# Supplementary material for: Mapk14 is a Prognostic Biomarker and Correlates with the Clinicopathological Features and Immune Infiltration of Colorectal Cancer
Source: Front Cell Dev Biol. 2022 Jan 24;10:817800. doi: 10.3389/fcell.2022.817800 (PMC8818961; doi:10.3389/fcell.2022.817800)
Supplement: Supplementary file 1 [file Table2.XLSX]

## Sheet: Fig 2A-B
time	Survival	MAPK14
GSM437270	54.0493	0	8.91363
GSM437271	63.9123	0	8.707
GSM437272	46.2904	1	8.45249
GSM437273	60.0329	0	9.0707
GSM437274	48.263	1	9.2909
GSM437275	60.0329	0	9.04051
GSM437276	60.5589	0	9.10891
GSM437277	57.074	0	9.25315
GSM437278	55.8575	0	8.8981
GSM437279	64.8658	0	8.88723
GSM437280	54.7397	0	9.06541
GSM437281	57.9616	0	8.63377
GSM437282	57.2384	0	8.51614
GSM437283	59.7699	0	8.89407
GSM437284	62.4	0	8.83819
GSM437285	54.5096	0	8.68092
GSM437286	3.61644	1	9.32637
GSM437287	49.4466	0	9.06667
GSM437288	64.1753	0	8.98093
GSM437289	50.2027	0	9.47769
GSM437290	30.8384	1	9.44178
GSM437291	58.2575	0	9.11826
GSM437292	40.9973	1	9.30461
GSM437293	8.15342	1	8.90979
GSM437294	52.1096	0	8.75319
GSM437295	5.2274	1	8.91325
GSM437296	111.485	0	9.1356
GSM437297	7.82466	1	8.83283
GSM437298	68.6137	0	9.13302
GSM437299	68.0548	0	9.01036
GSM437300	50.137	0	9.18995
GSM437301	70.8493	0	8.76046
GSM437302	74.3014	0	9.13609
GSM437303	46.4548	0	8.8777
GSM437304	76.7671	0	8.68797
GSM437305	23.4082	1	9.22403
GSM437306	21.6329	1	8.82239
GSM437307	33.1068	1	9.05713
GSM437308	69.1726	0	9.27939
GSM437309	46.9808	0	8.8674
GSM437310	53.2603	0	9.08987
GSM437311	54.1808	0	8.90913
GSM437312	40.6685	0	8.95403
GSM437313	40.7342	0	9.35091
GSM437314	13.8411	1	8.611
GSM437315	70.4548	0	8.98691
GSM437316	36	1	9.56948
GSM437317	1.54521	1	9.00928
GSM437318	17.6548	1	9.44326
GSM437319	12.6575	1	8.91084
GSM437320	6.90411	1	9.20087
GSM437321	32.5151	1	8.9729
GSM437322	16.1425	1	9.19962
GSM437323	0.427397	1	9.1601
GSM437324	41.4247	0	8.82602

## Sheet: Fig 2C-DFS
SAMPLE_ID	EVENT	EXPRESSION	TIME
GSM437281	0	8.63	57.9616
GSM437274	1	9.29	209.721
GSM437283	0	8.89	59.7699
GSM437312	0	8.95	40.6685
GSM437323	0	9.16	0.427397
GSM437310	0	9.09	5.32603
GSM437302	1	9.14	0
GSM437279	0	8.89	64.8658
GSM437320	1	9.2	0
GSM437305	1	9.22	0
GSM437295	1	8.91	0
GSM437306	0	8.82	21.6329
GSM437314	1	8.61	3.87945
GSM437308	1	9.28	0
GSM437289	0	9.48	0.493151
GSM437271	0	8.71	63.9123
GSM437294	0	8.75	46.0932
GSM437297	0	8.83	7.82466
GSM437290	1	9.44	29.3918
GSM437278	0	8.9	55.8575
GSM437292	1	9.3	34.9479
GSM437293	1	8.91	0
GSM437280	0	9.07	54.7397
GSM437286	1	9.33	0
GSM437284	0	8.84	62.4
GSM437311	0	8.91	49.7753
GSM437287	0	9.07	1.80822
GSM437298	0	9.13	63.9452
GSM437275	0	9.04	60.0329
GSM437304	0	8.69	76.7671
GSM437303	0	8.88	46.4548
GSM437322	1	9.2	0
GSM437270	0	8.91	54.0493
GSM437319	1	8.91	0
GSM437316	1	9.57	0
GSM437272	0	8.45	46.2904
GSM437273	0	9.07	60.0329
GSM437276	1	9.11	204.329
GSM437307	0	9.06	33.1068
GSM437315	0	8.99	70.4548
GSM437313	0	9.35	40.7342
GSM437299	0	9.01	68.0548
GSM437288	0	8.98	2.9589
GSM437285	0	8.68	54.5096
GSM437317	1	9.01	0
GSM437318	1	9.44	0
GSM437300	0	9.19	50.137
GSM437277	0	9.25	57.074
GSM437296	0	9.14	45.4356
GSM437324	0	8.83	41.4247
GSM437282	0	8.52	57.2384
GSM437309	0	8.87	46.9808
GSM437301	1	8.76	18.0493
GSM437321	1	8.97	0
GSM437291	0	9.12	54.2795

## Sheet: Fig 2D-DSS
SAMPLE_ID	EVENT	EXPRESSION	TIME
GSM437312	0	8.95	33.0082
GSM437292	1	9.3	40.9973
GSM437296	0	9.14	45.4356
GSM437281	0	8.63	43.2
GSM437278	0	8.9	42.2795
GSM437310	0	9.09	5.32603
GSM437270	0	8.91	43.9233
GSM437274	1	9.29	47.7699
GSM437290	1	9.44	29.3918
GSM437276	0	9.11	60.5589
GSM437289	0	9.48	0.493151
GSM437295	1	8.91	5.12877
GSM437315	0	8.99	56.3836
GSM437301	0	8.76	70.4548
GSM437297	0	8.83	4.8
GSM437313	0	9.35	35.6712
GSM437284	0	8.84	41.6548
GSM437314	1	8.61	13.8411
GSM437303	0	8.88	44.1534
GSM437277	0	9.25	47.9014
GSM437300	0	9.19	49.7096
GSM437309	0	8.87	46.9808
GSM437322	1	9.2	16.1425
GSM437299	0	9.01	65.6548
GSM437287	0	9.07	1.80822
GSM437291	0	9.12	54.2795
GSM437319	1	8.91	12.6575
GSM437311	0	8.91	49.7753
GSM437272	0	8.45	24
GSM437302	0	9.14	45.4027
GSM437308	0	9.28	4.50411
GSM437317	1	9.01	1.54521
GSM437294	0	8.75	46.0932
GSM437273	0	9.07	58.5534
GSM437279	0	8.89	63.9452
GSM437280	0	9.07	54.7397
GSM437285	0	8.68	4.56986
GSM437283	0	8.89	22.5863
GSM437318	1	9.44	17.6548
GSM437288	0	8.98	2.9589
GSM437304	0	8.69	5.29315
GSM437282	0	8.52	57.2384
GSM437275	0	9.04	56.6466
GSM437293	1	8.91	0.361644
GSM437271	0	8.71	62.137
GSM437305	1	9.22	23.4082
GSM437316	1	9.57	36
GSM437298	0	9.13	63.9452
GSM437324	0	8.83	38.0384
