# Supplementary material for: Mapk14 is a Prognostic Biomarker and Correlates with the Clinicopathological Features and Immune Infiltration of Colorectal Cancer
Source: Front Cell Dev Biol. 2022 Jan 24;10:817800. doi: 10.3389/fcell.2022.817800 (PMC8818961; doi:10.3389/fcell.2022.817800)
Supplement: Supplementary file 4 [file Table9.XLSX]

## Sheet: TMB
Samlpe	TMB_score	Genes
TCGA-DC-4745-01	1.36356	5.57405
TCGA-AH-6903-01	1.38369	5.73713
TCGA-AG-3599-01	2.18159	5.86424
TCGA-AG-3581-01	1.78278	5.84232
TCGA-AG-3881-01	1.98268	4.27749
TCGA-CL-5917-01	1.4455	5.7596
TCGA-CI-6624-01	2.88109	5.48333
TCGA-AF-2692-01	1.46438	5.83727
TCGA-DC-6683-01	1.42867	5.85145
TCGA-DC-6682-01	1.9805	6.39758
TCGA-F5-6702-01	1.37386	5.47646
TCGA-AF-4110-01	1.63731	5.30007
TCGA-F5-6861-01	1.74851	5.73487
TCGA-AG-A02N-01	4.97418	6.00662
TCGA-AF-6136-01	1.90078	5.70913
TCGA-AG-3580-01	1.54806	5.9905
TCGA-DY-A1H8-01	1.73133	4.74419
TCGA-AG-A032-01	1.793	5.11942
TCGA-EI-6512-01	1.91962	5.8069
TCGA-AG-3575-01	1.96415	5.44015
TCGA-AF-6672-01	1.57663	5.30515
TCGA-EI-6514-01	1.81792	5.73786
TCGA-AH-6644-01	1.84725	6.68702
TCGA-AF-6655-01	1.3892	5.3122
TCGA-G5-6641-01	1.72645	5.29184
TCGA-DY-A1DG-01	2.22047	4.91921
TCGA-AG-4001-01	2.06726	5.64131
TCGA-AG-A026-01	2.69288	5.88532
TCGA-EI-7004-01	1.62241	5.47392
TCGA-AG-3878-01	1.88067	4.73572
TCGA-AF-3400-01	1.84031	5.14203
TCGA-AG-3574-01	1.38983	5.96343
TCGA-AG-3605-01	1.31029	5.60308
TCGA-AG-3731-01	2.07226	5.61449
TCGA-AG-A01J-01	1.97945	5.49731
TCGA-AG-A01N-01	2.12957	5.52506
TCGA-DT-5265-01	1.63994	4.30598
TCGA-AH-6547-01	0.148109	5.13464
TCGA-AG-A036-01	2.47402	6.10721
TCGA-DC-4749-01	1.38323	5.26497
TCGA-AF-2687-01	1.73769	6.25336
TCGA-AG-3883-01	2.10103	4.96152
TCGA-CL-4957-01	1.58408	5.56174
TCGA-AG-A01Y-01	1.6812	5.81932
TCGA-AG-3592-01	2.84769	6.13826
TCGA-AF-A56N-01	1.97422	5.81211
TCGA-EI-6513-01	2.16113	5.71378
TCGA-EI-6882-01	4.96061	5.93992
TCGA-F5-6812-01	1.64507	5.37937
TCGA-AG-3726-01	2.30117	4.64236
TCGA-EI-6917-01	7.05061	5.42731
TCGA-AG-A02X-01	2.29355	5.52133
TCGA-AG-A015-01	1.8405	5.90193
TCGA-AF-2693-01	1.56619	6.10308
TCGA-AG-4022-01	1.58723	5.92868
TCGA-AG-3742-01	2.10388	6.02235
TCGA-EI-6509-01	1.18449	5.80589
TCGA-AG-3602-01	1.7	5.7547
TCGA-EI-6506-01	2.00811	5.81437
TCGA-CI-6622-01	1.70479	5.70619
TCGA-AG-3894-01	1.84455	6.10188
TCGA-AG-4015-01	1.9325	5.74783
TCGA-AG-3727-01	1.76701	4.46088
TCGA-CI-6623-01	1.4293	5.65712
TCGA-AG-A02G-01	0	5.62668
TCGA-DC-6681-01	1.39598	5.51782
TCGA-AG-3732-01	1.45636	5.80077
TCGA-EI-6885-01	1.75948	5.7392
TCGA-DC-5337-01	1.74168	4.90398
TCGA-F5-6863-01	1.42088	5.46248
TCGA-EI-6510-01	1.7995	5.14449
TCGA-F5-6464-01	1.60414	5.42073
TCGA-F5-6811-01	1.67159	5.33323
TCGA-AG-3584-01	2.00868	4.73699
TCGA-EI-6884-01	1.78581	5.54584
TCGA-AG-A002-01	8.4696	5.66738
TCGA-AG-3725-01	1.67121	5.73167
TCGA-CI-6619-01	1.46545	6.00745
TCGA-DY-A0XA-01	2.07802	5.94858
TCGA-F5-6814-01	7.98545	5.40973
TCGA-AG-3583-01	2.00292	5.36288
TCGA-AG-A01W-01	2.17721	5.78108
TCGA-AG-A025-01	0	5.59865
TCGA-DC-6155-01	1.20541	3.74429
TCGA-F5-6813-01	2.01505	5.22677
TCGA-AG-A020-01	1.59787	5.61594
TCGA-EI-6511-01	1.55743	4.77748
TCGA-AG-A01L-01	1.50377	5.96478
TCGA-AF-3911-01	1.56407	6.06429
TCGA-DY-A1DF-01	2.08045	4.82527
TCGA-AF-2690-01	1.47691	5.17833
TCGA-EI-7002-01	2.2968	5.80838
TCGA-DC-5869-01	1.52734	6.13167
TCGA-EF-5830-01	1.30417	6.28169
TCGA-AG-3591-01	1.45119	5.63254
TCGA-CI-6620-01	1.20254	5.6927
TCGA-DC-6158-01	1.58537	6.08528
TCGA-F5-6465-01	1.77503	6.72979
TCGA-DC-6157-01	1.55839	6.53676
TCGA-AF-2691-01	2.6675	5.73954
TCGA-AH-6897-01	1.78667	5.58595
TCGA-CI-6621-01	1.86876	6.21088
TCGA-AG-3909-01	1.76994	5.48728
TCGA-EI-6883-01	1.68559	4.63263
TCGA-EI-6508-01	1.81106	6.1005
TCGA-EI-6881-01	1.81827	6.07843
TCGA-AG-3598-01	2.27235	5.63728
TCGA-F5-6864-01	2.15695	5.41092
TCGA-F5-6571-01	1.54434	5.86617
TCGA-AG-3887-01	1.50648	5.32158
TCGA-AG-4021-01	2.1454	5.41681
TCGA-CL-5918-01	1.92391	5.13607
TCGA-AG-3885-01	1.85367	4.3945
TCGA-AF-5654-01	2.02983	5.29027
TCGA-DY-A1DC-01	2.13915	4.71741
TCGA-EI-6507-01	4.58854	5.34068
TCGA-AG-3594-01	1.45924	5.54706
TCGA-DY-A1DD-01	2.01161	5.07938
TCGA-DC-6154-01	1.88882	5.80365
TCGA-DC-6160-01	1.52213	5.9406
TCGA-AH-6643-01	1.81837	5.95379
TCGA-AH-6544-01	2.10751	5.63829
TCGA-AG-3882-01	1.61732	4.81631
TCGA-4T-AA8H-01	1.93858	5.12738
TCGA-A6-2675-01	1.64379	5.82395
TCGA-A6-6781-01	5.54417	5.38455
TCGA-CM-6169-01	1.81421	6.30293
TCGA-D5-6931-01	3.06456	5.58981
TCGA-SS-A7HO-01	2.16035	6.49743
TCGA-AZ-6605-01	1.84463	5.18302
TCGA-CA-6717-01	7.95027	5.10074
TCGA-NH-A8F7-01	1.90814	6.49826
TCGA-AD-6965-01	1.88907	6.23827
TCGA-AA-A02H-01	1.73147	5.7517
TCGA-AA-3680-01	1.97828	5.92003
TCGA-A6-6650-01	0	5.68452
TCGA-G4-6311-01	2.02362	5.86377
TCGA-A6-2677-01	1.95819	6.1913
TCGA-CK-4951-01	6.74274	5.2908
TCGA-CK-6748-01	1.19431	5.60725
TCGA-CA-5255-01	1.08908	4.73196
TCGA-CK-4952-01	2.14946	6.16653
TCGA-AZ-4315-01	7.31801	4.79607
TCGA-G4-6626-01	1.87966	5.58965
TCGA-DM-A1D7-01	2.00085	4.99533
TCGA-AA-3531-01	1.95552	5.85889
TCGA-A6-5662-01	1.29681	5.83231
TCGA-CM-4744-01	2.11934	4.66718
TCGA-D5-5540-01	1.83143	6.18527
TCGA-CM-5863-01	1.37253	5.27402
TCGA-A6-5666-01	1.62394	5.51151
TCGA-AA-3973-01	1.73354	5.56167
TCGA-CM-4748-01	1.37271	5.33581
TCGA-D5-6530-01	4.83169	5.26149
TCGA-A6-6137-01	1.88486	5.71634
TCGA-DM-A1D6-01	1.71266	4.98752
TCGA-D5-6923-01	0	5.91346
TCGA-F4-6463-01	1.44077	6.00142
TCGA-AZ-6599-01	2.69774	4.9028
TCGA-D5-6532-01	1.72971	5.87317
TCGA-AA-3489-01	1.92951	5.61055
TCGA-CM-6171-01	4.89282	5.43269
TCGA-DM-A28C-01	1.8042	5.66343
TCGA-AA-A01T-01	1.81773	3.77894
TCGA-AA-A02E-01	2.31255	6.39258
TCGA-CM-5860-01	1.80726	5.55874
TCGA-A6-6141-01	0	4.96315
TCGA-G4-6628-01	5.64172	5.08782
TCGA-AA-3688-01	1.501	5.81678
TCGA-AA-3492-01	5.69581	5.57873
TCGA-AA-3819-01	2.59027	6.05635
TCGA-A6-2678-01	2.39248	6.11215
TCGA-AA-3521-01	1.90738	5.50777
TCGA-DM-A1DA-01	2.86651	5.37345
TCGA-F4-6855-01	1.73403	5.41659
TCGA-F4-6856-01	4.68814	5.45314
TCGA-DM-A0X9-01	2.35999	5.0582
TCGA-A6-5659-01	2.47226	5.57887
TCGA-AZ-6598-01	5.84738	5.04389
TCGA-AA-3519-01	2.0275	5.73885
TCGA-DM-A1HB-01	4.8281	4.95719
TCGA-A6-A567-01	1.17184	6.28744
TCGA-CA-5796-01	1.28006	5.37994
TCGA-5M-AAT6-01	5.4677	5.18426
TCGA-CM-6163-01	1.74762	5.57972
TCGA-AD-6889-01	5.46073	4.7951
TCGA-CM-4751-01	1.68524	4.95582
TCGA-AA-3982-01	2.19942	5.85551
TCGA-D5-6924-01	2.19762	5.94688
TCGA-AA-3502-01	2.36646	5.35799
TCGA-D5-7000-01	1.80891	5.57579
TCGA-D5-6540-01	4.94795	5.27251
TCGA-D5-6932-01	2.02983	5.63479
TCGA-CK-5912-01	1.277	6.2046
TCGA-AA-3538-01	1.71538	6.35301
TCGA-AA-3655-01	1.52622	5.78564
TCGA-AA-3989-01	2.08955	5.8434
TCGA-5M-AAT4-01	2.28897	5.25227
TCGA-AA-A02R-01	5.21716	5.44104
TCGA-A6-6649-01	1.92076	5.47624
TCGA-A6-3809-01	4.85013	5.25448
TCGA-AY-4070-01	2.39743	5.65207
TCGA-G4-6299-01	2.25438	5.19355
TCGA-AA-A02O-01	2.4536	4.51012
TCGA-NH-A50T-01	2.00675	5.35435
TCGA-DM-A0XD-01	2.22982	4.54036
TCGA-AU-6004-01	4.66284	5.32649
TCGA-AA-3841-01	1.52392	4.75422
TCGA-DM-A28E-01	1.69155	5.78812
TCGA-AA-3514-01	2.44416	5.05241
TCGA-A6-5665-01	5.43103	5.26119
TCGA-G4-6315-01	2.05959	5.92202
TCGA-F4-6459-01	2.03632	6.30431
TCGA-D5-6926-01	1.81948	5.97589
TCGA-CK-6747-01	2.15243	5.59266
TCGA-DM-A1D8-01	2.15097	5.1125
TCGA-AA-3858-01	1.38046	5.46369
TCGA-AA-3522-01	1.95159	5.78669
TCGA-AA-3544-01	2.06425	5.19819
TCGA-NH-A6GA-01	1.54308	5.7994
TCGA-D5-6537-01	1.89685	5.52035
TCGA-G4-6302-01	4.62968	5.41452
TCGA-A6-2685-01	1.05968	5.05882
TCGA-AA-3712-01	2.01693	5.9753
TCGA-AA-3846-01	1.83873	6.0578
TCGA-A6-A565-01	3.32013	5.44725
TCGA-AU-3779-01	1.73218	5.88347
TCGA-A6-2684-01	1.72934	5.48885
TCGA-AA-3561-01	1.91803	5.29558
TCGA-CM-5341-01	2.21553	6.21205
TCGA-A6-2683-01	2.72625	4.88529
TCGA-AA-A004-01	1.64956	3.94973
TCGA-AA-3529-01	1.19665	6.10312
TCGA-AA-3952-01	1.93013	5.63958
TCGA-D5-5537-01	1.74275	5.17063
TCGA-AA-3837-01	2.11551	4.92743
TCGA-AA-3511-01	2.04112	5.531
TCGA-D5-6922-01	1.78506	6.15007
TCGA-CM-6674-01	4.46696	5.16603
TCGA-CK-5914-01	2.05429	6.02098
TCGA-G4-6320-01	4.62085	4.94239
TCGA-QL-A97D-01	2.58033	5.75608
TCGA-CM-5868-01	1.59349	5.15578
TCGA-AA-3534-01	2.09244	6.89993
TCGA-AA-3693-01	2.24448	6.24945
TCGA-AA-A02J-01	0	5.95859
TCGA-D5-5541-01	1.23117	6.01855
TCGA-A6-5657-01	1.79185	5.72851
TCGA-AA-3812-01	2.01957	4.966
TCGA-DM-A1D4-01	2.3559	4.85616
TCGA-AA-3854-01	2.2574	5.48192
TCGA-CK-4950-01	2.36263	5.36082
TCGA-D5-6541-01	1.59163	5.34223
TCGA-QG-A5YV-01	2.37333	5.72875
TCGA-AD-6901-01	2.71618	5.51477
TCGA-AA-3526-01	2.26304	5.84798
TCGA-DM-A1HA-01	2.14897	5.02836
TCGA-AA-A02W-01	1.89236	5.86654
TCGA-AA-A02Y-01	2.1111	4.94876
TCGA-A6-6780-01	4.83771	5.37915
TCGA-CM-4752-01	1.87126	5.20027
TCGA-AD-A5EK-01	1.51011	5.36574
TCGA-CM-6164-01	1.35459	5.56524
TCGA-DM-A28H-01	2.01032	5.97661
TCGA-D5-6898-01	1.46853	5.6109
TCGA-CM-5864-01	2.44365	6.1588
TCGA-NH-A6GB-01	2.15431	5.38769
TCGA-NH-A8F8-01	1.71486	5.97052
TCGA-CM-6677-01	2.11366	5.17103
TCGA-DM-A1D9-01	1.96536	5.44329
TCGA-D5-6930-01	4.98479	4.95541
TCGA-CA-5797-01	1.28569	5.90088
TCGA-D5-6531-01	2.31746	5.37897
TCGA-AZ-4615-01	4.67359	5.5921
TCGA-A6-5656-01	1.7713	5.44999
TCGA-CM-4743-01	4.80619	4.55567
TCGA-AA-A01K-01	0	5.52105
TCGA-NH-A50U-01	1.54718	5.77145
TCGA-D5-6928-01	5.36422	5.27724
TCGA-DM-A28K-01	1.78762	5.76349
TCGA-AY-6196-01	2.68221	5.50625
TCGA-CM-5344-01	1.25289	4.99942
TCGA-G4-6309-01	4.44056	5.38397
TCGA-CM-6165-01	1.82522	5.98522
TCGA-AY-5543-01	1.71539	5.39166
TCGA-CM-6167-01	1.50315	5.53422
TCGA-AA-3664-01	2.28873	5.48712
TCGA-D5-6535-01	2.25276	5.99694
TCGA-CM-6678-01	2.02777	4.94035
TCGA-CM-4746-01	4.23347	4.75887
TCGA-A6-6652-01	1.53733	5.66685
TCGA-A6-5661-01	4.90801	5.19753
TCGA-5M-AATE-01	1.8289	5.50395
TCGA-DM-A1D0-01	1.72256	5.25145
TCGA-AA-3681-01	1.91746	5.26717
TCGA-D5-5538-01	1.82147	5.91336
TCGA-CM-6679-01	1.41781	5.59767
TCGA-T9-A92H-01	2.24986	5.65168
TCGA-AA-3818-01	2.26482	5.65497
TCGA-CA-5254-01	2.56414	4.78251
TCGA-AD-5900-01	5.18418	4.81157
TCGA-CA-6719-01	2.00084	6.21723
TCGA-A6-6654-01	2.38425	5.34583
TCGA-CM-6161-01	1.52348	6.39513
TCGA-AA-3814-01	1.80176	5.92288
TCGA-AA-3532-01	1.93848	5.76568
TCGA-AZ-6606-01	2.09554	5.29136
TCGA-CK-4947-01	1.63141	5.67535
TCGA-A6-2674-01	1.77565	5.75482
TCGA-CA-6716-01	2.20225	6.01802
TCGA-NH-A6GC-01	1.86066	5.4195
TCGA-AA-3848-01	2.1975	5.34408
TCGA-AA-3684-01	2.12152	4.82942
TCGA-F4-6807-01	2.2771	5.53656
TCGA-AA-3875-01	2.08787	5.73013
TCGA-G4-6297-01	1.61025	6.38979
TCGA-A6-5660-01	1.92271	6.01031
TCGA-AZ-6607-01	1.38989	5.2168
TCGA-AA-3524-01	1.84366	6.21744
TCGA-AA-3975-01	2.38466	5.61236
TCGA-AA-3666-01	2.43381	5.64858
TCGA-CM-6168-01	2.60308	5.69832
TCGA-G4-6588-01	5.61678	5.38123
TCGA-CM-5348-01	2.31798	5.86054
TCGA-AA-3833-01	4.09031	5.39887
TCGA-G4-6295-01	2.11534	6.08274
TCGA-CK-5915-01	1.59135	6.36359
TCGA-AA-3520-01	2.13461	5.81648
TCGA-G4-6303-01	1.61136	5.69254
TCGA-AA-A03F-01	2.14492	4.22846
TCGA-DM-A1DB-01	1.24659	5.73013
TCGA-CM-6170-01	1.55633	5.9565
TCGA-QG-A5YW-01	2.30711	5.07997
TCGA-AA-A024-01	1.81217	5.23741
TCGA-DM-A285-01	2.3547	5.39857
TCGA-QG-A5YX-01	1.5982	5.37202
TCGA-AA-A017-01	1.43514	5.52726
TCGA-D5-6920-01	1.82176	5.65082
TCGA-D5-6534-01	2.21032	5.44888
TCGA-AA-3496-01	2.03998	5.36159
TCGA-AA-3685-01	1.67542	5.25221
TCGA-DM-A282-01	1.79789	5.02532
TCGA-F4-6805-01	1.41534	5.56545
TCGA-F4-6460-01	2.02341	6.09949
TCGA-AZ-5407-01	1.72712	4.84451
TCGA-D5-6929-01	1.8844	6.04668
TCGA-AA-3984-01	7.03754	6.05392
TCGA-A6-5664-01	1.2861	5.35346
TCGA-AM-5821-01	4.95437	5.21215
TCGA-AA-3956-01	2.39965	5.72622
TCGA-G4-6298-01	1.57858	6.05875
TCGA-DM-A28F-01	2.74582	5.2549
TCGA-A6-6142-01	1.58964	5.92884
TCGA-G4-6304-01	4.59039	5.17148
TCGA-F4-6806-01	1.79169	5.1262
TCGA-AY-A8YK-01	1.25898	5.37775
TCGA-AA-3852-01	2.33534	5.01633
TCGA-D5-5539-01	1.70551	5.34955
TCGA-AA-3994-01	2.53943	5.08443
TCGA-G4-6307-01	1.44103	4.77775
TCGA-CM-4747-01	1.55133	4.7217
TCGA-NH-A50V-01	2.23945	5.43875
TCGA-A6-5667-01	1.30791	5.70442
TCGA-NH-A5IV-01	5.84031	5.27969
TCGA-AA-3667-01	1.54712	4.92655
TCGA-QG-A5Z2-01	4.73955	5.60971
TCGA-AA-A01X-01	1.48454	5.73971
TCGA-AY-6197-01	4.82399	5.44323
TCGA-AA-3517-01	1.36216	6.0216
TCGA-AA-3968-01	2.31221	6.27775
TCGA-AA-3713-01	4.77385	5.62841
TCGA-AA-3527-01	2.12279	4.55717
TCGA-AA-3673-01	1.53482	6.68625
TCGA-AA-3856-01	1.41187	5.80404
TCGA-CM-6676-01	1.73518	5.64528
TCGA-DM-A28M-01	1.75907	4.94314
TCGA-AD-6548-01	2.0038	5.62749
TCGA-CK-5913-01	4.3679	5.33703
TCGA-AA-A01S-01	1.27848	5.53105
TCGA-AA-3660-01	2.00935	5.52273
TCGA-CM-6166-01	1.58081	5.30789
TCGA-DM-A28G-01	1.90037	5.53844
TCGA-CM-6675-01	1.59118	5.826
TCGA-AA-A029-01	0	4.85219
TCGA-AA-3678-01	1.51686	6.42497
TCGA-AA-3986-01	1.72035	5.70606
TCGA-G4-6293-01	1.81538	5.44936
TCGA-D5-6538-01	1.95134	5.97218
TCGA-G4-6317-01	1.65313	5.07186
TCGA-AA-A01D-01	0	5.41095
TCGA-CM-5862-01	1.62744	5.90277
TCGA-CK-5916-01	5.11994	5.48028
TCGA-AA-3692-01	1.55183	5.60586
TCGA-AA-A00O-01	0	5.40867
TCGA-AZ-4323-01	1.11767	5.21779
TCGA-A6-6648-01	1.63775	6.86767
TCGA-AA-A01Z-01	1.93958	4.88679
TCGA-WS-AB45-01	5.89517	5.70651
TCGA-CM-5861-01	5.11214	4.79815
TCGA-A6-6138-01	1.71761	6.45232
TCGA-AM-5820-01	1.44282	5.97966
TCGA-AA-A02F-01	1.45691	5.88423
TCGA-G4-6322-01	1.53192	5.13996
TCGA-3L-AA1B-01	1.88644	5.87907
TCGA-AZ-6603-01	1.48113	5.64418
TCGA-AZ-5403-01	1.5104	5.43629
TCGA-G4-6323-01	1.74965	4.99177
TCGA-AA-3831-01	1.95009	5.65097
TCGA-AY-A54L-01	2.16208	5.8316
TCGA-AD-6963-01	1.43604	5.55486
TCGA-A6-A566-01	2.27897	5.36118
TCGA-CA-6718-01	6.49417	5.19237
TCGA-G4-6627-01	1.75303	5.34235
TCGA-AA-3710-01	0	5.3537
TCGA-G4-6306-01	1.83356	5.25467
TCGA-F4-6854-01	2.00782	6.13967
TCGA-AD-6890-01	1.74844	5.44572
TCGA-A6-6782-01	2.12254	5.35336
TCGA-AA-A01C-01	1.70805	5.07582
TCGA-A6-6653-01	4.8146	5.65305
TCGA-A6-2671-01	1.35068	5.58452
TCGA-AA-3663-01	5.7328	5.82508
TCGA-G4-6294-01	2.17039	6.0729
TCGA-AA-3549-01	1.9344	5.31189
TCGA-CM-5349-01	1.71628	5.85518
TCGA-AA-A01V-01	2.0384	5.33591
TCGA-NH-A8F7-06	0	5.79602
TCGA-AZ-4682-01	1.48311	5.52086
TCGA-AA-3560-01	2.0173	5.69446
TCGA-AA-A01I-01	2.00669	6.04098
TCGA-AY-A71X-01	1.64124	5.03651
TCGA-F4-6809-01	2.23921	5.32852
TCGA-G4-6321-01	1.51705	5.2829
TCGA-CM-6172-01	1.60008	5.59494
TCGA-AD-A5EJ-01	5.26264	5.33118
TCGA-AA-3966-01	5.04106	5.42544
TCGA-D5-6927-01	4.14929	5.45418
TCGA-D5-6536-01	1.80746	5.08926
TCGA-D5-6539-01	1.723	5.96071
TCGA-A6-2686-01	5.77587	4.91325
TCGA-F4-6461-01	2.11523	5.63275
TCGA-AD-6895-01	5.31142	5.27914
TCGA-AA-3510-01	6.32712	5.38582
TCGA-CA-6715-01	1.74786	6.27672
TCGA-AZ-4616-01	1.86537	4.67361
TCGA-AA-3715-01	5.98027	4.45523
TCGA-AA-3506-01	2.1417	5.26133
TCGA-AD-6964-01	5.18068	5.05799
TCGA-G4-6586-01	4.82163	4.72196
TCGA-AZ-6600-01	2.03068	5.36104
TCGA-AA-3675-01	1.59974	5.50035
TCGA-D5-6529-01	1.74459	5.13237
TCGA-4N-A93T-01	1.63212	4.89138
TCGA-AA-3696-01	1.74534	5.3422
TCGA-AA-3679-01	1.46448	5.83621
TCGA-AA-A03J-01	1.73466	5.36837
TCGA-F4-6703-01	3.91024	5.4275
TCGA-CK-4948-01	1.75192	5.17978
TCGA-RU-A8FL-01	2.00026	5.24955
TCGA-AY-A69D-01	2.41851	6.10057
TCGA-F4-6808-01	2.02377	4.86829
TCGA-CM-6162-01	4.7108	5.37451
TCGA-F4-6704-01	1.59152	5.97811
TCGA-AD-6888-01	1.81058	5.10571
TCGA-A6-A56B-01	1.68146	6.33271
TCGA-CM-4750-01	1.62567	5.04415
TCGA-A6-4105-01	2.20745	5.94089
TCGA-AA-3548-01	1.93469	5.23933
TCGA-AY-6386-01	1.83826	5.58322
TCGA-AY-4071-01	2.06104	5.19137
TCGA-F4-6569-01	1.97223	5.63227
TCGA-AA-3976-01	1.79319	5.98311
TCGA-AD-6899-01	2.14422	5.34357
TCGA-A6-6651-01	1.59049	5.64989
TCGA-AA-A00Z-01	1.80296	5.60476
TCGA-D5-6533-01	2.16778	6.1909
TCGA-CK-6746-01	5.01545	5.14232
TCGA-A6-4107-01	2.36439	5.57403
TCGA-QG-A5Z1-01	1.76773	6.0299
TCGA-DM-A0XF-01	1.95895	5.48696
TCGA-AA-3947-01	5.87299	6.0949
TCGA-CK-6751-01	2.3547	5.34523
TCGA-F4-6570-01	5.42524	5.33637
TCGA-AA-3955-01	2.24941	6.07845

## Sheet: MSI
Samlpe	MSI_score	Genes
TCGA-AG-3896-01	0.346531	5.80137
TCGA-DC-4745-01	0.421264	5.57405
TCGA-AH-6903-01	0.419431	5.73713
TCGA-AG-3599-01	0.430499	5.86424
TCGA-AG-3581-01	0.394404	5.84232
TCGA-AG-3881-01	0.36087	4.27749
TCGA-CL-5917-01	0.442545	5.7596
TCGA-AG-3902-01	0.345396	5.95505
TCGA-CI-6624-01	0.422448	5.48333
TCGA-AF-2692-01	0.406972	5.83727
TCGA-DC-6683-01	0.428571	5.85145
TCGA-DC-6682-01	0.41511	6.39758
TCGA-F5-6702-01	0.409255	5.47646
TCGA-AF-4110-01	0.435309	5.30007
TCGA-F5-6861-01	0.415542	5.73487
TCGA-G5-6235-01	0.417812	5.81229
TCGA-AG-3999-01	0.433387	5.81239
TCGA-AG-A02N-01	1.18098	6.00662
TCGA-AF-6136-01	0.414569	5.70913
TCGA-AG-3580-01	0.388906	5.9905
TCGA-DY-A1H8-01	0.438399	4.74419
TCGA-AG-A032-01	0.326422	5.11942
TCGA-EI-6512-01	0.443819	5.8069
TCGA-AG-3575-01	0.468948	5.44015
TCGA-AF-6672-01	0.416299	5.30515
TCGA-EI-6514-01	0.420294	5.73786
TCGA-AH-6644-01	0.427392	6.68702
TCGA-AF-6655-01	0.429214	5.3122
TCGA-AF-A56K-01	0.40021	5.61007
TCGA-G5-6641-01	0.411969	5.29184
TCGA-DY-A1DG-01	0.446786	4.91921
TCGA-AG-4001-01	0.357158	5.64131
TCGA-AG-A026-01	0.402067	5.88532
TCGA-EI-7004-01	0.427606	5.47392
TCGA-AG-3878-01	0.355129	4.73572
TCGA-AF-3400-01	0.395721	5.14203
TCGA-G5-6572-01	0.424385	6.31723
TCGA-AG-3574-01	0.417488	5.96343
TCGA-AG-3605-01	0.411426	5.60308
TCGA-AG-3731-01	0.434668	5.61449
TCGA-AG-A01J-01	0.325502	5.49731
TCGA-AG-A01N-01	0.359746	5.52506
TCGA-DT-5265-01	0.421048	4.30598
TCGA-AG-A00Y-01	0.337654	5.66329
TCGA-AH-6547-01	0.435522	5.13464
TCGA-AH-6549-01	0.447315	5.76041
TCGA-AF-A56L-01	0.410015	5.49379
TCGA-AG-A036-01	0.379066	6.10721
TCGA-DC-4749-01	0.422879	5.26497
TCGA-AF-2687-01	0.436055	6.25336
TCGA-AG-3883-01	0.36614	4.96152
TCGA-CL-4957-01	0.418136	5.56174
TCGA-AG-A01Y-01	0.384381	5.81932
TCGA-AG-3890-01	0.35321	5.69232
TCGA-AG-A011-01	0.341303	4.69201
TCGA-AG-3592-01	0.430606	6.13826
TCGA-AG-3892-01	0.666847	5.45176
TCGA-AF-A56N-01	0.408712	5.81211
TCGA-EI-6513-01	0.438612	5.71378
TCGA-EI-6882-01	0.929337	5.93992
TCGA-F5-6812-01	0.438932	5.37937
TCGA-AG-3726-01	0.370722	4.64236
TCGA-EI-6917-01	0.428357	5.42731
TCGA-AG-A02X-01	0.362105	5.52133
TCGA-AG-A015-01	0.661294	5.90193
TCGA-AF-2693-01	0.421156	6.10308
TCGA-AG-4022-01	0.426104	5.92868
TCGA-AG-A008-01	0.693855	5.25553
TCGA-G5-6233-01	0.430499	5.39038
TCGA-AG-3742-01	0.400429	6.02235
TCGA-EI-6509-01	0.438825	5.80589
TCGA-AG-3602-01	0.423309	5.7547
TCGA-EI-6506-01	0.414893	5.81437
TCGA-CI-6622-01	0.40305	5.70619
TCGA-AG-3901-01	0.327342	5.51223
TCGA-AG-3894-01	0.341986	6.10188
TCGA-AG-4015-01	0.376402	5.74783
TCGA-AG-3727-01	0.371726	4.46088
TCGA-CI-6623-01	0.445409	5.65712
TCGA-AG-A02G-01	0.350724	5.62668
TCGA-DC-6681-01	0.425782	5.51782
TCGA-AG-3732-01	0.385818	5.80077
TCGA-EI-6885-01	0.422341	5.7392
TCGA-DC-5337-01	0.399554	4.90398
TCGA-F5-6863-01	0.439995	5.46248
TCGA-EI-6510-01	0.440846	5.14449
TCGA-F5-6464-01	0.424815	5.42073
TCGA-AG-A016-01	0.358396	5.72607
TCGA-F5-6811-01	0.438186	5.33323
TCGA-AG-3584-01	0.408277	4.73699
TCGA-AG-3898-01	0.343124	5.5242
TCGA-EI-6884-01	0.424815	5.54584
TCGA-AG-A002-01	0.398131	5.66738
TCGA-AG-3725-01	0.433707	5.73167
TCGA-CI-6619-01	0.422986	6.00745
TCGA-AG-A00C-01	0.63988	5.43503
TCGA-DY-A0XA-01	0.428464	5.94858
TCGA-F5-6814-01	0.423202	5.40973
TCGA-AG-3893-01	0.361656	5.66571
TCGA-AG-3583-01	0.456701	5.36288
TCGA-AG-A01W-01	0.366812	5.78108
TCGA-AG-A025-01	0.332622	5.59865
TCGA-DC-6155-01	0.432211	3.74429
TCGA-F5-6813-01	0.439144	5.22677
TCGA-AG-A020-01	0.390778	5.61594
TCGA-EI-6511-01	0.436908	4.77748
TCGA-AG-A01L-01	0.332737	5.96478
TCGA-AF-3911-01	0.439251	6.06429
TCGA-DY-A1DF-01	0.43776	4.82527
TCGA-AF-2690-01	0.423524	5.17833
TCGA-EI-7002-01	0.445939	5.80838
TCGA-DC-5869-01	0.463099	6.13167
TCGA-EF-5830-01	0.427284	6.28169
TCGA-AG-3591-01	0.428142	5.63254
TCGA-CI-6620-01	0.42707	5.6927
TCGA-DC-6158-01	0.421156	6.08528
TCGA-F5-6465-01	0.423847	6.72979
TCGA-DC-6157-01	0.412511	6.53676
TCGA-AF-2691-01	0.407842	5.73954
TCGA-AH-6897-01	0.426533	5.58595
TCGA-CI-6621-01	0.421048	6.21088
TCGA-AG-3909-01	0.334797	5.48728
TCGA-AG-4005-01	0.413919	5.99363
TCGA-EI-6883-01	0.425782	4.63263
TCGA-EI-6508-01	0.431676	6.1005
TCGA-EI-6881-01	0.426962	6.07843
TCGA-AG-3598-01	0.426855	5.63728
TCGA-F5-6864-01	0.431463	5.41092
TCGA-AG-4008-01	0.339365	5.49888
TCGA-F5-6571-01	0.42094	5.86617
TCGA-AG-3887-01	0.331934	5.32158
TCGA-AG-4021-01	0.428678	5.41681
TCGA-AG-A023-01	0.319155	5.22227
TCGA-CL-5918-01	0.427177	5.13607
TCGA-AG-3885-01	0.409798	4.3945
TCGA-AF-5654-01	0.403922	5.29027
TCGA-BM-6198-01	0.429	5.23334
TCGA-AG-3728-01	0.423632	5.20123
TCGA-DY-A1DC-01	0.414352	4.71741
TCGA-EI-6507-01	0.740798	5.34068
TCGA-AG-3594-01	0.418676	5.54706
TCGA-AG-A00H-01	0.330788	5.69068
TCGA-AG-A014-01	0.351741	4.98217
TCGA-DY-A1DD-01	0.444773	5.07938
TCGA-DC-6154-01	0.412511	5.80365
TCGA-DC-6160-01	0.40163	5.9406
TCGA-AF-3913-01	0.372729	5.89949
TCGA-AH-6643-01	0.432318	5.95379
TCGA-AG-4007-01	0.421587	5.68437
TCGA-AH-6544-01	0.412294	5.63829
TCGA-AG-3882-01	0.3744	4.81631
TCGA-4T-AA8H-01	0.394404	5.12738
TCGA-AZ-4614-01	0.461843	4.86922
TCGA-A6-2675-01	0.446786	5.82395
TCGA-A6-6781-01	0.824564	5.38455
TCGA-CM-6169-01	0.422664	6.30293
TCGA-D5-6931-01	0.440846	5.58981
TCGA-SS-A7HO-01	0.413377	6.49743
TCGA-AZ-6605-01	0.429429	5.18302
TCGA-CA-6717-01	0.449218	5.10074
TCGA-NH-A8F7-01	0.405012	6.49826
TCGA-AD-6965-01	0.448161	6.23827
TCGA-AA-A02H-01	0.36446	5.7517
TCGA-AA-A022-01	1.11517	4.70693
TCGA-AA-3680-01	0.33514	5.92003
TCGA-A6-6650-01	0.551885	5.68452
TCGA-G4-6311-01	0.398898	5.86377
TCGA-A6-2677-01	0.399445	6.1913
TCGA-AA-3815-01	0.935384	5.48039
TCGA-CK-4951-01	0.835843	5.2908
TCGA-CK-6748-01	0.439783	5.60725
TCGA-CA-5255-01	0.465191	4.73196
TCGA-CK-4952-01	0.477781	6.16653
TCGA-AZ-4315-01	0.425352	4.79607
TCGA-AA-3869-01	0.490365	6.28243
TCGA-G4-6626-01	0.43189	5.58965
TCGA-DM-A1D7-01	0.413161	4.99533
TCGA-AA-3531-01	0.407951	5.85889
TCGA-CM-4744-01	0.444985	4.66718
TCGA-D5-5540-01	0.409364	6.18527
TCGA-AZ-6608-01	0.444985	5.49795
TCGA-CM-5863-01	0.482642	5.27402
TCGA-A6-5666-01	0.393855	5.51151
TCGA-DM-A280-01	0.473839	4.93206
TCGA-AA-3973-01	0.41045	5.56167
TCGA-CM-4748-01	0.448901	5.33581
TCGA-D5-6530-01	1.06046	5.26149
TCGA-A6-6137-01	0.420725	5.71634
TCGA-DM-A1D6-01	0.436588	4.98752
TCGA-D5-6923-01	0.430392	5.91346
TCGA-A6-2681-01	0.42825	5.0697
TCGA-F4-6463-01	0.411643	6.00142
TCGA-AZ-6599-01	0.461109	4.9028
TCGA-D5-6532-01	0.429321	5.87317
TCGA-AA-3489-01	0.485015	5.61055
TCGA-CM-6171-01	1.12519	5.43269
TCGA-DM-A28C-01	0.455439	5.66343
TCGA-AA-A01T-01	0.418892	3.77894
TCGA-AA-A02E-01	0.326997	6.39258
TCGA-CM-5860-01	0.421479	5.55874
TCGA-A6-6141-01	0.432425	4.96315
TCGA-G4-6628-01	0.836974	5.08782
TCGA-AA-3688-01	0.380397	5.81678
TCGA-AA-3492-01	1.17645	5.57873
TCGA-AA-3819-01	0.334568	6.05635
TCGA-A6-2678-01	0.443607	6.11215
TCGA-AA-3521-01	0.432532	5.50777
TCGA-DM-A1DA-01	0.480472	5.37345
TCGA-AA-3864-01	0.919531	5.88924
TCGA-F4-6855-01	0.424277	5.41659
TCGA-F4-6856-01	0.905274	5.45314
TCGA-DM-A0X9-01	0.43328	5.0582
TCGA-A6-5659-01	0.547351	5.57887
TCGA-AZ-6598-01	1.24957	5.04389
TCGA-AA-3519-01	0.448584	5.73885
TCGA-DM-A1HB-01	1.01192	4.95719
TCGA-A6-A567-01	0.370611	6.28744
TCGA-CA-5796-01	0.444031	5.37994
TCGA-5M-AAT6-01	0.731183	5.18426
TCGA-CM-6163-01	0.416299	5.57972
TCGA-AD-6889-01	1.22737	4.7951
TCGA-CM-4751-01	0.444243	4.95582
TCGA-AA-3982-01	0.417488	5.85551
TCGA-D5-6924-01	0.423202	5.94688
TCGA-AA-3502-01	0.420833	5.35799
TCGA-D5-7000-01	0.432532	5.57579
TCGA-D5-6540-01	0.998845	5.27251
TCGA-D5-6932-01	0.426962	5.63479
TCGA-CK-5912-01	0.46289	6.2046
TCGA-AA-3538-01	0.418784	6.35301
TCGA-AA-3930-01	0.451224	6.52452
TCGA-AA-3655-01	0.430071	5.78564
TCGA-AA-3989-01	0.412619	5.8434
TCGA-5M-AAT4-01	0.404031	5.25227
TCGA-AA-A02R-01	1.1968	5.44104
TCGA-A6-6649-01	0.486663	5.47624
TCGA-A6-3809-01	0.970486	5.25448
TCGA-AY-4070-01	0.343351	5.65207
TCGA-G4-6299-01	0.481609	5.19355
TCGA-AA-A02O-01	0.410667	4.51012
TCGA-AA-3972-01	0.427713	6.12854
TCGA-NH-A50T-01	0.368712	5.35435
TCGA-DM-A0XD-01	0.411535	4.54036
TCGA-AU-6004-01	0.881586	5.32649
TCGA-AA-3841-01	0.366924	4.75422
TCGA-DM-A28E-01	0.463622	5.78812
TCGA-AA-3514-01	0.392098	5.05241
TCGA-A6-5665-01	1.12592	5.26119
TCGA-G4-6315-01	0.413702	5.92202
TCGA-F4-6459-01	0.448055	6.30431
TCGA-D5-6926-01	0.432532	5.97589
TCGA-CK-6747-01	0.457016	5.59266
TCGA-DM-A1D8-01	0.429536	5.1125
TCGA-AA-3858-01	0.33182	5.46369
TCGA-AA-3522-01	0.404249	5.78669
TCGA-G4-6314-01	0.418352	5.81097
TCGA-AA-3544-01	0.41045	5.19819
TCGA-NH-A6GA-01	0.410884	5.7994
TCGA-D5-6537-01	0.43328	5.52035
TCGA-AZ-4684-01	0.440633	5.29463
TCGA-G4-6302-01	0.545178	5.41452
TCGA-AA-3862-01	0.461109	5.6084
TCGA-A6-2685-01	0.440527	5.05882
TCGA-AA-3712-01	0.422986	5.9753
TCGA-AA-3846-01	0.410667	6.0578
TCGA-A6-A565-01	0.482539	5.44725
TCGA-AU-3779-01	0.41846	5.88347
TCGA-A6-2684-01	0.552377	5.48885
TCGA-AA-3561-01	0.423632	5.29558
TCGA-CM-5341-01	0.435522	6.21205
TCGA-A6-2683-01	0.448267	4.88529
TCGA-AA-A004-01	0.361319	3.94973
TCGA-AA-3529-01	0.516116	6.10312
TCGA-AA-3861-01	0.458382	5.40054
TCGA-AA-3844-01	0.407516	5.4203
TCGA-AA-3952-01	0.408603	5.63958
TCGA-D5-5537-01	0.432318	5.17063
TCGA-AA-3837-01	0.354339	4.92743
TCGA-AA-3511-01	0.476122	5.531
TCGA-D5-6922-01	0.441377	6.15007
TCGA-AA-3556-01	0.399991	5.90968
TCGA-CM-6674-01	0.798921	5.16603
TCGA-AA-3939-01	0.443607	5.2254
TCGA-DM-A28A-01	0.484911	5.86517
TCGA-CK-5914-01	0.427177	6.02098
TCGA-G4-6320-01	0.648373	4.94239
TCGA-AA-3495-01	0.442333	5.6791
TCGA-QL-A97D-01	0.400975	5.75608
TCGA-CM-5868-01	0.422556	5.15578
TCGA-AA-3534-01	0.40621	6.89993
TCGA-AA-3693-01	0.359409	6.24945
TCGA-AA-A02J-01	0.360196	5.95859
TCGA-D5-5541-01	0.409255	6.01855
TCGA-AA-3860-01	0.369606	5.69984
TCGA-A6-5657-01	0.400647	5.72851
TCGA-AA-3812-01	0.340163	4.966
TCGA-DM-A1D4-01	0.437654	4.85616
TCGA-AA-3854-01	0.348572	5.48192
TCGA-CK-4950-01	0.45386	5.36082
TCGA-D5-6541-01	0.413486	5.34223
TCGA-QG-A5YV-01	0.33182	5.72875
TCGA-AD-6901-01	0.436482	5.51477
TCGA-AA-3526-01	0.46999	5.84798
TCGA-DM-A1HA-01	0.433707	5.02836
TCGA-AA-A02W-01	0.339365	5.86654
TCGA-AA-A02Y-01	0.421048	4.94876
TCGA-A6-6780-01	1.07526	5.37915
TCGA-CM-4752-01	0.432746	5.20027
TCGA-CM-6680-01	0.543496	5.4839
TCGA-AD-A5EK-01	0.357045	5.36574
TCGA-A6-2682-01	0.426962	5.3408
TCGA-CM-6164-01	0.408929	5.56524
TCGA-DM-A28H-01	0.474877	5.97661
TCGA-D5-6898-01	0.422986	5.6109
TCGA-A6-3808-01	0.491597	5.66551
TCGA-AA-3662-01	0.431249	6.27108
TCGA-CM-5864-01	0.414569	6.1588
TCGA-NH-A6GB-01	0.398898	5.38769
TCGA-NH-A8F8-01	0.394404	5.97052
TCGA-CM-6677-01	0.436055	5.17103
TCGA-AA-3949-01	0.808179	5.18579
TCGA-DM-A1D9-01	0.41684	5.44329
TCGA-D5-6930-01	0.753947	4.95541
TCGA-AA-3980-01	0.389897	5.99756
TCGA-CA-5797-01	0.438719	5.90088
TCGA-AA-3494-01	0.44159	5.66666
TCGA-D5-6531-01	0.42975	5.37897
TCGA-AZ-4615-01	1.0234	5.5921
TCGA-A6-5656-01	0.40021	5.44999
TCGA-CM-4743-01	0.862511	4.55567
TCGA-AA-A01K-01	0.35558	5.52105
TCGA-NH-A50U-01	0.424922	5.77145
TCGA-D5-6928-01	0.727616	5.27724
TCGA-DM-A28K-01	0.482332	5.76349
TCGA-AY-6196-01	0.443819	5.50625
TCGA-CM-5344-01	0.421802	4.99942
TCGA-G4-6309-01	0.951662	5.38397
TCGA-CM-6165-01	0.394514	5.98522
TCGA-AY-5543-01	0.419431	5.39166
TCGA-CM-6167-01	0.395831	5.53422
TCGA-AA-3664-01	0.336969	5.48712
TCGA-AZ-4313-01	0.784504	4.20687
TCGA-AA-3530-01	0.396598	5.94133
TCGA-AA-3877-01	0.899562	5.55318
TCGA-D5-6535-01	0.425459	5.99694
TCGA-CM-6678-01	0.43189	4.94035
TCGA-CM-4746-01	0.888461	4.75887
TCGA-A6-6652-01	0.471552	5.66685
TCGA-5M-AATE-01	0.40621	5.50395
TCGA-DM-A1D0-01	0.417704	5.25145
TCGA-AA-3681-01	0.336855	5.26717
TCGA-D5-5538-01	0.437867	5.91336
TCGA-AA-3870-01	0.4654	5.35288
TCGA-CM-6679-01	0.420186	5.59767
TCGA-T9-A92H-01	0.397255	5.65168
TCGA-AA-3818-01	0.342555	5.65497
TCGA-CA-5254-01	0.47467	4.78251
TCGA-AA-3672-01	1.15704	4.63837
TCGA-AD-5900-01	0.933648	4.81157
TCGA-CA-6719-01	0.448372	6.21723
TCGA-A6-6654-01	0.416948	5.34583
TCGA-CM-6161-01	0.394514	6.39513
TCGA-AA-3814-01	0.35095	5.92288
TCGA-AA-3697-01	0.422341	6.34978
TCGA-AA-3532-01	0.405339	5.76568
TCGA-AZ-6606-01	0.446044	5.29136
TCGA-CK-4947-01	0.40806	5.67535
TCGA-A6-2674-01	0.543694	5.75482
TCGA-CA-6716-01	0.461843	6.01802
TCGA-NH-A6GC-01	0.405012	5.4195
TCGA-AA-3848-01	0.330099	5.34408
TCGA-AA-3684-01	0.323428	4.82942
TCGA-F4-6807-01	0.434455	5.53656
TCGA-AA-3875-01	0.343578	5.73013
TCGA-G4-6297-01	0.414136	6.38979
TCGA-A6-5660-01	0.413811	6.01031
TCGA-AZ-6607-01	0.437228	5.2168
TCGA-AZ-4308-01	0.446786	4.31095
TCGA-AA-3524-01	0.395502	6.21744
TCGA-AA-3975-01	0.422664	5.61236
TCGA-AA-3666-01	0.356933	5.64858
TCGA-AA-3872-01	0.482952	5.72941
TCGA-AA-3979-01	0.399007	5.77462
TCGA-CM-6168-01	0.493955	5.69832
TCGA-G4-6588-01	1.00475	5.38123
TCGA-CM-5348-01	0.413702	5.86054
TCGA-AA-3833-01	0.96739	5.39887
TCGA-G4-6295-01	0.405012	6.08274
TCGA-AA-3867-01	0.394843	6.21925
TCGA-AA-A00N-01	0.409147	5.26077
TCGA-CK-5915-01	0.396379	6.36359
TCGA-AA-3520-01	0.468323	5.81648
TCGA-G4-6303-01	0.442545	5.69254
TCGA-AA-A03F-01	0.386811	4.22846
TCGA-DM-A1DB-01	0.42664	5.73013
TCGA-CM-6170-01	0.402613	5.9565
TCGA-A6-2680-01	0.429536	5.747
TCGA-QG-A5YW-01	0.347439	5.07997
TCGA-AA-A024-01	0.32964	5.23741
TCGA-DM-A285-01	0.460585	5.39857
TCGA-QG-A5YX-01	0.382944	5.37202
TCGA-AA-A017-01	0.356144	5.52726
TCGA-AA-3509-01	0.43957	6.54898
TCGA-D5-6920-01	0.425889	5.65082
TCGA-D5-6534-01	0.416083	5.44888
TCGA-AA-3496-01	0.537743	5.36159
TCGA-AA-A02K-01	0.436055	5.86989
TCGA-AA-3685-01	0.345169	5.25221
TCGA-AA-3851-01	0.400975	5.52469
TCGA-DM-A282-01	0.458277	5.02532
TCGA-F4-6805-01	0.473215	5.56545
TCGA-AA-3821-01	0.957543	5.75503
TCGA-F4-6460-01	0.426211	6.09949
TCGA-AZ-5407-01	0.444773	4.84451
TCGA-D5-6929-01	0.435522	6.04668
TCGA-AA-3984-01	0.41511	6.05392
TCGA-A6-5664-01	0.487383	5.35346
TCGA-AM-5821-01	0.910349	5.21215
TCGA-AA-3488-01	0.455334	5.53417
TCGA-AA-3956-01	0.405557	5.72622
TCGA-G4-6298-01	0.41511	6.05875
TCGA-DM-A28F-01	0.463727	5.2549
TCGA-A6-6142-01	0.443182	5.92884
TCGA-G4-6304-01	0.648557	5.17148
TCGA-G4-6310-01	0.40174	5.78557
TCGA-AA-3866-01	0.407842	6.00555
TCGA-F4-6806-01	0.480989	5.1262
TCGA-AY-A8YK-01	0.407951	5.37775
TCGA-AA-3852-01	0.348346	5.01633
TCGA-D5-5539-01	0.44074	5.34955
TCGA-AZ-6601-01	0.674551	5.34929
TCGA-AA-3994-01	0.36042	5.08443
TCGA-G4-6307-01	0.396159	4.77775
TCGA-CM-4747-01	0.463309	4.7217
TCGA-NH-A50V-01	0.365021	5.43875
TCGA-A6-5667-01	0.444031	5.70442
TCGA-NH-A5IV-01	1.13829	5.27969
TCGA-AA-3667-01	0.339023	4.92655
TCGA-QG-A5Z2-01	0.895303	5.60971
TCGA-AA-A01X-01	0.398788	5.73971
TCGA-AY-6197-01	0.974529	5.44323
TCGA-AA-3517-01	0.400975	6.0216
TCGA-AA-3968-01	0.412511	6.27775
TCGA-AA-3713-01	0.8614	5.62841
TCGA-AA-3527-01	0.396269	4.55717
TCGA-AA-3673-01	0.360645	6.68625
TCGA-AA-3856-01	0.338567	5.80404
TCGA-CM-6676-01	0.436162	5.64528
TCGA-A6-2679-01	0.422556	3.99144
TCGA-DM-A28M-01	0.483674	4.94314
TCGA-AA-A010-01	0.461005	5.57984
TCGA-AD-6548-01	0.519441	5.62749
TCGA-CK-5913-01	0.942083	5.33703
TCGA-AA-A01S-01	0.405992	5.53105
TCGA-AA-3660-01	0.418568	5.52273
TCGA-CM-6166-01	0.397365	5.30789
TCGA-AA-A01P-01	0.747516	4.93783
TCGA-DM-A28G-01	0.449535	5.53844
TCGA-CA-5256-01	0.435309	5.49075
TCGA-CM-6675-01	0.440421	5.826
TCGA-AA-A029-01	0.360308	4.85219
TCGA-AA-3678-01	0.349479	6.42497
TCGA-A6-6140-01	0.449852	5.91532
TCGA-AA-3986-01	0.405775	5.70606
TCGA-G4-6293-01	0.408929	5.44936
TCGA-D5-6538-01	0.425674	5.97218
TCGA-AA-3941-01	0.452279	5.46782
TCGA-G4-6317-01	0.428142	5.07186
TCGA-AA-A01D-01	0.34426	5.41095
TCGA-CM-5862-01	0.43776	5.90277
TCGA-CK-5916-01	0.941707	5.48028
TCGA-AA-3692-01	0.347212	5.60586
TCGA-AA-A00O-01	0.344488	5.40867
TCGA-AZ-4323-01	0.511974	5.21779
TCGA-A6-6648-01	0.477781	6.86767
TCGA-AA-A01Z-01	0.406972	4.88679
TCGA-WS-AB45-01	0.746915	5.70651
TCGA-CM-5861-01	0.97761	4.79815
TCGA-A6-6138-01	0.432425	6.45232
TCGA-AM-5820-01	0.429214	5.97966
TCGA-AA-3845-01	0.938775	5.78149
TCGA-AA-A02F-01	0.354226	5.88423
TCGA-G4-6322-01	0.402067	5.13996
TCGA-3L-AA1B-01	0.384823	5.87907
TCGA-AZ-6603-01	0.452701	5.64418
TCGA-AZ-5403-01	0.389677	5.43629
TCGA-G4-6323-01	0.434241	4.99177
TCGA-AA-3811-01	1.09336	5.94224
TCGA-AA-3831-01	0.351628	5.65097
TCGA-AY-A54L-01	0.370945	5.8316
TCGA-AD-6963-01	0.426748	5.55486
TCGA-A6-A566-01	0.37362	5.36118
TCGA-CA-6718-01	0.456491	5.19237
TCGA-G4-6627-01	0.441696	5.34235
TCGA-G4-6625-01	0.422986	5.78717
TCGA-AA-3710-01	0.89933	5.3537
TCGA-G4-6306-01	0.423847	5.25467
TCGA-F4-6854-01	0.420833	6.13967
TCGA-AD-6890-01	0.431142	5.44572
TCGA-A6-3807-01	0.507414	5.42551
TCGA-A6-6782-01	0.477366	5.35336
TCGA-AA-A01C-01	0.326422	5.07582
TCGA-AA-3855-01	0.399116	5.72163
TCGA-A6-6653-01	1.05019	5.65305
TCGA-AA-A01R-01	0.800579	5.36356
TCGA-A6-2671-01	0.432959	5.58452
TCGA-AA-3663-01	1.17409	5.82508
TCGA-A6-2672-01	0.972178	5.01666
TCGA-G4-6294-01	0.461948	6.0729
TCGA-AA-3549-01	0.374733	5.31189
TCGA-CM-5349-01	0.405883	5.85518
TCGA-AA-A01V-01	0.396488	5.33591
TCGA-NH-A8F7-06	0.405012	5.79602
TCGA-AZ-4682-01	0.451013	5.52086
TCGA-AA-3842-01	0.405557	5.66892
TCGA-AA-3560-01	0.44869	5.69446
TCGA-AA-A01I-01	0.34426	6.04098
TCGA-AY-A71X-01	0.385376	5.03651
TCGA-F4-6809-01	0.430392	5.32852
TCGA-G4-6321-01	0.406863	5.2829
TCGA-CM-6172-01	0.42094	5.59494
TCGA-AD-A5EJ-01	1.06585	5.33118
TCGA-AA-3966-01	1.19912	5.42544
TCGA-D5-6927-01	0.789354	5.45418
TCGA-D5-6536-01	0.435309	5.08926
TCGA-D5-6539-01	0.407625	5.96071
TCGA-A6-2686-01	1.16189	4.91325
TCGA-A6-3810-01	0.393636	5.76773
TCGA-F4-6461-01	0.454071	5.63275
TCGA-AD-6895-01	0.88096	5.27914
TCGA-AA-3510-01	0.423309	5.38582
TCGA-CA-6715-01	0.450908	6.27672
TCGA-AA-3850-01	0.380508	5.65475
TCGA-AZ-4616-01	0.397365	4.67361
TCGA-AA-3715-01	1.06488	4.45523
TCGA-AA-3506-01	0.427928	5.26133
TCGA-AD-6964-01	0.796182	5.05799
TCGA-G4-6586-01	1.04313	4.72196
TCGA-AZ-6600-01	0.444985	5.36104
TCGA-AA-3675-01	0.335483	5.50035
TCGA-D5-6529-01	0.449746	5.13237
TCGA-4N-A93T-01	0.413269	4.89138
TCGA-AA-3696-01	0.340847	5.3422
TCGA-AA-3679-01	0.330558	5.83621
TCGA-AA-A03J-01	0.404685	5.36837
TCGA-F4-6703-01	0.525668	5.4275
TCGA-CK-4948-01	0.431463	5.17978
TCGA-RU-A8FL-01	0.424062	5.24955
TCGA-AY-A69D-01	0.396269	6.10057
TCGA-F4-6808-01	0.439995	4.86829
TCGA-CM-6162-01	0.908659	5.37451
TCGA-F4-6704-01	0.443182	5.97811
TCGA-AD-6888-01	0.429321	5.10571
TCGA-A6-A56B-01	0.38659	6.33271
TCGA-CM-4750-01	0.441802	5.04415
TCGA-A6-4105-01	0.435949	5.94089
TCGA-AA-3548-01	0.402504	5.23933
TCGA-AY-6386-01	0.408168	5.58322
TCGA-AY-4071-01	0.346645	5.19137
TCGA-F4-6569-01	0.448584	5.63227
TCGA-AA-3976-01	0.412294	5.98311
TCGA-AD-6899-01	0.438293	5.34357
TCGA-A6-6651-01	0.463099	5.64989
TCGA-AA-3977-01	0.43776	5.67636
TCGA-AA-A00Z-01	0.401194	5.60476
TCGA-D5-6533-01	0.415434	6.1909
TCGA-CK-6746-01	1.1167	5.14232
TCGA-DM-A288-01	0.480058	5.75616
TCGA-A6-4107-01	0.465609	5.57403
TCGA-QG-A5Z1-01	0.370053	6.0299
TCGA-DM-A0XF-01	0.41511	5.48696
TCGA-AA-3947-01	1.17089	6.0949
TCGA-AA-3950-01	0.807355	5.64957
TCGA-AA-3971-01	0.418136	5.89356
TCGA-CK-6751-01	0.441802	5.34523
TCGA-F4-6570-01	0.984553	5.33637
TCGA-AA-3955-01	0.409147	6.07845
