# Supplementary material for: Mapk14 is a Prognostic Biomarker and Correlates with the Clinicopathological Features and Immune Infiltration of Colorectal Cancer
Source: Front Cell Dev Biol. 2022 Jan 24;10:817800. doi: 10.3389/fcell.2022.817800 (PMC8818961; doi:10.3389/fcell.2022.817800)
Supplement: Supplementary file 9 [file Table6.XLSX]

## Sheet: Sheet
celltype	P1228_PTR	P0413_NTC	P1228_TTH	P1228_TTR	P0413_NTH	P0309_PTH	P0309_TTC	P0309_TTH	P1212_NTY	P0309_PTR	P0309_TTR	P0909_TTR	P0123_NTR	P0909_PTR	P0123_NTC	P0411_NTC	P0909_TTY	P1212_NTH	P0123_NTH	P0411_NTH	P0309_PTC	P0909_PTY	P1212_NTC	P0909_TTC	P0909_PTH	P0123_PP7	P0215_NTC	P0909_PTC	P0123_TP7	P0909_TTH	P0215_NTH	P0701_PTC	P0825_PTH	P0215_PTR	P0701_PTH	P0701_TTC	P0825_TTH	P0825_PTR	P0215_TTR	P0825_TTR	P0825_TTY	P0411_PTR	P0411_TTR	P0413_PTR	P0701_TTR	P1228_NTC	P0701_TTH	P0825_PTC	P1228_NTH
CD4_C01-CCR7	0.0877	0	0	0	0	0.4348	0	0.0267	0	0.2041	0	0	0.0182	0.0426	0	0	0	0.0338	0.0588	0	0	0.1667	0	0	0.5283	0.5806	0	0	0	0	0.0208	0	0.3559	0.0377	0.661	0	0	0.0714	0	0	0.0577	0.1277	0	0.1228	0	0	0	0	0.0079
CD4_C06-CXCR5	0	0	0.0625	0	0.0698	0	0	0.1467	0.3125	0	0.0164	0	0.0364	0	0	0	0	0.2905	0.1176	0.119	0	0	0	0	0	0	0	0	0	0.0132	0.0625	0	0	0	0	0	0.0291	0	0	0	0	0	0	0	0	0	0.0135	0	0.3228
CD8_C05-CD6	0	0.25	0	0	0	0	0.27	0	0	0	0	0	0	0	0.3153	0.3304	0	0	0	0	0	0	0.5104	0.0492	0	0	0.6	0	0	0	0	0	0	0	0	0.0963	0	0	0	0	0	0	0	0	0	0.1918	0	0	0
CD8_C03-CX3CR1	0	0.0263	0	0	0	0	0.02	0	0	0	0	0	0	0	0.018	0.0268	0	0	0	0	0.8193	0	0.0312	0.0328	0	0	0	0.2656	0	0	0	0.5981	0	0	0	0.0296	0	0	0	0	0	0	0	0	0	0.0228	0	0.8165	0
CD4_C02-ANXA1	0.386	0	0.0312	0	0.0233	0.2174	0	0.0133	0	0.2449	0.0328	0	0	0.1064	0	0	0	0.0135	0	0	0	0.7083	0	0	0.3019	0.3871	0	0	0.0096	0	0	0	0.3051	0.4528	0.2373	0	0.0194	0.4714	0	0	0.0192	0.1489	0	0.2456	0.0096	0	0.0541	0	0
CD4_C03-GNLY	0	0	0	0	0.0233	0.2826	0	0	0	0	0	0	0	0	0	0	0	0	0	0	0	0	0	0	0.1321	0.0323	0	0	0	0	0	0	0.322	0	0.0847	0	0	0.0143	0	0	0.0577	0	0	0	0	0	0	0	0
CD4_C09-CXCL13	0	0	0.0938	0	0	0	0	0	0	0	0	0.0152	0	0	0	0	0.4062	0	0	0	0	0	0	0	0	0	0	0	0.0577	0.5197	0.0208	0	0	0	0	0	0.3398	0	0.033	0.2368	0.3077	0	0.0099	0	0	0	0	0	0
CD8_C06-CD160	0	0.3816	0	0	0	0	0.25	0	0	0	0	0	0	0	0.3964	0.5446	0	0	0	0	0	0	0.2135	0.0492	0	0	0.175	0	0	0	0	0	0	0	0	0.0296	0	0	0	0	0	0	0	0	0	0.3151	0	0	0
CD8_C07-LAYN	0	0.0395	0	0	0	0	0.02	0	0	0	0	0	0	0	0	0	0	0	0	0	0	0	0.0156	0.5738	0	0	0.0375	0	0	0	0	0.0093	0	0	0	0.6074	0	0	0	0	0	0	0	0	0	0.0137	0	0	0
CD4_C12-CTLA4	0	0	0.0625	0.9048	0	0	0	0.0133	0.1875	0	0.9344	0.9773	0.1636	0	0	0	0.4375	0.027	0	0	0	0	0	0	0	0	0	0	0.5385	0.125	0.0417	0	0	0	0	0	0.1068	0	0.6593	0.7566	0.2885	0	0.8614	0.0351	0.5673	0	0	0	0.0236
CD4_C04-TCF7	0	0	0.0938	0	0.0698	0	0	0.1867	0.0625	0	0	0	0.1273	0	0	0	0.0781	0.2432	0.5882	0.4762	0	0	0	0	0	0	0	0	0	0.0921	0.25	0	0	0	0	0	0.0583	0	0.011	0	0.0192	0	0	0	0	0	0.0541	0	0.2205
CD8_C02-GPR183	0	0.0132	0	0	0	0	0	0	0	0	0	0	0	0	0.027	0	0	0	0	0	0.0843	0	0.0052	0	0	0	0	0.125	0	0	0	0.1869	0	0	0	0.0074	0	0	0	0	0	0	0	0	0	0.0046	0	0.1376	0
CD8_C04-GZMK	0	0.2763	0	0	0	0	0.41	0	0	0	0	0	0	0	0.1712	0.0982	0	0	0	0	0	0	0.1875	0.2377	0	0	0.175	0	0	0	0	0.028	0	0	0	0.2148	0	0	0	0	0	0	0	0	0	0.4292	0	0	0
CD8_C08-SLC4A10	0	0.0132	0	0	0	0	0.03	0	0	0	0	0	0	0	0.0541	0	0	0	0	0	0.0241	0	0.0052	0.0574	0	0	0	0.0625	0	0	0	0.0093	0	0	0	0.0148	0	0	0	0	0	0	0	0	0	0.0137	0	0.0275	0
CD4_C10-FOXP3	0.5263	0	0.0312	0.0159	0	0.0652	0	0	0	0.551	0	0	0	0.8511	0	0	0	0	0	0.0238	0	0.125	0	0	0.0377	0	0	0	0	0	0	0	0.0169	0.5094	0	0	0	0.4429	0.011	0	0	0.7234	0	0.5965	0	0	0	0	0.0157
CD8_C01-LEF1	0	0	0	0	0	0	0	0	0	0	0	0	0	0	0.018	0	0	0	0	0	0.0723	0	0.0312	0	0	0	0.0125	0.5469	0	0	0	0.1682	0	0	0	0	0	0	0	0	0	0	0	0	0	0.0091	0	0.0183	0
CD4_C07-GZMK	0	0	0.3125	0	0	0	0	0.2133	0	0	0	0.0076	0.0364	0	0	0	0.0312	0.0068	0.0882	0.0952	0	0	0	0	0	0	0	0	0.1923	0.1184	0	0	0	0	0.0169	0	0.1456	0	0.044	0	0.0192	0	0	0	0.0096	0	0.0405	0	0.0472
CD4_C05-CXCR6	0	0	0.25	0.0476	0.7907	0	0	0.2933	0.375	0	0.0164	0	0.3273	0	0	0	0.0156	0.2568	0.1176	0.1429	0	0	0	0	0	0	0	0	0.1731	0.0921	0.5417	0	0	0	0	0	0.1942	0	0.1319	0.0066	0.1538	0	0.0198	0	0.0192	0	0.2432	0	0.2283
CD4_C11-IL10	0	0	0.0312	0	0	0	0	0	0	0	0	0	0.2909	0	0	0	0.0156	0.1149	0.0294	0.1429	0	0	0	0	0	0	0	0	0.0192	0	0.0625	0	0	0	0	0	0.0388	0	0.011	0	0	0	0.0099	0	0.0096	0	0.027	0	0.1181
CD4_C08-IL23R	0	0	0.0312	0.0317	0.0233	0	0	0.1067	0.0625	0	0	0	0	0	0	0	0.0156	0.0135	0	0	0	0	0	0	0	0	0	0	0.0096	0.0395	0	0	0	0	0	0	0.068	0	0.0989	0	0.0769	0	0.099	0	0.3846	0	0.5676	0	0.0157
[truncated: 52 more columns]
