# Supplementary material for: Mapk14 is a Prognostic Biomarker and Correlates with the Clinicopathological Features and Immune Infiltration of Colorectal Cancer
Source: Front Cell Dev Biol. 2022 Jan 24;10:817800. doi: 10.3389/fcell.2022.817800 (PMC8818961; doi:10.3389/fcell.2022.817800)
Supplement: Supplementary file 10 [file Table4.XLSX]

## Sheet: COAD_genome_wide_survival
HR	CI	P.value	PH_test_Pvalue	LR_test_pvalue	Best_split	Name	CHR	MAPINFO	UCSC_RefGene_Name	UCSC_RefGene_Group	Relation_to_UCSC_CpG_Island	adj.P.value
0.902	(0.536;1.519)	0.699	0.184	0.701088	q25	cg02412050	6	35995429	MAPK14	TSS200	Island	0.75616
1.664	(0.924;2.999)	0.0899646	0.299	0.075503	q25	cg02935305	6	35995251	MAPK14	TSS1500	Island	0.6369
1.117	(0.691;1.805)	0.651392	0.613	0.650737	median	cg05798012	6	36009413	MAPK14	Body	Open_Sea	0.731352
0.695	(0.419;1.152)	0.158571	0.245	0.167697	q25	cg06595275	6	35995676	MAPK14	5'UTR;1stExon	Island	0.6369
0.876	(0.52;1.476)	0.618301	0.483	0.621606	q25	cg08502873	6	35995679	MAPK14	5'UTR;1stExon	Island	0.716278
1.391	(0.866;2.233)	0.172704	0.17	0.175351	mean	cg08606655	6	35995365	MAPK14	TSS200	Island	0.6369
1.451	(0.9;2.338)	0.126454	0.615	0.124471	median	cg09065504	6	35996371	MAPK14	Body	Island	0.6369
0.87	(0.54;1.402)	0.567796	0.116	0.567073	median	cg09658066	6	35995354	MAPK14	TSS200	Island	0.69592
0.792	(0.479;1.309)	0.362239	0.705	0.368821	q25	cg12590005	6	35997326	MAPK14	Body	S_Shore	0.643611
1.279	(0.796;2.056)	0.30918	0.216	0.307772	median	cg16145324	6	36020012	MAPK14	Body	Open_Sea	0.639016
1.392	(0.82;2.362)	0.220872	0.135	0.210335	mean	cg16857825	6	35994825	MAPK14	TSS1500	N_Shore	0.6369
0.668	(0.41;1.087)	0.104366	0.384	0.0997826	median	cg17498313	6	35995298	MAPK14	TSS200	Island	0.6369
0.788	(0.477;1.301)	0.351213	0.263	0.345355	mean	cg22716488	6	35995431	MAPK14	TSS200	Island	0.642599
1.224	(0.691;2.17)	0.4888	0.805	0.480696	q25	cg22858733	6	35995359	MAPK14	TSS200	Island	0.669924
1.434	(0.888;2.315)	0.14009	0.861	0.141876	mean	cg24198611	6	35995630	MAPK14	5'UTR;1stExon	Island	0.6369
1.268	(0.788;2.039)	0.327321	0.401	0.325941	median	cg24495832	6	35996759	MAPK14	Body	S_Shore	0.639971
0.757	(0.456;1.257)	0.282055	0.485	0.290694	q25	cg24991452	6	35996059	MAPK14	Body	Island	0.637381
1.26	(0.699;2.269)	0.442139	0.645	0.432047	q25	cg25375420	6	36009601	MAPK14	Body	Open_Sea	0.658462
1.105	(0.682;1.791)	0.683687	0.964	0.682813	mean	cg26033870	6	36022622	MAPK14	Body	Open_Sea	0.747695
0.681	(0.415;1.118)	0.129081	0.717	0.122768	mean	cg26974281	6	35995367	MAPK14	TSS200	Island	0.6369

## Sheet: READ_genome_wide_survival
HR	CI	P.value	PH_test_Pvalue	LR_test_pvalue	Best_split	Name	CHR	MAPINFO	UCSC_RefGene_Name	UCSC_RefGene_Group	Relation_to_UCSC_CpG_Island	adj.P.value
0.61	(0.225;1.655)	0.331999	0.556	0.322617	mean	cg02412050	6	35995429	MAPK14	TSS200	Island	0.62655
2.436	(0.555;10.695)	0.238064	0.078	0.188025	q25	cg02935305	6	35995251	MAPK14	TSS1500	Island	0.624666
0.744	(0.282;1.963)	0.55059	0.824	0.547887	median	cg05798012	6	36009413	MAPK14	Body	Open_Sea	0.681439
5.983	(0.789;45.359)	0.0834549	0.824	0.0241218	q25	cg06595275	6	35995676	MAPK14	5'UTR;1stExon	Island	0.624666
1.554	(0.597;4.045)	0.366857	0.913	0.370765	mean	cg08502873	6	35995679	MAPK14	5'UTR;1stExon	Island	0.63085
1.355	(0.518;3.548)	0.535657	0.473	0.535321	mean	cg08606655	6	35995365	MAPK14	TSS200	Island	0.675526
3.854	(0.878;16.919)	0.0739042	0.185	0.0358673	q25	cg09065504	6	35996371	MAPK14	Body	Island	0.624666
0.634	(0.228;1.763)	0.382249	0.551	0.376821	mean	cg09658066	6	35995354	MAPK14	TSS200	Island	0.633222
5.75	(0.759;43.53)	0.0903582	0.635	0.028045	q25	cg12590005	6	35997326	MAPK14	Body	S_Shore	0.624666
1.65	(0.473;5.756)	0.43205	0.249	0.408111	q25	cg16145324	6	36020012	MAPK14	Body	Open_Sea	0.643452
2.12	(0.48;9.363)	0.321583	0.371	0.277674	q25	cg16857825	6	35994825	MAPK14	TSS1500	N_Shore	0.625686
0.749	(0.288;1.949)	0.553543	0.118	0.553102	mean	cg17498313	6	35995298	MAPK14	TSS200	Island	0.68265
0.43	(0.151;1.225)	0.113931	0.116	0.0982215	mean	cg18632135	6	35996485	MAPK14	Body	S_Shore	0.624666
1.411	(0.405;4.923)	0.588822	0.178	0.57525	q25	cg22716488	6	35995431	MAPK14	TSS200	Island	0.697666
0.807	(0.303;2.153)	0.668767	0.025	0.667051	median	cg22858733	6	35995359	MAPK14	TSS200	Island	0.737083
2.459	(0.56;10.793)	0.233262	0.471	0.183145	q25	cg24198611	6	35995630	MAPK14	5'UTR;1stExon	Island	0.624666
3.064	(0.7;13.416)	0.137324	0.358	0.088467	q25	cg24495832	6	35996759	MAPK14	Body	S_Shore	0.624666
2.421	(0.552;10.631)	0.241348	0.204	0.191457	q25	cg24991452	6	35996059	MAPK14	Body	Island	0.624666
2.984	(0.68;13.102)	0.147454	0.154	0.0980845	q25	cg25375420	6	36009601	MAPK14	Body	Open_Sea	0.624666
1.986	(0.746;5.284)	0.169456	0.378	0.164899	mean	cg26033870	6	36022622	MAPK14	Body	Open_Sea	0.624666
0.481	(0.169;1.367)	0.169881	0.788	0.15275	mean	cg26974281	6	35995367	MAPK14	TSS200	Island	0.624666
