# Supplementary material for: Mapk14 is a Prognostic Biomarker and Correlates with the Clinicopathological Features and Immune Infiltration of Colorectal Cancer
Source: Front Cell Dev Biol. 2022 Jan 24;10:817800. doi: 10.3389/fcell.2022.817800 (PMC8818961; doi:10.3389/fcell.2022.817800)
Supplement: Supplementary file 11 [file Table1.XLSX]

## Sheet: FIGURE 1A
	V1	V2	V3
TCGA.V5.A7RC.06	ESCA	Tumor	4.90448
TCGA.2H.A9GF.01	ESCA	Tumor	5.74967
TCGA.2H.A9GG.01	ESCA	Tumor	4.39208
TCGA.2H.A9GH.01	ESCA	Tumor	5.19027
TCGA.2H.A9GI.01	ESCA	Tumor	4.34956
TCGA.2H.A9GJ.01	ESCA	Tumor	5.12798
TCGA.2H.A9GK.01	ESCA	Tumor	4.07241
TCGA.2H.A9GL.01	ESCA	Tumor	4.99488
TCGA.2H.A9GM.01	ESCA	Tumor	4.38135
TCGA.2H.A9GN.01	ESCA	Tumor	5.48374
TCGA.2H.A9GO.01	ESCA	Tumor	4.5805
TCGA.2H.A9GQ.01	ESCA	Tumor	5.54073
TCGA.2H.A9GR.01	ESCA	Tumor	4.48227
TCGA.IC.A6RE.01	ESCA	Tumor	4.95112
TCGA.IC.A6RF.01	ESCA	Tumor	4.85842
TCGA.IG.A3I8.01	ESCA	Tumor	4.79307
TCGA.IG.A3QL.01	ESCA	Tumor	4.52897
TCGA.IG.A3YA.01	ESCA	Tumor	5.04917
TCGA.IG.A3YB.01	ESCA	Tumor	4.22473
TCGA.IG.A3YC.01	ESCA	Tumor	4.60207
TCGA.IG.A4P3.01	ESCA	Tumor	4.72354
TCGA.IG.A4QS.01	ESCA	Tumor	4.24084
TCGA.IG.A50L.01	ESCA	Tumor	4.86124
TCGA.IG.A51D.01	ESCA	Tumor	5.48263
TCGA.IG.A5B8.01	ESCA	Tumor	4.8519
TCGA.IG.A5S3.01	ESCA	Tumor	4.94571
TCGA.IG.A625.01	ESCA	Tumor	4.92704
TCGA.IG.A6QS.01	ESCA	Tumor	4.77699
TCGA.IG.A7DP.01	ESCA	Tumor	4.4365
TCGA.IG.A8O2.01	ESCA	Tumor	4.84651
TCGA.IG.A97H.01	ESCA	Tumor	4.89108
TCGA.IG.A97I.01	ESCA	Tumor	5.44779
TCGA.JY.A6FA.01	ESCA	Tumor	5.61534
TCGA.JY.A6FB.01	ESCA	Tumor	4.52305
TCGA.JY.A6FD.01	ESCA	Tumor	5.40036
TCGA.JY.A6FE.01	ESCA	Tumor	4.9953
TCGA.JY.A6FG.01	ESCA	Tumor	5.02931
TCGA.JY.A6FH.01	ESCA	Tumor	5.41355
TCGA.JY.A938.01	ESCA	Tumor	5.34618
TCGA.JY.A939.01	ESCA	Tumor	4.2851
TCGA.JY.A93C.01	ESCA	Tumor	4.57158
TCGA.JY.A93D.01	ESCA	Tumor	5.75948
TCGA.JY.A93E.01	ESCA	Tumor	5.3206
TCGA.JY.A93F.01	ESCA	Tumor	4.84328
TCGA.KH.A6WC.01	ESCA	Tumor	5.17375
TCGA.L5.A43C.01	ESCA	Tumor	4.53926
TCGA.L5.A43E.01	ESCA	Tumor	4.65057
TCGA.L5.A43J.01	ESCA	Tumor	4.57455
TCGA.L5.A4OE.01	ESCA	Tumor	4.70827
TCGA.L5.A4OG.01	ESCA	Tumor	4.81313
TCGA.L5.A4OH.01	ESCA	Tumor	5.32007
TCGA.L5.A4OI.01	ESCA	Tumor	5.11333
TCGA.L5.A4OJ.01	ESCA	Tumor	5.34754
TCGA.L5.A4OM.01	ESCA	Tumor	5.59607
TCGA.L5.A4ON.01	ESCA	Tumor	5.71447
TCGA.L5.A4OO.01	ESCA	Tumor	4.52451
TCGA.L5.A4OP.01	ESCA	Tumor	5.52972
TCGA.L5.A4OS.01	ESCA	Tumor	5.68881
TCGA.L5.A4OT.01	ESCA	Tumor	5.61935
TCGA.L5.A4OU.01	ESCA	Tumor	4.75718
TCGA.L5.A4OW.01	ESCA	Tumor	4.70864
TCGA.L5.A4OX.01	ESCA	Tumor	5.41227
TCGA.L5.A88S.01	ESCA	Tumor	5.29394
TCGA.L5.A88T.01	ESCA	Tumor	4.93532
TCGA.L5.A88V.01	ESCA	Tumor	5.34655
TCGA.L5.A88W.01	ESCA	Tumor	5.17073
TCGA.L5.A88Y.01	ESCA	Tumor	4.11239
TCGA.L5.A88Z.01	ESCA	Tumor	4.80714
TCGA.L5.A891.01	ESCA	Tumor	5.43188
TCGA.L5.A893.01	ESCA	Tumor	4.98653
TCGA.L5.A8NE.01	ESCA	Tumor	5.14125
TCGA.L5.A8NF.01	ESCA	Tumor	5.20584
TCGA.L5.A8NG.01	ESCA	Tumor	5.31367
TCGA.L5.A8NH.01	ESCA	Tumor	5.11954
TCGA.L5.A8NI.01	ESCA	Tumor	4.88133
TCGA.L5.A8NJ.01	ESCA	Tumor	4.33621
TCGA.L5.A8NK.01	ESCA	Tumor	4.87559
TCGA.L5.A8NL.01	ESCA	Tumor	5.17827
TCGA.L5.A8NM.01	ESCA	Tumor	5.02753
TCGA.L5.A8NN.01	ESCA	Tumor	5.6234
TCGA.L5.A8NQ.01	ESCA	Tumor	4.80809
TCGA.L5.A8NR.01	ESCA	Tumor	4.71381
TCGA.L5.A8NS.01	ESCA	Tumor	5.19964
TCGA.L5.A8NT.01	ESCA	Tumor	5.40527
TCGA.L5.A8NU.01	ESCA	Tumor	4.02299
TCGA.L5.A8NV.01	ESCA	Tumor	5.01468
TCGA.L5.A8NW.01	ESCA	Tumor	5.16437
TCGA.L7.A56G.01	ESCA	Tumor	5.21623
TCGA.L7.A6VZ.01	ESCA	Tumor	6.12086
TCGA.LN.A49M.01	ESCA	Tumor	5.67042
TCGA.LN.A49O.01	ESCA	Tumor	4.65853
TCGA.LN.A49P.01	ESCA	Tumor	4.74995
TCGA.LN.A49S.01	ESCA	Tumor	5.08588
TCGA.LN.A49U.01	ESCA	Tumor	5.17612
TCGA.LN.A49W.01	ESCA	Tumor	5.12311
TCGA.LN.A49X.01	ESCA	Tumor	5.46795
TCGA.LN.A49Y.01	ESCA	Tumor	4.42487
TCGA.LN.A4A1.01	ESCA	Tumor	5.14837
TCGA.LN.A4A3.01	ESCA	Tumor	5.30346
TCGA.LN.A4A4.01	ESCA	Tumor	5.45363
TCGA.LN.A4A5.01	ESCA	Tumor	5.72704
TCGA.LN.A4A8.01	ESCA	Tumor	5.27907
TCGA.LN.A4A9.01	ESCA	Tumor	4.70049
TCGA.LN.A4MQ.01	ESCA	Tumor	5.79717
TCGA.LN.A5U5.01	ESCA	Tumor	5.21448
TCGA.LN.A5U6.01	ESCA	Tumor	4.29839
TCGA.LN.A5U7.01	ESCA	Tumor	5.53085
TCGA.LN.A7HV.01	ESCA	Tumor	5.02798
TCGA.LN.A7HW.01	ESCA	Tumor	5.5056
TCGA.LN.A7HX.01	ESCA	Tumor	5.5257
TCGA.LN.A7HY.01	ESCA	Tumor	4.92677
TCGA.LN.A7HZ.01	ESCA	Tumor	3.99196
TCGA.LN.A8HZ.01	ESCA	Tumor	4.5432
TCGA.LN.A8I0.01	ESCA	Tumor	3.39274
TCGA.LN.A8I1.01	ESCA	Tumor	4.11477
TCGA.LN.A9FO.01	ESCA	Tumor	5.19453
TCGA.LN.A9FP.01	ESCA	Tumor	5.06797
TCGA.LN.A9FQ.01	ESCA	Tumor	5.18648
TCGA.LN.A9FR.01	ESCA	Tumor	5.76259
TCGA.M9.A5M8.01	ESCA	Tumor	4.64761
TCGA.Q9.A6FW.01	ESCA	Tumor	4.67418
TCGA.R6.A6DN.01	ESCA	Tumor	5.01546
TCGA.R6.A6DQ.01	ESCA	Tumor	5.35416
TCGA.R6.A6KZ.01	ESCA	Tumor	5.13702
TCGA.R6.A6L4.01	ESCA	Tumor	5.14434
TCGA.R6.A6XG.01	ESCA	Tumor	4.75682
TCGA.R6.A6XQ.01	ESCA	Tumor	4.67682
TCGA.R6.A6Y0.01	ESCA	Tumor	4.78565
TCGA.R6.A8W5.01	ESCA	Tumor	5.31599
TCGA.R6.A8W8.01	ESCA	Tumor	4.91814
TCGA.R6.A8WC.01	ESCA	Tumor	5.53664
TCGA.R6.A8WG.01	ESCA	Tumor	5.44318
TCGA.RE.A7BO.01	ESCA	Tumor	4.40072
TCGA.S8.A6BV.01	ESCA	Tumor	4.2962
TCGA.S8.A6BW.01	ESCA	Tumor	5.06877
TCGA.V5.A7RB.01	ESCA	Tumor	4.92051
TCGA.V5.A7RC.01	ESCA	Tumor	4.97805
TCGA.V5.A7RE.01	ESCA	Tumor	5.3025
TCGA.V5.AASV.01	ESCA	Tumor	4.51283
TCGA.V5.AASW.01	ESCA	Tumor	4.81491
TCGA.V5.AASX.01	ESCA	Tumor	5.3905
TCGA.VR.A8EO.01	ESCA	Tumor	5.17641
TCGA.VR.A8EP.01	ESCA	Tumor	4.96106
TCGA.VR.A8EQ.01	ESCA	Tumor	5.25956
TCGA.VR.A8ER.01	ESCA	Tumor	4.99501
TCGA.VR.A8ET.01	ESCA	Tumor	4.97654
TCGA.VR.A8EU.01	ESCA	Tumor	5.06574
TCGA.VR.A8EW.01	ESCA	Tumor	4.75891
TCGA.VR.A8EX.01	ESCA	Tumor	4.48221
TCGA.VR.A8EY.01	ESCA	Tumor	4.64037
TCGA.VR.A8EZ.01	ESCA	Tumor	4.02309
TCGA.VR.A8Q7.01	ESCA	Tumor	5.24565
TCGA.VR.AA4D.01	ESCA	Tumor	4.36827
TCGA.VR.AA4G.01	ESCA	Tumor	4.96965
TCGA.VR.AA7I.01	ESCA	Tumor	5.48687
TCGA.XP.A8T6.01	ESCA	Tumor	5.46389
TCGA.XP.A8T8.01	ESCA	Tumor	5.17971
TCGA.Z6.A8JD.01	ESCA	Tumor	4.89858
TCGA.Z6.A8JE.01	ESCA	Tumor	4.57996
TCGA.Z6.A9VB.01	ESCA	Tumor	4.35303
TCGA.Z6.AAPN.01	ESCA	Tumor	4.33712
TCGA.ZR.A9CJ.01	ESCA	Tumor	5.07224
TCGA.L5.A4OR.11	ESCA	Normal	4.20071
TCGA.L5.A4OO.11	ESCA	Normal	4.98267
TCGA.IC.A6RE.11	ESCA	Normal	5.09505
TCGA.L5.A4OQ.11	ESCA	Normal	5.85844
TCGA.L5.A4OG.11	ESCA	Normal	4.76523
TCGA.IC.A6RF.11	ESCA	Normal	5.11943
TCGA.V5.AASX.11	ESCA	Normal	5.7355
TCGA.L5.A4OF.11	ESCA	Normal	5.08082
TCGA.L5.A43C.11	ESCA	Normal	3.96637
TCGA.V5.A7RE.11	ESCA	Normal	5.46082
TCGA.L5.A4OJ.11	ESCA	Normal	4.34309
GTEX.111CU.0626.SM.5EGHL	ESCA	Normal	5.05441
GTEX.111CU.0726.SM.5GZYD	ESCA	Normal	5.01123
GTEX.111CU.0826.SM.5EGIJ	ESCA	Normal	5.20477
GTEX.111YS.0826.SM.5GZYK	ESCA	Normal	4.82579
GTEX.111YS.0926.SM.5EGGI	ESCA	Normal	4.94579
GTEX.111YS.1026.SM.5GZYE	ESCA	Normal	4.83845
GTEX.1122O.1626.SM.5N9CX	ESCA	Normal	5.06566
GTEX.1122O.1726.SM.5GICM	ESCA	Normal	4.69988
GTEX.1122O.1826.SM.5EGIP	ESCA	Normal	5.10224
GTEX.113JC.0926.SM.5H114	ESCA	Normal	4.41886
GTEX.113JC.1026.SM.5H117	ESCA	Normal	4.07125
GTEX.117YW.1926.SM.5H121	ESCA	Normal	4.87234
GTEX.117YW.2026.SM.5N9BH	ESCA	Normal	4.17073
GTEX.117YX.1826.SM.5H12K	ESCA	Normal	5.03386
GTEX.1192X.1826.SM.5GIE2	ESCA	Normal	5.01926
GTEX.11DXX.1026.SM.5H11E	ESCA	Normal	5.30925
GTEX.11DXX.1126.SM.5GZZK	ESCA	Normal	4.9855
GTEX.11DXX.1226.SM.5GICD	ESCA	Normal	5.13545
GTEX.11DXY.1326.SM.5987Z	ESCA	Normal	4.84046
GTEX.11DXY.1426.SM.5N9CN	ESCA	Normal	4.62352
GTEX.11DXY.1526.SM.5H129	ESCA	Normal	5.08831
GTEX.11DXZ.1026.SM.5N9D5	ESCA	Normal	5.23611
GTEX.11DXZ.1226.SM.5H11L	ESCA	Normal	4.81198
GTEX.11DYG.1326.SM.5N9DO	ESCA	Normal	5.08023
GTEX.11DYG.1426.SM.5A5JR	ESCA	Normal	4.97177
GTEX.11DYG.1926.SM.5H12I	ESCA	Normal	4.92647
GTEX.11DZ1.2026.SM.5A5KG	ESCA	Normal	4.96717
GTEX.11EI6.1526.SM.5P9GL	ESCA	Normal	4.68313
GTEX.11EM3.0726.SM.5GZZM	ESCA	Normal	5.9542
GTEX.11EM3.0826.SM.5N9CC	ESCA	Normal	4.79286
GTEX.11EM3.0926.SM.5A5KK	ESCA	Normal	4.76129
GTEX.11EMC.2226.SM.5A5JW	ESCA	Normal	5.32912
GTEX.11EQ9.0726.SM.5A5K2	ESCA	Normal	4.84097
GTEX.11EQ9.0826.SM.5986Y	ESCA	Normal	4.82528
GTEX.11EQ9.0926.SM.5HL6I	ESCA	Normal	4.95513
GTEX.11GS4.1426.SM.5N9D2	ESCA	Normal	3.89433
GTEX.11GSP.1726.SM.5A5LI	ESCA	Normal	4.73715
GTEX.11GSP.1826.SM.5N9DQ	ESCA	Normal	4.39025
GTEX.11I78.1426.SM.5PNVY	ESCA	Normal	5.3875
GTEX.11I78.1526.SM.5A5K7	ESCA	Normal	4.90256
GTEX.11LCK.1526.SM.5HL64	ESCA	Normal	4.66448
GTEX.11LCK.1626.SM.5PNYB	ESCA	Normal	4.76871
GTEX.11LCK.1726.SM.5S2OQ	ESCA	Normal	5.02015
GTEX.11NSD.1126.SM.5N9BQ	ESCA	Normal	5.07168
GTEX.11NSD.1226.SM.5986Q	ESCA	Normal	4.98914
GTEX.11NUK.1326.SM.5P9GN	ESCA	Normal	5.06652
GTEX.11NUK.1426.SM.5HL68	ESCA	Normal	4.14323
GTEX.11NUK.1726.SM.5A5L2	ESCA	Normal	4.39438
GTEX.11O72.1926.SM.5PNW1	ESCA	Normal	5.06781
GTEX.11O72.2026.SM.5N9G8	ESCA	Normal	4.99095
GTEX.11OF3.2226.SM.5986F	ESCA	Normal	4.18269
GTEX.11OF3.2326.SM.5GU73	ESCA	Normal	4.49378
GTEX.11ONC.1426.SM.5N9F4	ESCA	Normal	4.44956
GTEX.11ONC.1526.SM.5GU6S	ESCA	Normal	4.93263
GTEX.11P7K.1226.SM.5HL4X	ESCA	Normal	4.91073
GTEX.11P7K.1326.SM.5BC5G	ESCA	Normal	4.83137
GTEX.11P7K.1426.SM.5EGKY	ESCA	Normal	4.94533
GTEX.11P81.0826.SM.5P9GR	ESCA	Normal	5.1014
GTEX.11P81.0926.SM.59874	ESCA	Normal	4.83137
GTEX.11P81.1026.SM.5GU54	ESCA	Normal	5.05094
GTEX.11P82.0426.SM.5HL5D	ESCA	Normal	4.97957
GTEX.11P82.0526.SM.5986P	ESCA	Normal	4.63169
GTEX.11P82.0626.SM.5PNYK	ESCA	Normal	5.34908
GTEX.11TT1.0426.SM.5EGI9	ESCA	Normal	6.23668
GTEX.11TT1.0526.SM.5P9JO	ESCA	Normal	4.59872
GTEX.11TT1.0626.SM.5GU4X	ESCA	Normal	5.83845
GTEX.11TUW.1226.SM.5GU7C	ESCA	Normal	5.43263
GTEX.11TUW.1326.SM.5EQKV	ESCA	Normal	4.99865
GTEX.11UD2.1226.SM.5EQMI	ESCA	Normal	5.60377
GTEX.11UD2.1526.SM.5EQLQ	ESCA	Normal	5.58316
GTEX.11VI4.0526.SM.5EQ48	ESCA	Normal	4.85798
GTEX.11VI4.0626.SM.5EQLO	ESCA	Normal	4.95
GTEX.11VI4.0826.SM.5GU5N	ESCA	Normal	5.06609
GTEX.11WQK.1826.SM.5EQM2	ESCA	Normal	5.58646
GTEX.11WQK.2226.SM.5CVL7	ESCA	Normal	5.95559
GTEX.11XUK.0726.SM.5EQMX	ESCA	Normal	5.19535
GTEX.11XUK.0826.SM.5GU6P	ESCA	Normal	4.83491
GTEX.11XUK.0926.SM.5EQL3	ESCA	Normal	5.2075
GTEX.11ZTS.2626.SM.5EGIC	ESCA	Normal	4.94626
GTEX.11ZTS.2726.SM.5EQLU	ESCA	Normal	4.26679
GTEX.11ZTT.0926.SM.5EQMS	ESCA	Normal	4.91552
GTEX.11ZU8.1526.SM.5EGHX	ESCA	Normal	4.48478
GTEX.11ZUS.0926.SM.5FQSY	ESCA	Normal	4.62994
GTEX.1211K.0926.SM.5FQTL	ESCA	Normal	4.80116
GTEX.1211K.1026.SM.5EQ4B	ESCA	Normal	6.1416
GTEX.1211K.1326.SM.5FQV2	ESCA	Normal	4.47444
GTEX.1212Z.2026.SM.5N9EA	ESCA	Normal	4.44692
GTEX.1212Z.2126.SM.5FQTM	ESCA	Normal	5.10434
GTEX.12696.1326.SM.5FQTJ	ESCA	Normal	5.1807
GTEX.12696.1426.SM.5EGJ6	ESCA	Normal	5.25588
GTEX.12696.1526.SM.5EGL6	ESCA	Normal	5.04177
GTEX.1269C.1026.SM.5N9EY	ESCA	Normal	4.60999
GTEX.12BJ1.1426.SM.5BC5Q	ESCA	Normal	6.73064
GTEX.12BJ1.1526.SM.5LUAQ	ESCA	Normal	5.27575
GTEX.12BJ1.1626.SM.5HL8Y	ESCA	Normal	4.76924
GTEX.12C56.0426.SM.5FQU1	ESCA	Normal	4.59991
GTEX.12C56.1126.SM.5FQTO	ESCA	Normal	4.69933
GTEX.12C56.1226.SM.5FQSU	ESCA	Normal	4.93876
GTEX.12KS4.0926.SM.5BC5S	ESCA	Normal	5.26266
GTEX.12KS4.1026.SM.5FQTD	ESCA	Normal	5.48929
GTEX.12WSA.1426.SM.5EGJU	ESCA	Normal	5.07852
GTEX.12WSD.1826.SM.5GCOA	ESCA	Normal	4.98277
GTEX.12WSD.1926.SM.5GCOV	ESCA	Normal	5.20203
GTEX.12WSD.2026.SM.5HL7D	ESCA	Normal	5.16832
GTEX.12WSG.5007.SM.7DUGZ	ESCA	Normal	4.9644
GTEX.12WSJ.0726.SM.5GCN6	ESCA	Normal	5.0148
GTEX.12WSJ.0826.SM.5PNWV	ESCA	Normal	4.21878
GTEX.12WSK.1126.SM.5LZV8	ESCA	Normal	4.80426
GTEX.12WSK.1326.SM.5CVNM	ESCA	Normal	4.96394
GTEX.12WSL.1226.SM.5DUXE	ESCA	Normal	5.03958
GTEX.12WSL.1326.SM.5LZVW	ESCA	Normal	6.70044
GTEX.12WSL.1526.SM.5GCP8	ESCA	Normal	4.97865
GTEX.12WSN.1826.SM.5LZUT	ESCA	Normal	5.6241
GTEX.12WSN.5013.SM.7P8P9	ESCA	Normal	4.61353
GTEX.12WSN.5016.SM.7DUGY	ESCA	Normal	4.9528
GTEX.12ZZW.1726.SM.5DUVD	ESCA	Normal	4.80839
GTEX.12ZZX.1326.SM.5DUWI	ESCA	Normal	5.10811
GTEX.12ZZY.1426.SM.5N9EI	ESCA	Normal	5.34908
GTEX.12ZZY.1526.SM.5LZWF	ESCA	Normal	4.65535
GTEX.13111.0826.SM.5LZV3	ESCA	Normal	4.853
GTEX.13111.0926.SM.5DUVQ	ESCA	Normal	4.63807
GTEX.13111.1126.SM.5GCMZ	ESCA	Normal	5.25323
GTEX.13113.0626.SM.5GCP2	ESCA	Normal	5.05007
GTEX.13113.5010.SM.7RHFP	ESCA	Normal	6.08746
GTEX.131XE.1226.SM.5EGKF	ESCA	Normal	5.4793
GTEX.131XE.1426.SM.5HL7V	ESCA	Normal	4.8846
GTEX.131XE.1526.SM.5KM1A	ESCA	Normal	5.29536
GTEX.131XF.0826.SM.5GICG	ESCA	Normal	4.90737
GTEX.131XF.1126.SM.5HL8J	ESCA	Normal	4.75221
GTEX.131XF.5007.SM.7PC34	ESCA	Normal	4.45088
GTEX.131XG.0926.SM.5LZW5	ESCA	Normal	6.17712
GTEX.131XG.1026.SM.5GCMX	ESCA	Normal	4.92932
GTEX.131XG.1126.SM.5DUWR	ESCA	Normal	4.9241
GTEX.131YS.1426.SM.5IJF7	ESCA	Normal	4.95047
GTEX.132AR.2226.SM.5J2NT	ESCA	Normal	5.20242
GTEX.132AR.2326.SM.5IJDY	ESCA	Normal	7.05094
GTEX.132AR.2526.SM.5PNVM	ESCA	Normal	7.25267
GTEX.132NY.2026.SM.5L3FM	ESCA	Normal	5.04396
GTEX.132Q8.1826.SM.5EGIY	ESCA	Normal	4.69933
GTEX.132QS.1426.SM.5P9GE	ESCA	Normal	4.80374
GTEX.132QS.1526.SM.5J2MV	ESCA	Normal	5.56041
GTEX.132QS.1626.SM.5K7YZ	ESCA	Normal	5.24565
GTEX.1339X.1126.SM.5J2OI	ESCA	Normal	6.06264
GTEX.133LE.0626.SM.5IFFJ	ESCA	Normal	5.35579
GTEX.133LE.0726.SM.5P9IZ	ESCA	Normal	4.92884
GTEX.1399Q.1126.SM.5P9JA	ESCA	Normal	4.86047
GTEX.1399R.0726.SM.5KM2A	ESCA	Normal	5.23189
GTEX.1399R.0826.SM.5IJEL	ESCA	Normal	4.82477
GTEX.1399R.0926.SM.5J2N8	ESCA	Normal	5.15421
GTEX.1399S.1326.SM.5P9GH	ESCA	Normal	4.56316
GTEX.1399S.1526.SM.5P9JC	ESCA	Normal	5.12928
GTEX.1399T.1426.SM.664M8	ESCA	Normal	4.62702
GTEX.1399U.1026.SM.5J1OC	ESCA	Normal	5.1469
GTEX.1399U.1226.SM.5K7XT	ESCA	Normal	4.94907
GTEX.1399U.1426.SM.5J1N8	ESCA	Normal	4.87036
GTEX.139D8.1426.SM.5IJEX	ESCA	Normal	5.23764
GTEX.139T6.0626.SM.5IFF9	ESCA	Normal	4.92884
GTEX.139T6.0726.SM.5PNVK	ESCA	Normal	5.04876
GTEX.139T6.0826.SM.5J1O2	ESCA	Normal	4.94251
GTEX.139TU.1226.SM.5J2NL	ESCA	Normal	4.93876
GTEX.139TU.1326.SM.5LZXW	ESCA	Normal	4.53854
GTEX.139UW.1126.SM.5IJEJ	ESCA	Normal	5.03078
GTEX.139YR.1626.SM.5IJGK	ESCA	Normal	5.5656
GTEX.139YR.1726.SM.5IFFK	ESCA	Normal	5.16189
GTEX.139YR.1826.SM.5LZXA	ESCA	Normal	5.13217
GTEX.13CF3.1526.SM.5J2NB	ESCA	Normal	6.64818
GTEX.13CF3.1626.SM.5IFG9	ESCA	Normal	4.93734
GTEX.13CF3.1726.SM.5LU9E	ESCA	Normal	5.65134
GTEX.13D11.1826.SM.5J2NM	ESCA	Normal	4.93499
GTEX.13D11.1926.SM.5IFGB	ESCA	Normal	4.97545
GTEX.13D11.2026.SM.5IJBK	ESCA	Normal	5.36107
GTEX.13FH7.0526.SM.5IJF8	ESCA	Normal	5.02104
GTEX.13FH7.0626.SM.5KLZD	ESCA	Normal	5.13586
GTEX.13FH7.0726.SM.5J2NK	ESCA	Normal	5.779
GTEX.13FHO.1726.SM.DPRZX	ESCA	Normal	5.22265
GTEX.13FHO.1826.SM.5K7Y6	ESCA	Normal	5.19417
GTEX.13FHP.1526.SM.5IJGE	ESCA	Normal	4.86295
GTEX.13FHP.1626.SM.5N9FK	ESCA	Normal	4.28318
GTEX.13FLV.1126.SM.5J2NO	ESCA	Normal	4.43029
GTEX.13FLV.1226.SM.5IJBZ	ESCA	Normal	4.77663
GTEX.13FLV.1326.SM.5L3EJ	ESCA	Normal	4.90063
GTEX.13FTW.1526.SM.5LZXC	ESCA	Normal	4.904
GTEX.13FTW.1626.SM.5KM4N	ESCA	Normal	4.8125
GTEX.13FTW.1926.SM.5K7Y4	ESCA	Normal	4.92077
GTEX.13FTX.0526.SM.5IFGS	ESCA	Normal	4.8953
GTEX.13G51.0926.SM.5IFFU	ESCA	Normal	5.11145
GTEX.13G51.1026.SM.5K7YQ	ESCA	Normal	4.38198
GTEX.13JVG.2026.SM.5KM1N	ESCA	Normal	4.70432
GTEX.13N1W.1926.SM.5IJCH	ESCA	Normal	5.56438
GTEX.13NYB.0826.SM.5MR4V	ESCA	Normal	4.73877
GTEX.13NYB.0926.SM.5IFFA	ESCA	Normal	4.73552
GTEX.13NYB.1326.SM.5K7Y1	ESCA	Normal	5.04483
GTEX.13NZB.1226.SM.5J2MW	ESCA	Normal	4.99186
GTEX.13O1R.1326.SM.5IJF5	ESCA	Normal	5.45516
GTEX.13O1R.1526.SM.5J1O7	ESCA	Normal	5.79986
GTEX.13O21.0626.SM.5IJDI	ESCA	Normal	5.15664
GTEX.13O21.0726.SM.5L3EG	ESCA	Normal	5.11228
GTEX.13O21.0826.SM.5J2NU	ESCA	Normal	5.05702
GTEX.13O3P.1326.SM.5K7Y8	ESCA	Normal	6.73335
GTEX.13O3P.2726.SM.5KM2R	ESCA	Normal	6.90689
GTEX.13O3Q.0826.SM.5IFGF	ESCA	Normal	4.74308
GTEX.13O61.0926.SM.5IFFE	ESCA	Normal	4.70099
GTEX.13O61.1026.SM.5L3F6	ESCA	Normal	5.12805
GTEX.13O61.1226.SM.5KM21	ESCA	Normal	4.80684
GTEX.13OVG.0626.SM.5IFEP	ESCA	Normal	4.75542
GTEX.13OVG.0926.SM.5J2OJ	ESCA	Normal	4.76235
GTEX.13OVG.1026.SM.5KLZ3	ESCA	Normal	4.52544
GTEX.13OVH.1826.SM.5K7YW	ESCA	Normal	5.75355
GTEX.13OVI.2526.SM.5KM4V	ESCA	Normal	5.851
GTEX.13OVI.2626.SM.5KM4T	ESCA	Normal	4.92695
GTEX.13OVJ.1226.SM.5L3HA	ESCA	Normal	5.03518
GTEX.13OVJ.1326.SM.5K7Z9	ESCA	Normal	5.68538
GTEX.13OVJ.1426.SM.5K7Z2	ESCA	Normal	5.19219
GTEX.13OVK.1126.SM.6PAMR	ESCA	Normal	5.05745
GTEX.13OVK.1226.SM.6M473	ESCA	Normal	5.29278
GTEX.13OVL.1926.SM.5KM14	ESCA	Normal	4.35403
GTEX.13OVL.2726.SM.5J2MP	ESCA	Normal	4.44228
GTEX.13OW6.1426.SM.5L3EU	ESCA	Normal	4.87234
GTEX.13OW6.1626.SM.5IJD5	ESCA	Normal	5.40429
GTEX.13OW7.1926.SM.5LUB4	ESCA	Normal	4.47832
GTEX.13OW8.2226.SM.5K7Z4	ESCA	Normal	5.09212
GTEX.13OW8.2326.SM.5L3I9	ESCA	Normal	4.89385
GTEX.13OW8.2426.SM.9WPNM	ESCA	Normal	5.05788
GTEX.13PL7.0226.SM.731DT	ESCA	Normal	5.11562
GTEX.13PL7.0326.SM.5IJEK	ESCA	Normal	4.97865
GTEX.13PL7.0526.SM.5J2MQ	ESCA	Normal	4.72629
GTEX.13PVQ.1726.SM.5IFF3	ESCA	Normal	5.07852
GTEX.13PVQ.1826.SM.5L3GU	ESCA	Normal	6.39832
GTEX.13PVQ.1926.SM.5L3GN	ESCA	Normal	6.2891
GTEX.13PVR.1826.SM.5Q5CC	ESCA	Normal	4.61412
GTEX.13PVR.2026.SM.73KXT	ESCA	Normal	5.09508
GTEX.13QBU.0826.SM.5IJBU	ESCA	Normal	4.98778
GTEX.13QBU.0926.SM.5K7WQ	ESCA	Normal	4.80529
GTEX.13QBU.1026.SM.5LU3R	ESCA	Normal	4.79649
GTEX.13QIC.2026.SM.5N9G9	ESCA	Normal	4.68257
GTEX.13QJ3.1726.SM.5RQK9	ESCA	Normal	4.79909
GTEX.13QJ3.1826.SM.5S2PT	ESCA	Normal	4.58976
GTEX.13QJ3.1926.SM.5QGQM	ESCA	Normal	4.64731
GTEX.13RTJ.1426.SM.793B3	ESCA	Normal	4.82324
GTEX.13RTK.0426.SM.5RQHT	ESCA	Normal	5.02281
GTEX.13RTK.0526.SM.5S2QF	ESCA	Normal	4.69988
GTEX.13RTK.0626.SM.5Q5EK	ESCA	Normal	4.91456
GTEX.13S86.0726.SM.5Q5DH	ESCA	Normal	7.28817
GTEX.13S86.0826.SM.5SI6J	ESCA	Normal	5.23266
GTEX.13SLX.1726.SM.5Q5E5	ESCA	Normal	4.96532
GTEX.13SLX.1926.SM.5ZZUR	ESCA	Normal	4.8089
GTEX.13U4I.1126.SM.5LU3S	ESCA	Normal	5.11187
GTEX.13U4I.1226.SM.5LU5M	ESCA	Normal	5.31252
GTEX.13U4I.1326.SM.5KM25	ESCA	Normal	5.11603
GTEX.13VXT.1826.SM.5KM2F	ESCA	Normal	4.75007
GTEX.13VXU.1126.SM.5LU3U	ESCA	Normal	4.89772
GTEX.13W3W.1626.SM.5LU35	ESCA	Normal	4.95977
GTEX.13W3W.1726.SM.5LU4A	ESCA	Normal	5.29793
GTEX.13W3W.1826.SM.5IJDE	ESCA	Normal	5.12639
GTEX.13W46.1926.SM.5J2MF	ESCA	Normal	5.05745
GTEX.13X6H.1326.SM.5LU42	ESCA	Normal	5.03122
GTEX.13X6H.1426.SM.5SI91	ESCA	Normal	4.96809
GTEX.13X6H.1526.SM.5Q5E2	ESCA	Normal	5.14364
GTEX.13X6I.1026.SM.5LU4C	ESCA	Normal	5.50112
GTEX.13X6J.1626.SM.5Q5CV	ESCA	Normal	3.78136
GTEX.13X6J.1726.SM.5TDCS	ESCA	Normal	4.04876
GTEX.13X6K.2126.SM.5O9D4	ESCA	Normal	5.2604
GTEX.13X6K.2226.SM.79OMI	ESCA	Normal	5.36107
GTEX.13YAN.1826.SM.5LU3Q	ESCA	Normal	5.7703
GTEX.13YAN.1926.SM.7EPH9	ESCA	Normal	5.29241
GTEX.13YAN.2026.SM.5Q5EY	ESCA	Normal	5.43162
GTEX.144FL.2626.SM.5TDCW	ESCA	Normal	5.12474
GTEX.144FL.2726.SM.5O98Z	ESCA	Normal	4.93687
GTEX.144GL.2226.SM.79OMD	ESCA	Normal	4.29352
GTEX.144GM.1426.SM.5LU31	ESCA	Normal	5.09677
GTEX.144GM.1526.SM.79OJM	ESCA	Normal	6.48896
GTEX.144GM.1626.SM.5O9AG	ESCA	Normal	5.9542
GTEX.144GN.0626.SM.5O9B2	ESCA	Normal	5.15178
GTEX.144GO.2726.SM.5O9A2	ESCA	Normal	4.8125
GTEX.145LS.1826.SM.5LUAZ	ESCA	Normal	5.32337
GTEX.145LS.2026.SM.5Q5D7	ESCA	Normal	5.35191
GTEX.145LT.1126.SM.5LUA1	ESCA	Normal	5.07296
GTEX.145LT.1226.SM.5Q5BZ	ESCA	Normal	5.05615
GTEX.145LT.1326.SM.5O9AQ	ESCA	Normal	5.06178
GTEX.145LU.0926.SM.79OJL	ESCA	Normal	4.87725
GTEX.145LV.1326.SM.5S2QI	ESCA	Normal	4.65363
GTEX.145LV.1426.SM.5Q5BV	ESCA	Normal	4.80064
GTEX.145ME.5004.SM.7MGXP	ESCA	Normal	4.25248
GTEX.145ME.5007.SM.7DHN8	ESCA	Normal	5.0917
GTEX.145MF.1426.SM.5O9B6	ESCA	Normal	4.52982
GTEX.145MF.1526.SM.5LU95	ESCA	Normal	5.10978
GTEX.145MH.1226.SM.5RQJT	ESCA	Normal	4.82528
GTEX.145MN.1026.SM.5NQ9G	ESCA	Normal	4.84549
GTEX.145MN.1126.SM.5RQJB	ESCA	Normal	4.99095
GTEX.145MO.1426.SM.DTX9W	ESCA	Normal	5.27575
GTEX.145MO.1526.SM.5QGQC	ESCA	Normal	4.79701
GTEX.146FH.1626.SM.5NQ9H	ESCA	Normal	6.14037
GTEX.146FH.1726.SM.5QGQ2	ESCA	Normal	5.06652
GTEX.146FH.1926.SM.5Q5B2	ESCA	Normal	5.69377
GTEX.146FQ.1026.SM.5LU8I	ESCA	Normal	5.20828
GTEX.146FQ.1126.SM.5NQBM	ESCA	Normal	4.95
GTEX.146FR.0426.SM.5SI97	ESCA	Normal	4.9279
GTEX.146FR.0526.SM.5Q5EX	ESCA	Normal	4.89239
GTEX.14753.1926.SM.5NQAA	ESCA	Normal	4.23419
GTEX.147F3.0826.SM.5NQA7	ESCA	Normal	4.84699
GTEX.147JS.1826.SM.5ZZWG	ESCA	Normal	4.38059
GTEX.148VI.1026.SM.5TDDJ	ESCA	Normal	5.28244
GTEX.148VI.1126.SM.5S2QW	ESCA	Normal	5.23151
GTEX.148VI.1226.SM.5RQJR	ESCA	Normal	5.22188
GTEX.148VJ.1026.SM.5LU98	ESCA	Normal	5.45976
GTEX.148VJ.1126.SM.5NQBZ	ESCA	Normal	4.87823
GTEX.1497J.2126.SM.5NQB8	ESCA	Normal	5.41075
GTEX.1497J.2526.SM.5TDCE	ESCA	Normal	4.94953
GTEX.1497J.2726.SM.5SI9W	ESCA	Normal	5.11977
GTEX.14A6H.1326.SM.5NQBC	ESCA	Normal	5.08194
GTEX.14AS3.0626.SM.5QGQD	ESCA	Normal	4.80684
GTEX.14AS3.0726.SM.5S2NY	ESCA	Normal	5.61235
GTEX.14AS3.0826.SM.5TDD5	ESCA	Normal	5.66363
GTEX.14B4R.0326.SM.5TDDP	ESCA	Normal	4.58376
GTEX.14B4R.0426.SM.5Q5EI	ESCA	Normal	4.81198
GTEX.14B4R.0626.SM.5TDDQ	ESCA	Normal	4.77452
GTEX.14BIL.1826.SM.7DUEO	ESCA	Normal	4.56925
GTEX.14BIM.1226.SM.5SIBC	ESCA	Normal	5.94275
GTEX.14BIM.1326.SM.7EWD1	ESCA	Normal	5.0365
GTEX.14BIN.2626.SM.5YY8U	ESCA	Normal	4.48414
GTEX.14BIN.2726.SM.5RQIE	ESCA	Normal	4.99232
GTEX.14BMU.0826.SM.73KZ8	ESCA	Normal	6.97384
GTEX.14BMU.0926.SM.5S2QB	ESCA	Normal	4.58736
GTEX.14BMU.1026.SM.5RQJ5	ESCA	Normal	4.99955
GTEX.14BMV.1426.SM.5S2WA	ESCA	Normal	4.75489
GTEX.14BMV.1526.SM.793AV	ESCA	Normal	5.15583
GTEX.14C38.2126.SM.5RQJO	ESCA	Normal	5.23879
GTEX.14C38.2226.SM.793AW	ESCA	Normal	5.31143
GTEX.14C5O.1626.SM.73KYH	ESCA	Normal	5.43329
GTEX.14C5O.1726.SM.5RQI9	ESCA	Normal	5.20516
GTEX.14C5O.2226.SM.5ZZW7	ESCA	Normal	4.7366
GTEX.14DAQ.1426.SM.5RQJD	ESCA	Normal	5.11061
GTEX.14DAQ.1526.SM.5ZZW8	ESCA	Normal	5.2075
GTEX.14DAQ.1626.SM.5S2R1	ESCA	Normal	5.42425
GTEX.14DAR.0626.SM.664MY	ESCA	Normal	4.70764
GTEX.14DAR.0726.SM.5RQIA	ESCA	Normal	4.84046
GTEX.14DAR.0826.SM.73KYJ	ESCA	Normal	4.78712
GTEX.14E1K.1126.SM.73KV4	ESCA	Normal	5.61853
GTEX.14E1K.1226.SM.5S2PD	ESCA	Normal	4.69766
GTEX.14E1K.1426.SM.5YY8V	ESCA	Normal	5.27984
GTEX.14E6C.0726.SM.664NB	ESCA	Normal	6.02015
GTEX.14E6C.0926.SM.5S2V9	ESCA	Normal	6.51932
GTEX.14E6E.0626.SM.73KX6	ESCA	Normal	5.59694
GTEX.14E6E.0726.SM.5S2R3	ESCA	Normal	4.78188
GTEX.14E6E.0826.SM.664N7	ESCA	Normal	5.16148
GTEX.14E7W.1826.SM.69LQ1	ESCA	Normal	4.58796
GTEX.14E7W.1926.SM.5S2R9	ESCA	Normal	5.06048
GTEX.14H4A.1626.SM.5SI69	ESCA	Normal	4.4957
GTEX.14H4A.1726.SM.5ZZUV	ESCA	Normal	5.1469
GTEX.14ICK.1126.SM.69LOO	ESCA	Normal	4.68986
GTEX.14ICK.2026.SM.6AJB2	ESCA	Normal	4.7339
GTEX.14ICL.0526.SM.5RQJ6	ESCA	Normal	4.78712
GTEX.14ICL.0626.SM.5ZZUO	ESCA	Normal	4.91982
GTEX.14JG1.1826.SM.5YY9Y	ESCA	Normal	4.84599
GTEX.14JG6.0926.SM.6871Y	ESCA	Normal	4.77926
GTEX.14JG6.1026.SM.6LLIF	ESCA	Normal	5.46499
GTEX.14JIY.0926.SM.6871D	ESCA	Normal	4.66676
GTEX.14PHW.1326.SM.6EU1S	ESCA	Normal	5.03254
GTEX.14PHX.0826.SM.69LPO	ESCA	Normal	5.15947
GTEX.14PHX.0926.SM.5ZZWC	ESCA	Normal	4.98732
GTEX.14PHY.0626.SM.664NN	ESCA	Normal	4.78973
GTEX.14PHY.0726.SM.5YY8X	ESCA	Normal	5.74712
GTEX.14PJ2.2726.SM.5ZZVZ	ESCA	Normal	5.28688
GTEX.14PJ2.2826.SM.6EU1N	ESCA	Normal	5.20242
GTEX.14PJ3.0626.SM.6UGC5	ESCA	Normal	4.89869
GTEX.14PJ3.0826.SM.6AJBR	ESCA	Normal	4.89288
GTEX.14PJ4.1326.SM.5ZZVM	ESCA	Normal	4.93216
GTEX.14PJ4.1426.SM.69LO6	ESCA	Normal	6.79181
GTEX.14PJ4.1526.SM.664OA	ESCA	Normal	4.9514
GTEX.14PJ5.0526.SM.664OE	ESCA	Normal	3.99005
GTEX.14PJ5.0626.SM.6LLIJ	ESCA	Normal	4.95652
GTEX.14PJ6.1026.SM.686ZB	ESCA	Normal	4.72629
GTEX.14PJ6.1126.SM.6AJ9R	ESCA	Normal	4.79494
GTEX.14PJM.1526.SM.664NY	ESCA	Normal	4.8166
GTEX.14PJM.1626.SM.6LLHL	ESCA	Normal	5.03078
GTEX.14PJM.1726.SM.6LLHB	ESCA	Normal	5.29278
GTEX.14PJN.0526.SM.68724	ESCA	Normal	4.54535
GTEX.14PJN.0926.SM.6EU19	ESCA	Normal	5.08916
GTEX.14PK6.1126.SM.5YY93	ESCA	Normal	5.58616
GTEX.14PK6.1226.SM.6EU1W	ESCA	Normal	5.68173
GTEX.14PK6.1326.SM.686ZE	ESCA	Normal	5.27053
GTEX.14PKU.0926.SM.69LPS	ESCA	Normal	6.51144
GTEX.14PKU.1026.SM.6EU12	ESCA	Normal	4.98094
GTEX.14PKV.1526.SM.664O2	ESCA	Normal	5.19889
GTEX.14PKV.1726.SM.6871U	ESCA	Normal	4.63459
GTEX.14PN3.1126.SM.69LOR	ESCA	Normal	4.92505
GTEX.14PN3.1226.SM.69LOW	ESCA	Normal	5.06264
GTEX.14XAO.1326.SM.6EU1A	ESCA	Normal	5.89506
GTEX.14XAO.1426.SM.6EU2C	ESCA	Normal	6.00899
GTEX.15CHC.1326.SM.6LLJA	ESCA	Normal	5.48382
GTEX.15CHC.1426.SM.5ZZVQ	ESCA	Normal	5.0027
GTEX.15CHQ.2026.SM.6AJAX	ESCA	Normal	4.96763
GTEX.15CHR.0926.SM.7DUFW	ESCA	Normal	5.40224
GTEX.15D1Q.1526.SM.686Z2	ESCA	Normal	4.61353
GTEX.15DCD.1626.SM.6AJBH	ESCA	Normal	4.69042
GTEX.15DCD.1726.SM.7KUN1	ESCA	Normal	5.10727
GTEX.15DCE.1326.SM.6LPJL	ESCA	Normal	4.61412
GTEX.15DCE.1526.SM.7KUFD	ESCA	Normal	4.79597
GTEX.15DYW.1726.SM.7KUM5	ESCA	Normal	4.89918
GTEX.15DYW.1826.SM.6LPIY	ESCA	Normal	4.81352
GTEX.15DYW.1926.SM.6EU2K	ESCA	Normal	4.92125
GTEX.15DZA.0526.SM.6LPKE	ESCA	Normal	4.6792
GTEX.15EO6.0926.SM.6M48N	ESCA	Normal	5.02414
GTEX.15EO6.1026.SM.7KUG9	ESCA	Normal	5.06996
GTEX.15EOM.5013.SM.7MKF9	ESCA	Normal	4.88704
GTEX.15EOM.5016.SM.7P8SR	ESCA	Normal	5.25626
GTEX.15ER7.1926.SM.7KUEW	ESCA	Normal	4.97865
GTEX.15ER7.2126.SM.7939E	ESCA	Normal	5.20438
GTEX.15ER7.2226.SM.7KFRN	ESCA	Normal	5.49633
GTEX.15ETS.1926.SM.7KUN5	ESCA	Normal	5.06437
GTEX.15ETS.2026.SM.6AJBC	ESCA	Normal	4.92267
GTEX.15EU6.1526.SM.7KUGA	ESCA	Normal	5.0387
GTEX.15EU6.1626.SM.6LPKF	ESCA	Normal	4.99458
GTEX.15F5U.5010.SM.AHZ2D	ESCA	Normal	4.57168
GTEX.15FZZ.1126.SM.6AJBG	ESCA	Normal	5.06307
GTEX.15FZZ.1326.SM.6PANN	ESCA	Normal	5.71617
GTEX.15G1A.0526.SM.7KUKM	ESCA	Normal	7.10224
GTEX.15RIE.0526.SM.7KUF9	ESCA	Normal	5.43129
GTEX.15RIE.0726.SM.7KUMI	ESCA	Normal	5.56742
GTEX.15RIE.0826.SM.6M47X	ESCA	Normal	4.77083
GTEX.15RIF.0826.SM.6M47C	ESCA	Normal	4.09845
GTEX.15RIF.0926.SM.7KUKP	ESCA	Normal	4.81455
GTEX.15RIF.1026.SM.7KUMZ	ESCA	Normal	5.03826
GTEX.15RJ7.0926.SM.6LPJO	ESCA	Normal	5.0365
GTEX.15RJE.0926.SM.6LLHZ	ESCA	Normal	5.01078
GTEX.15SB6.0726.SM.6M48F	ESCA	Normal	4.97085
GTEX.15SB6.0826.SM.7KUMK	ESCA	Normal	5.13668
GTEX.15SB6.0926.SM.7KUFM	ESCA	Normal	5.03474
GTEX.15SDE.0726.SM.6M48Q	ESCA	Normal	5.74873
GTEX.15SHU.1426.SM.6LPIN	ESCA	Normal	4.749
GTEX.15SHU.1526.SM.7KUF5	ESCA	Normal	4.45483
GTEX.15SHU.1626.SM.6M46B	ESCA	Normal	5.04439
GTEX.15SHV.0926.SM.6M46I	ESCA	Normal	5.11228
GTEX.15SHV.1126.SM.6PALO	ESCA	Normal	5.05311
GTEX.15SHW.1926.SM.7KUKU	ESCA	Normal	5.11478
GTEX.15SHW.2026.SM.7KULX	ESCA	Normal	5.33414
GTEX.15UF6.2226.SM.6M471	ESCA	Normal	5.2032
GTEX.15UF6.2326.SM.6M465	ESCA	Normal	5.0365
GTEX.15UF6.2426.SM.7KUME	ESCA	Normal	5.59395
GTEX.15UF7.0926.SM.6M46F	ESCA	Normal	4.91504
GTEX.15UKP.2026.SM.6LPIC	ESCA	Normal	4.91886
GTEX.169BO.0526.SM.793AK	ESCA	Normal	5.4446
GTEX.16A39.1026.SM.6LPJU	ESCA	Normal	4.24108
GTEX.16A39.1226.SM.7KUEQ	ESCA	Normal	5.2791
GTEX.16AAH.0726.SM.793A9	ESCA	Normal	5.39025
GTEX.16AAH.0826.SM.7LT9V	ESCA	Normal	5.1102
GTEX.16AAH.0926.SM.7939B	ESCA	Normal	5.26379
GTEX.16BQI.1526.SM.6LLIE	ESCA	Normal	4.92695
GTEX.16BQI.1626.SM.7KULR	ESCA	Normal	5.17153
GTEX.16GPK.1426.SM.6M47Y	ESCA	Normal	4.43962
GTEX.16MT8.1226.SM.6M488	ESCA	Normal	5.27202
GTEX.16MT8.1326.SM.6M47R	ESCA	Normal	5.40905
GTEX.16MTA.0826.SM.6LLIC	ESCA	Normal	4.99232
GTEX.16NGA.1226.SM.7KFSD	ESCA	Normal	5.2032
GTEX.16NGA.1326.SM.718AH	ESCA	Normal	5.43129
GTEX.16NGA.1426.SM.718AC	ESCA	Normal	5.09043
GTEX.16NPV.1526.SM.7KUL6	ESCA	Normal	4.37573
GTEX.16NPX.1626.SM.6LLI5	ESCA	Normal	5.10434
GTEX.16NPX.1726.SM.7KULP	ESCA	Normal	4.37226
GTEX.16XZY.0926.SM.7938M	ESCA	Normal	5.0027
GTEX.16XZZ.1726.SM.7KULD	ESCA	Normal	5.337
GTEX.16Z82.1926.SM.6M47U	ESCA	Normal	4.82782
GTEX.16Z82.2026.SM.6M48B	ESCA	Normal	4.34056
GTEX.178AV.0526.SM.6LPJH	ESCA	Normal	5.13504
GTEX.178AV.0826.SM.7KUET	ESCA	Normal	5.48671
GTEX.178AV.0926.SM.793BK	ESCA	Normal	5.27761
GTEX.17EUY.1326.SM.7DHKZ	ESCA	Normal	5.16993
GTEX.17EUY.1426.SM.7938X	ESCA	Normal	5.22651
GTEX.17EVQ.1726.SM.7LT9R	ESCA	Normal	5.17113
GTEX.17EVQ.1926.SM.7IGOF	ESCA	Normal	4.94579
GTEX.17F96.2526.SM.7DHL3	ESCA	Normal	4.99322
GTEX.17F96.2826.SM.7IGP3	ESCA	Normal	4.89821
GTEX.17F97.1326.SM.7MGVO	ESCA	Normal	4.95093
GTEX.17F97.1426.SM.7LG5C	ESCA	Normal	5.04352
GTEX.17F98.1726.SM.7938O	ESCA	Normal	5.01659
GTEX.17F98.1826.SM.7DUFK	ESCA	Normal	4.81609
GTEX.17F98.1926.SM.7DHLW	ESCA	Normal	4.76924
GTEX.17F9E.1026.SM.7DUF1	ESCA	Normal	5.01792
GTEX.17F9E.1926.SM.7IGQF	ESCA	Normal	4.81506
GTEX.17F9E.2126.SM.7DUFG	ESCA	Normal	4.67638
GTEX.17F9Y.1826.SM.7IGMI	ESCA	Normal	5.26416
GTEX.17HGU.1426.SM.7938G	ESCA	Normal	5.36177
GTEX.17HGU.1526.SM.7EWE4	ESCA	Normal	5.26529
GTEX.17HGU.1626.SM.9OSVG	ESCA	Normal	5.16591
GTEX.17HHE.0726.SM.7DHL7	ESCA	Normal	5.18943
GTEX.17HHE.0826.SM.793A2	ESCA	Normal	5.63023
GTEX.17HHE.0926.SM.7938K	ESCA	Normal	5.10056
GTEX.17HHY.1726.SM.7EWD7	ESCA	Normal	4.40871
GTEX.17HII.1526.SM.9OSVD	ESCA	Normal	4.95559
GTEX.17HII.1726.SM.9OSVB	ESCA	Normal	4.96255
GTEX.17JCI.1226.SM.793D9	ESCA	Normal	5.01212
GTEX.17JCI.1326.SM.7IGLZ	ESCA	Normal	4.55397
GTEX.17JCI.1426.SM.7MGW4	ESCA	Normal	4.13996
GTEX.17KNJ.1226.SM.7LT9M	ESCA	Normal	5.14527
GTEX.17KNJ.1326.SM.7KFTG	ESCA	Normal	4.88655
GTEX.17MF6.1526.SM.7MGW8	ESCA	Normal	5.21062
GTEX.17MF6.1726.SM.7LTA3	ESCA	Normal	5.20203
GTEX.17MFQ.0526.SM.7KFTX	ESCA	Normal	4.91934
GTEX.17MFQ.0626.SM.793A7	ESCA	Normal	5.67044
GTEX.183FY.1326.SM.7DHLL	ESCA	Normal	5.25058
GTEX.183FY.1526.SM.7IGOW	ESCA	Normal	5.15745
GTEX.183FY.1726.SM.7LT9Q	ESCA	Normal	5.2114
GTEX.183WM.1726.SM.7KFT5	ESCA	Normal	5.11977
GTEX.18465.1126.SM.7LG6E	ESCA	Normal	4.91217
GTEX.18465.1326.SM.7LT9K	ESCA	Normal	5.22997
GTEX.18A66.1426.SM.7KFRT	ESCA	Normal	5.19259
GTEX.18A66.1526.SM.72D6Y	ESCA	Normal	5.30232
GTEX.18A66.1626.SM.7LTAF	ESCA	Normal	5.13545
GTEX.18A67.2126.SM.7LT9Y	ESCA	Normal	5.25663
GTEX.18A67.2426.SM.7LT95	ESCA	Normal	5.17552
GTEX.18A67.2526.SM.7LG5Z	ESCA	Normal	5.11811
GTEX.18A6Q.1126.SM.7LG5A	ESCA	Normal	4.94486
GTEX.18A6Q.1226.SM.7KFS9	ESCA	Normal	5.34944
GTEX.18A6Q.1326.SM.7LG62	ESCA	Normal	4.99322
GTEX.18A7A.2326.SM.7KFRH	ESCA	Normal	5.27277
GTEX.18A7A.2526.SM.7LG6I	ESCA	Normal	5.08789
GTEX.18D9A.0326.SM.7LT8L	ESCA	Normal	5.16872
GTEX.18D9A.0426.SM.72D55	ESCA	Normal	5.14853
GTEX.18D9A.0526.SM.7KFSW	ESCA	Normal	4.95559
GTEX.18D9B.2026.SM.7LT96	ESCA	Normal	5.05875
GTEX.18D9B.2126.SM.7LTAQ	ESCA	Normal	5.30561
GTEX.18D9U.1726.SM.7LTA5	ESCA	Normal	4.77294
GTEX.18D9U.2126.SM.7LG4Y	ESCA	Normal	4.41143
GTEX.18QFQ.1026.SM.7LG6B	ESCA	Normal	5.07468
GTEX.18QFQ.1126.SM.72D6R	ESCA	Normal	5.45681
GTEX.1A32A.1826.SM.72D5G	ESCA	Normal	5.1534
GTEX.1A32A.2026.SM.718AY	ESCA	Normal	5.62673
GTEX.1A3MV.1326.SM.7LG6C	ESCA	Normal	4.47119
GTEX.1A3MV.1426.SM.72D63	ESCA	Normal	4.6241
GTEX.1A3MV.1526.SM.731BO	ESCA	Normal	4.87578
GTEX.1A8FM.1426.SM.7IGPD	ESCA	Normal	5.07852
GTEX.1A8FM.1526.SM.7MXTA	ESCA	Normal	5.23036
GTEX.1A8G6.1226.SM.73KVH	ESCA	Normal	4.77189
GTEX.1AMEY.0226.SM.7189Q	ESCA	Normal	4.83946
GTEX.1AMEY.0326.SM.72D5T	ESCA	Normal	4.9542
GTEX.1AMFI.0126.SM.73KZ2	ESCA	Normal	5.08916
GTEX.1AMFI.0226.SM.731D5	ESCA	Normal	4.93357
GTEX.1AMFI.0326.SM.731CU	ESCA	Normal	5.337
GTEX.1AX8Z.1826.SM.73KW6	ESCA	Normal	5.83517
GTEX.1AX8Z.1926.SM.72D7B	ESCA	Normal	6.03958
GTEX.1AX8Z.5016.SM.AHZ2B	ESCA	Normal	4.50462
GTEX.1AX9I.1426.SM.7DHM8	ESCA	Normal	5.32517
GTEX.1AX9I.1526.SM.72D53	ESCA	Normal	5.11894
GTEX.1AX9J.1826.SM.731FM	ESCA	Normal	5.17513
GTEX.1AX9J.1926.SM.73KUM	ESCA	Normal	5.04308
GTEX.1AX9J.2026.SM.731AV	ESCA	Normal	5.04264
GTEX.1AX9K.1026.SM.73KU4	ESCA	Normal	5.22535
GTEX.1AX9K.1126.SM.731DQ	ESCA	Normal	5.26716
GTEX.1AX9K.1226.SM.793CN	ESCA	Normal	5.37504
GTEX.1AYCT.1426.SM.7DUG1	ESCA	Normal	5.08958
GTEX.1AYCT.1526.SM.73KWC	ESCA	Normal	5.08066
GTEX.1AYD5.0926.SM.793AF	ESCA	Normal	5.374
GTEX.1B8KE.1626.SM.793CK	ESCA	Normal	5.20046
GTEX.1B8KE.1826.SM.731FD	ESCA	Normal	5.30852
GTEX.1B8KE.2026.SM.73KYL	ESCA	Normal	5.40871
GTEX.1B8KZ.0626.SM.73KWE	ESCA	Normal	5.36912
GTEX.1B8KZ.0726.SM.7938W	ESCA	Normal	5.39575
GTEX.1B8KZ.0826.SM.73KYB	ESCA	Normal	5.08831
GTEX.1B8L1.1026.SM.79ONW	ESCA	Normal	5.12019
GTEX.1B8L1.1126.SM.7RHIC	ESCA	Normal	5.14608
GTEX.1B932.1926.SM.79OOA	ESCA	Normal	5.17153
GTEX.1B932.2626.SM.73KWR	ESCA	Normal	5.50526
GTEX.1B933.1926.SM.73KUN	ESCA	Normal	4.43029
GTEX.1B933.2026.SM.7EWFC	ESCA	Normal	5.15906
GTEX.1B97I.0926.SM.731DZ	ESCA	Normal	5.19653
GTEX.1B97I.1026.SM.73KVC	ESCA	Normal	5.40429
GTEX.1B97J.0926.SM.79ONU	ESCA	Normal	5.25285
GTEX.1B97J.1026.SM.7MXTE	ESCA	Normal	4.98687
GTEX.1B97J.1426.SM.79OLR	ESCA	Normal	4.95
GTEX.1B996.1626.SM.7DHLZ	ESCA	Normal	4.93074
GTEX.1B996.1726.SM.7IGMW	ESCA	Normal	5.16471
GTEX.1B996.1826.SM.7MGY6	ESCA	Normal	5.0691
GTEX.1BAJH.1926.SM.7MGWM	ESCA	Normal	4.42425
GTEX.1BAJH.2026.SM.7P8OZ	ESCA	Normal	4.99095
GTEX.1BAJH.2226.SM.7IGLK	ESCA	Normal	4.13586
GTEX.1C2JI.1126.SM.731FH	ESCA	Normal	5.08151
GTEX.1C2JI.1226.SM.7DHM2	ESCA	Normal	5.2724
GTEX.1C2JI.1326.SM.7IGMX	ESCA	Normal	4.97774
GTEX.1C475.0726.SM.73KVL	ESCA	Normal	5.36177
GTEX.1C475.0826.SM.793AD	ESCA	Normal	5.04483
GTEX.1C475.0926.SM.7MKFI	ESCA	Normal	4.68145
GTEX.1C4CL.1426.SM.793CT	ESCA	Normal	6.52576
GTEX.1C4CL.1526.SM.7MGX4	ESCA	Normal	4.65076
GTEX.1C64O.1726.SM.73KW9	ESCA	Normal	5.24793
GTEX.1C64O.1826.SM.7DHM4	ESCA	Normal	5.0635
GTEX.1C64O.1926.SM.79ONP	ESCA	Normal	4.9782
GTEX.1C6VQ.1826.SM.7EWEH	ESCA	Normal	5.22997
GTEX.1C6VQ.1926.SM.7MGVR	ESCA	Normal	5.09887
GTEX.1C6VQ.2026.SM.79OOH	ESCA	Normal	5.78503
GTEX.1C6WA.2126.SM.7P8RR	ESCA	Normal	4.57289
GTEX.1CAMQ.2526.SM.7MGWT	ESCA	Normal	4.47119
GTEX.1CAMQ.2626.SM.7IGNI	ESCA	Normal	4.59813
GTEX.1CAMQ.2726.SM.7MKGD	ESCA	Normal	4.69877
GTEX.1CAMR.0526.SM.7P8RS	ESCA	Normal	4.97407
GTEX.1CAMR.0626.SM.7DHMI	ESCA	Normal	5.46728
GTEX.1CAMS.1626.SM.79394	ESCA	Normal	5.20789
GTEX.1CB4E.1026.SM.793AB	ESCA	Normal	4.8953
GTEX.1CB4E.1126.SM.79OOM	ESCA	Normal	5.14853
GTEX.1CB4E.1226.SM.7MKFX	ESCA	Normal	5.13791
GTEX.1CB4F.1326.SM.793CW	ESCA	Normal	5.47832
GTEX.1CB4F.1426.SM.793DA	ESCA	Normal	5.87283
GTEX.1CB4F.1526.SM.7MKFM	ESCA	Normal	4.96717
GTEX.1CB4G.1326.SM.7MKFP	ESCA	Normal	5.17951
GTEX.1CB4G.1426.SM.7RHH1	ESCA	Normal	4.69933
GTEX.1CB4H.1526.SM.7MXU4	ESCA	Normal	4.78136
GTEX.1CB4I.1026.SM.7MKFZ	ESCA	Normal	4.95559
GTEX.1CB4I.2026.SM.7DHMG	ESCA	Normal	4.88899
GTEX.1CB4J.2226.SM.7EWF5	ESCA	Normal	5.79883
GTEX.1CB4J.2326.SM.7EPIF	ESCA	Normal	5.13586
GTEX.1CB4J.2426.SM.7MXVC	ESCA	Normal	5.07296
GTEX.1E1VI.1526.SM.7IGQ2	ESCA	Normal	4.42223
GTEX.1E1VI.1626.SM.7EPIL	ESCA	Normal	4.76977
GTEX.1E2YA.1926.SM.7P8QH	ESCA	Normal	4.94158
GTEX.1EH9U.2326.SM.7P8P5	ESCA	Normal	4.55397
GTEX.1EH9U.2426.SM.7EWFG	ESCA	Normal	4.88264
GTEX.1EH9U.2526.SM.79OO5	ESCA	Normal	4.77189
GTEX.1EKGG.1726.SM.7MXUP	ESCA	Normal	4.7126
GTEX.1EMGI.1926.SM.7938Y	ESCA	Normal	5.21801
GTEX.1EMGI.2026.SM.7RHH3	ESCA	Normal	4.96947
GTEX.1EMGI.2126.SM.7P8S3	ESCA	Normal	4.98459
GTEX.1EN7A.1226.SM.7MGX9	ESCA	Normal	4.54535
GTEX.1EN7A.1526.SM.7MGXC	ESCA	Normal	4.27798
GTEX.1EU9M.2126.SM.7P8P7	ESCA	Normal	4.68145
GTEX.1EU9M.2326.SM.7MKGS	ESCA	Normal	5.32876
GTEX.1EWIQ.1526.SM.79OO7	ESCA	Normal	4.99729
GTEX.1EX96.2126.SM.9KNU8	ESCA	Normal	4.99095
GTEX.1EX96.2226.SM.7MKGT	ESCA	Normal	4.81813
GTEX.1F48J.1426.SM.7P8SC	ESCA	Normal	5.25361
GTEX.1F48J.1626.SM.9WPOE	ESCA	Normal	5.72247
GTEX.1F52S.1426.SM.7P8PU	ESCA	Normal	4.90977
GTEX.1F5PK.1526.SM.7MKGV	ESCA	Normal	4.71425
GTEX.1F5PK.1626.SM.7PBZU	ESCA	Normal	5.59902
GTEX.1F5PL.1126.SM.7P8SH	ESCA	Normal	5.05658
GTEX.1F5PL.1226.SM.7P8R5	ESCA	Normal	5.12391
GTEX.1F5PL.1726.SM.9QEGL	ESCA	Normal	4.69432
GTEX.1F75I.1526.SM.7PBYJ	ESCA	Normal	5.26454
GTEX.1F75I.1626.SM.7RHI2	ESCA	Normal	4.73064
GTEX.1F75I.1726.SM.7MKGW	ESCA	Normal	4.67751
GTEX.1F7RK.1526.SM.7P8T6	ESCA	Normal	5.04876
GTEX.1F88F.1126.SM.7MKHL	ESCA	Normal	4.78607
GTEX.1F88F.1626.SM.7PBZB	ESCA	Normal	4.48993
GTEX.1GF9U.0826.SM.7MXTZ	ESCA	Normal	4.81609
GTEX.1GF9U.0926.SM.7PC14	ESCA	Normal	5.26078
GTEX.1GF9U.1026.SM.ARZNL	ESCA	Normal	5.3837
GTEX.1GF9X.0726.SM.7SB7V	ESCA	Normal	5.65163
GTEX.1GL5R.1426.SM.7MXUZ	ESCA	Normal	5.04963
GTEX.1GL5R.1526.SM.7MKHO	ESCA	Normal	4.75114
GTEX.1GL5R.1626.SM.9JGGX	ESCA	Normal	5.24679
GTEX.1GMR2.1526.SM.7MXV6	ESCA	Normal	4.68818
GTEX.1GMR2.1626.SM.9JGHL	ESCA	Normal	5.18706
GTEX.1GMR3.1326.SM.7P8TB	ESCA	Normal	5.16712
GTEX.1GMR3.1426.SM.7PC16	ESCA	Normal	5.22072
GTEX.1GMR3.1526.SM.9JGGL	ESCA	Normal	4.84197
GTEX.1GMR8.1826.SM.9WYUE	ESCA	Normal	5.18785
GTEX.1GMR8.2026.SM.7RHI8	ESCA	Normal	5.14731
GTEX.1GN1U.1726.SM.9JGFY	ESCA	Normal	5.18587
GTEX.1GN1U.1826.SM.9JGH2	ESCA	Normal	5.18943
GTEX.1GN1U.1926.SM.9KNUW	ESCA	Normal	5.5097
GTEX.1GN1W.2026.SM.7P8TI	ESCA	Normal	5.07895
GTEX.1GN1W.2226.SM.9JGI5	ESCA	Normal	4.88411
GTEX.1GN1W.2326.SM.9KNUI	ESCA	Normal	5.54226
GTEX.1GN73.1926.SM.9JGGS	ESCA	Normal	5.19613
GTEX.1GN73.2026.SM.9WYTT	ESCA	Normal	4.97545
GTEX.1GPI7.1026.SM.7MGY2	ESCA	Normal	4.64155
GTEX.1GTWX.1326.SM.9JGHU	ESCA	Normal	5.02503
GTEX.1GZ2Q.2126.SM.9KNTZ	ESCA	Normal	4.77768
GTEX.1GZ2Q.2926.SM.7PBZL	ESCA	Normal	5.52105
GTEX.1GZ4I.1226.SM.7P8TM	ESCA	Normal	4.95884
GTEX.1GZHY.1926.SM.9WYUL	ESCA	Normal	4.00809
GTEX.1H11D.1926.SM.9QEHN	ESCA	Normal	5.43929
GTEX.1H11D.2026.SM.A9G3C	ESCA	Normal	5.39849
GTEX.1H11D.2126.SM.9OSXM	ESCA	Normal	5.24603
GTEX.1H1DE.0926.SM.ARZN9	ESCA	Normal	5.3733
GTEX.1H1DE.1026.SM.9JGH6	ESCA	Normal	5.02326
GTEX.1H1DG.1226.SM.9JGH3	ESCA	Normal	5.38578
GTEX.1H1E6.1326.SM.9WPQ5	ESCA	Normal	5.13217
GTEX.1H1E6.1426.SM.9QEHO	ESCA	Normal	4.91934
GTEX.1H1ZS.1526.SM.9OSXR	ESCA	Normal	5.28244
GTEX.1H1ZS.1626.SM.9KNU7	ESCA	Normal	4.7761
GTEX.1H1ZS.1726.SM.9WYUC	ESCA	Normal	4.92742
GTEX.1H23P.1426.SM.9JGH5	ESCA	Normal	5.01302
GTEX.1H23P.1526.SM.9WG7I	ESCA	Normal	5.96139
GTEX.1H2FU.1626.SM.9KNVZ	ESCA	Normal	5.43029
GTEX.1H3NZ.1326.SM.9JGHI	ESCA	Normal	5.08364
GTEX.1H3NZ.1426.SM.9WYTA	ESCA	Normal	5.53512
GTEX.1H3VE.1426.SM.9WYSK	ESCA	Normal	5.04876
GTEX.1H3VY.2026.SM.9JGHK	ESCA	Normal	5.24717
GTEX.1H3VY.2226.SM.9WYU7	ESCA	Normal	6.15866
GTEX.1HB9E.1526.SM.D3LA6	ESCA	Normal	5.10811
GTEX.1HB9E.1626.SM.ARL9J	ESCA	Normal	4.70377
GTEX.1HBPH.1126.SM.A96TU	ESCA	Normal	4.41954
GTEX.1HBPH.1226.SM.9WPNW	ESCA	Normal	4.91456
GTEX.1HBPH.1526.SM.ARZNC	ESCA	Normal	4.83289
GTEX.1HBPI.0526.SM.ARZNN	ESCA	Normal	4.86592
GTEX.1HBPI.0626.SM.9WPP4	ESCA	Normal	4.63227
GTEX.1HBPM.1426.SM.9WPPE	ESCA	Normal	4.92884
GTEX.1HBPM.1526.SM.A9G3H	ESCA	Normal	4.89772
GTEX.1HBPN.1426.SM.9WPNO	ESCA	Normal	5.13873
GTEX.1HC8U.1526.SM.9WPO4	ESCA	Normal	4.9279
GTEX.1HC8U.1626.SM.CNPPG	ESCA	Normal	5.35966
GTEX.1HC8U.1726.SM.A9SMF	ESCA	Normal	6.23764
GTEX.1HCU6.1326.SM.A96TZ	ESCA	Normal	5.33092
GTEX.1HCU7.2126.SM.A96SG	ESCA	Normal	4.9814
GTEX.1HCU7.2226.SM.B2LXA	ESCA	Normal	5.88704
GTEX.1HCU7.2426.SM.CKZOL	ESCA	Normal	6.30012
GTEX.1HCU8.2226.SM.9WPOV	ESCA	Normal	4.53356
GTEX.1HCU8.2326.SM.ACKVL	ESCA	Normal	4.29057
GTEX.1HCU8.2426.SM.A9SM7	ESCA	Normal	5.09887
GTEX.1HCU9.0926.SM.B2LXS	ESCA	Normal	4.96717
GTEX.1HCUA.1126.SM.B2LWD	ESCA	Normal	4.78816
GTEX.1HCUA.1426.SM.9WPP7	ESCA	Normal	4.96763
GTEX.1HCUA.1526.SM.A9G3M	ESCA	Normal	4.94158
GTEX.1HCVE.1226.SM.9WPPH	ESCA	Normal	4.90689
GTEX.1HCVE.1326.SM.A9G3Q	ESCA	Normal	4.85599
GTEX.1HFI6.1126.SM.9WYUM	ESCA	Normal	4.75649
GTEX.1HFI6.1226.SM.A96SK	ESCA	Normal	5.04221
GTEX.1HFI6.1526.SM.B2LXC	ESCA	Normal	4.88947
GTEX.1HFI7.1026.SM.A9G3I	ESCA	Normal	5.23266
GTEX.1HFI7.1326.SM.9WPOW	ESCA	Normal	5.04483
GTEX.1HGF4.0926.SM.9WPP8	ESCA	Normal	4.71644
GTEX.1HKZK.1226.SM.9WYUR	ESCA	Normal	4.98959
GTEX.1HKZK.1326.SM.A9G2D	ESCA	Normal	5.0492
GTEX.1HKZK.1426.SM.A96U1	ESCA	Normal	5.04308
GTEX.1HSEH.1426.SM.B2LXF	ESCA	Normal	5.16108
GTEX.1HSGN.1626.SM.A96U2	ESCA	Normal	4.86987
GTEX.1HSGN.1726.SM.B2LXX	ESCA	Normal	4.9782
GTEX.1HSGN.1826.SM.CL54H	ESCA	Normal	5.2149
GTEX.1HSKV.2426.SM.A8N8K	ESCA	Normal	4.75275
GTEX.1HSKV.2626.SM.CNPPO	ESCA	Normal	4.81404
GTEX.1HSMO.1726.SM.A9SKO	ESCA	Normal	5.46074
GTEX.1HSMP.1826.SM.E9TIB	ESCA	Normal	5.05268
GTEX.1HSMQ.1926.SM.A9G3O	ESCA	Normal	5.36632
GTEX.1HSMQ.2026.SM.B2LY1	ESCA	Normal	5.12928
GTEX.1HSMQ.2126.SM.CJI3E	ESCA	Normal	5.10601
GTEX.1HT8W.2026.SM.CNNQC	ESCA	Normal	4.64962
GTEX.1HT8W.2126.SM.ACKW7	ESCA	Normal	4.47054
GTEX.1I1CD.1726.SM.A9G3P	ESCA	Normal	5.00405
GTEX.1I1GP.1026.SM.C1YRZ	ESCA	Normal	4.92932
GTEX.1I1GP.1126.SM.ARL7I	ESCA	Normal	6.10873
GTEX.1I1GP.1226.SM.A96SC	ESCA	Normal	5.34483
GTEX.1I1GQ.1626.SM.A9SKR	ESCA	Normal	4.73877
GTEX.1I1GQ.1726.SM.B2LWZ	ESCA	Normal	5.13381
GTEX.1I1GR.1226.SM.ACKWA	ESCA	Normal	4.82375
GTEX.1I1GR.1326.SM.ARU7B	ESCA	Normal	4.93074
GTEX.1I1GR.1426.SM.CY8H8	ESCA	Normal	4.72247
GTEX.1I1GS.2126.SM.ARU7G	ESCA	Normal	5.32048
GTEX.1I1GT.1526.SM.ARL7K	ESCA	Normal	4.84499
GTEX.1I1GT.1626.SM.B2LWR	ESCA	Normal	4.95047
GTEX.1I1GU.1226.SM.A9SKT	ESCA	Normal	6.65735
GTEX.1I1GU.1326.SM.ARZM6	ESCA	Normal	7.57667
GTEX.1I1GU.1426.SM.B2LX3	ESCA	Normal	4.7703
GTEX.1I1GV.2026.SM.CNPQI	ESCA	Normal	4.37643
GTEX.1I1GV.2226.SM.ARU7E	ESCA	Normal	5.08194
GTEX.1I4MK.0426.SM.B2LWQ	ESCA	Normal	4.94205
GTEX.1I4MK.0526.SM.ARL7N	ESCA	Normal	5.0751
GTEX.1I4MK.0826.SM.A9G2J	ESCA	Normal	5.0917
GTEX.1I6K6.1326.SM.ARZM7	ESCA	Normal	6.12639
GTEX.1I6K6.2026.SM.CGQFE	ESCA	Normal	5.12391
GTEX.1I6K7.1326.SM.ARZM1	ESCA	Normal	5.38922
GTEX.1I6K7.1426.SM.B2LXP	ESCA	Normal	4.88947
GTEX.1I6K7.1526.SM.A96SX	ESCA	Normal	5.55428
GTEX.1ICG6.1926.SM.ARU7L	ESCA	Normal	4.86938
GTEX.1ICG6.2026.SM.CE6SX	ESCA	Normal	5.28021
GTEX.1ICG6.2126.SM.CE6T2	ESCA	Normal	5.53574
GTEX.1ICLY.2226.SM.ARZM3	ESCA	Normal	5.27724
GTEX.1ICLY.2326.SM.CL53F	ESCA	Normal	5.05094
GTEX.1ICLZ.1426.SM.CKZPR	ESCA	Normal	6.39421
GTEX.1IDFM.1126.SM.A96SY	ESCA	Normal	4.6311
GTEX.1IDJC.0726.SM.CL53G	ESCA	Normal	5.19692
GTEX.1IDJC.0826.SM.A9SLO	ESCA	Normal	5.13093
GTEX.1IDJD.1626.SM.C1YRC	ESCA	Normal	5.02768
GTEX.1IDJE.1526.SM.A9SLG	ESCA	Normal	5.37886
GTEX.1IDJF.1126.SM.ARU7O	ESCA	Normal	4.8953
GTEX.1IDJF.1226.SM.C1YPX	ESCA	Normal	5.20163
GTEX.1IDJF.1326.SM.A9G2R	ESCA	Normal	5.27501
GTEX.1IDJH.1826.SM.A96T4	ESCA	Normal	4.29131
GTEX.1IDJH.1926.SM.ARU7T	ESCA	Normal	4.91504
GTEX.1IDJH.2026.SM.CNNQX	ESCA	Normal	4.93923
GTEX.1IDJU.1226.SM.A9G2T	ESCA	Normal	5.00675
GTEX.1IDJU.1326.SM.ARU7P	ESCA	Normal	5.06867
GTEX.1IKJJ.1126.SM.A9G2M	ESCA	Normal	3.90014
GTEX.1IKK5.1326.SM.AHZ2X	ESCA	Normal	5.13052
GTEX.1IKK5.1426.SM.CJI3U	ESCA	Normal	5.02989
GTEX.1IKOE.1526.SM.C1YSD	ESCA	Normal	4.8525
GTEX.1IKOE.1626.SM.C1YSE	ESCA	Normal	5.19298
GTEX.1IKOE.2226.SM.ACKWV	ESCA	Normal	4.27501
GTEX.1IKOH.1626.SM.A9SLT	ESCA	Normal	3.98003
GTEX.1IY9M.1626.SM.AHZ39	ESCA	Normal	5.20477
GTEX.1J1OQ.2326.SM.A96ST	ESCA	Normal	4.79233
GTEX.1J1OQ.2426.SM.CY8HG	ESCA	Normal	5.50303
GTEX.1J1OQ.2526.SM.AHZ3Q	ESCA	Normal	5.06437
GTEX.1J1R8.0326.SM.AHZ3D	ESCA	Normal	4.8339
GTEX.1J1R8.0426.SM.A96SZ	ESCA	Normal	5.37608
GTEX.1J1R8.1026.SM.CJI37	ESCA	Normal	4.76765
GTEX.1J8EW.1226.SM.A9G34	ESCA	Normal	4.82069
GTEX.1J8EW.1326.SM.AHZ3S	ESCA	Normal	5.02059
GTEX.1J8Q3.2026.SM.CE6R3	ESCA	Normal	5.4793
GTEX.1J8Q3.2126.SM.ARU8O	ESCA	Normal	5.21451
GTEX.1J8QM.0826.SM.CJI2P	ESCA	Normal	5.38543
GTEX.1J8QM.1726.SM.A9G35	ESCA	Normal	5.03474
GTEX.1J8QM.1926.SM.AHZ3Z	ESCA	Normal	4.97361
GTEX.1JJ6O.1426.SM.CY8HT	ESCA	Normal	5.06264
GTEX.1JJ6O.1626.SM.CM2RM	ESCA	Normal	5.00135
GTEX.1JK1U.1626.SM.CY8HL	ESCA	Normal	5.24336
GTEX.1JK1U.1726.SM.CNNPM	ESCA	Normal	4.94345
GTEX.1JK1U.1926.SM.CJI38	ESCA	Normal	6.02658
GTEX.1JKYN.1526.SM.CGQGA	ESCA	Normal	4.9241
GTEX.1JKYN.1626.SM.ARU8T	ESCA	Normal	4.96486
GTEX.1JKYR.1326.SM.ARU8M	ESCA	Normal	5.02414
GTEX.1JKYR.2126.SM.CNNPC	ESCA	Normal	5.00405
GTEX.1JMLX.2126.SM.CL54B	ESCA	Normal	5.03166
GTEX.1JMLX.2226.SM.CNPOY	ESCA	Normal	5.02989
GTEX.1JMLX.2326.SM.CXZJP	ESCA	Normal	4.76924
GTEX.1JMPY.0726.SM.CE6RU	ESCA	Normal	5.96093
GTEX.1JMPY.0826.SM.AHZ4A	ESCA	Normal	4.79701
GTEX.1JMPZ.1926.SM.E9TIT	ESCA	Normal	5.43696
GTEX.1JMPZ.2026.SM.C1YR8	ESCA	Normal	5.02015
GTEX.1JMQJ.1026.SM.CNPP8	ESCA	Normal	5.23419
GTEX.1JMQJ.1126.SM.CY8HO	ESCA	Normal	5.03782
GTEX.1JMQJ.1226.SM.D3L97	ESCA	Normal	4.58556
GTEX.1JMQK.1826.SM.CY8I1	ESCA	Normal	5.45648
GTEX.1JMQK.2026.SM.C1YQN	ESCA	Normal	5.32373
GTEX.1JMQL.1426.SM.CL54J	ESCA	Normal	5.90857
GTEX.1JN1M.2026.SM.D4P2W	ESCA	Normal	6.92955
GTEX.1K2DA.0526.SM.CGQGY	ESCA	Normal	5.46009
GTEX.1K2DA.0626.SM.CGQGO	ESCA	Normal	4.82883
GTEX.1K2DA.0726.SM.CGQGC	ESCA	Normal	5.32876
GTEX.1K2DU.1626.SM.DHXKD	ESCA	Normal	4.58496
GTEX.1K2DU.1726.SM.EV79S	ESCA	Normal	5.30342
GTEX.1K9T9.2026.SM.CXZK3	ESCA	Normal	5.43463
GTEX.1KAFJ.0526.SM.DIPEM	ESCA	Normal	4.66107
GTEX.1KAFJ.0626.SM.D3L8X	ESCA	Normal	4.96301
GTEX.1KAFJ.1726.SM.CY8IC	ESCA	Normal	4.55152
GTEX.1KANA.0426.SM.CXZKH	ESCA	Normal	4.7939
GTEX.1KANA.0526.SM.DIPF9	ESCA	Normal	4.854
GTEX.1KANA.0626.SM.D4P3I	ESCA	Normal	4.57894
GTEX.1KANB.1626.SM.CY8I5	ESCA	Normal	5.04571
GTEX.1KANB.1826.SM.DHXJU	ESCA	Normal	4.2817
GTEX.1KANB.1926.SM.D3L9H	ESCA	Normal	5.01525
GTEX.1KD4Q.1126.SM.CXZKK	ESCA	Normal	4.78607
GTEX.1KD4Q.1226.SM.DIPFU	ESCA	Normal	4.11187
GTEX.1KD4Q.1326.SM.D4P3J	ESCA	Normal	4.46728
GTEX.1KXAM.0626.SM.DHXKH	ESCA	Normal	5.17632
GTEX.1KXAM.0726.SM.E9U5I	ESCA	Normal	5.33557
GTEX.1KXAM.0826.SM.CXZK9	ESCA	Normal	4.852
GTEX.1L5NE.1226.SM.D3L9Q	ESCA	Normal	5.55213
GTEX.1L5NE.1326.SM.CY8II	ESCA	Normal	5.76792
GTEX.1L5NE.1426.SM.DHXKV	ESCA	Normal	4.90159
GTEX.1LB8K.1326.SM.CXZKB	ESCA	Normal	5.3565
GTEX.1LB8K.1426.SM.DHXJK	ESCA	Normal	4.70099
GTEX.1LB8K.1526.SM.E9U58	ESCA	Normal	4.64212
GTEX.1LBAC.1126.SM.D3L9V	ESCA	Normal	5.2149
GTEX.1LBAC.1226.SM.DHXK1	ESCA	Normal	4.82018
GTEX.1LC47.1926.SM.DHXKJ	ESCA	Normal	5.02281
GTEX.1LG7Y.1626.SM.D4P24	ESCA	Normal	4.25323
GTEX.1LG7Y.1726.SM.EV7AR	ESCA	Normal	4.80529
GTEX.1LG7Z.0926.SM.CXKYK	ESCA	Normal	4.79338
GTEX.1LG7Z.1026.SM.D3LA3	ESCA	Normal	5.2555
GTEX.1LG7Z.1126.SM.DIPF2	ESCA	Normal	5.37678
GTEX.1LGOU.0526.SM.D3LAO	ESCA	Normal	4.88069
GTEX.1LGOU.0626.SM.D3L8F	ESCA	Normal	5.35226
GTEX.1LGOU.0926.SM.DIPFT	ESCA	Normal	5.06953
GTEX.1LGRB.1526.SM.COH4I	ESCA	Normal	5.35156
GTEX.1LGRB.1626.SM.CNNR7	ESCA	Normal	4.87823
GTEX.1LH75.2026.SM.EVR5E	ESCA	Normal	5.72383
GTEX.1LNCM.0626.SM.EV7AI	ESCA	Normal	5.17991
GTEX.1LNCM.0726.SM.DKPQ5	ESCA	Normal	5.69544
GTEX.1LSNL.2226.SM.DHXKM	ESCA	Normal	4.92362
GTEX.1LSVX.1026.SM.EWRO9	ESCA	Normal	4.77716
GTEX.1LSVX.1226.SM.DHXJN	ESCA	Normal	4.89821
GTEX.1LVA9.2126.SM.DLHBY	ESCA	Normal	4.06264
GTEX.1LVA9.2426.SM.EWROM	ESCA	Normal	4.15947
GTEX.1LVAM.1126.SM.DHXKP	ESCA	Normal	4.7939
GTEX.1LVAN.2126.SM.CNPQ8	ESCA	Normal	5.19259
GTEX.1LVAN.2326.SM.CNNPY	ESCA	Normal	4.76341
GTEX.1M5QR.0526.SM.EV7AW	ESCA	Normal	4.81865
GTEX.1M5QR.0626.SM.EWROA	ESCA	Normal	5.1534
GTEX.1M5QR.0726.SM.DHXK7	ESCA	Normal	5.20046
GTEX.1MA7W.0426.SM.E9TJ5	ESCA	Normal	4.97774
GTEX.1MA7W.0926.SM.DIPFN	ESCA	Normal	4.87922
GTEX.1MA7X.0726.SM.EV7AB	ESCA	Normal	5.12928
GTEX.1MA7X.0826.SM.DIPGC	ESCA	Normal	4.21101
GTEX.1MCC2.1926.SM.DHXJR	ESCA	Normal	4.67412
GTEX.1MCC2.2026.SM.EVR5J	ESCA	Normal	5.26416
GTEX.1MCQQ.1026.SM.EV7AX	ESCA	Normal	4.63052
GTEX.1MCYP.1026.SM.DPRYB	ESCA	Normal	5.1127
GTEX.1MGNQ.1626.SM.EAZ4Z	ESCA	Normal	4.8525
GTEX.1MGNQ.1726.SM.DTX8K	ESCA	Normal	5.37608
GTEX.1MJIX.0826.SM.DTXEO	ESCA	Normal	5.09845
GTEX.1MJIX.0926.SM.EV7AN	ESCA	Normal	5.39506
GTEX.1MJK2.2526.SM.E9TJ3	ESCA	Normal	4.38405
GTEX.1MJK3.1326.SM.E6CJD	ESCA	Normal	5.63459
GTEX.1MUQO.1626.SM.DTXED	ESCA	Normal	5.10685
GTEX.1N2DV.2026.SM.EV7BL	ESCA	Normal	4.59216
GTEX.1N2DW.1426.SM.EV7AZ	ESCA	Normal	5.13873
GTEX.1N2EE.2426.SM.EXOIO	ESCA	Normal	4.40939
GTEX.1N2EF.2326.SM.DTXEE	ESCA	Normal	6.16892
GTEX.1N5O9.2026.SM.DTXA6	ESCA	Normal	4.16108
GTEX.1N5O9.2226.SM.E8VMN	ESCA	Normal	4.74846
GTEX.1NHNU.1726.SM.E76R1	ESCA	Normal	5.21568
GTEX.1NSGN.1826.SM.EXOJH	ESCA	Normal	5.57471
GTEX.1NSGN.2026.SM.DPRYM	ESCA	Normal	4.6153
GTEX.1NSGN.2226.SM.E6CQG	ESCA	Normal	5.53045
GTEX.1NUQO.1126.SM.DTX98	ESCA	Normal	5.2709
GTEX.1NUQO.1226.SM.E76PK	ESCA	Normal	5.00764
GTEX.1NV8Z.1426.SM.DTX91	ESCA	Normal	4.53107
GTEX.1NV8Z.2026.SM.E8VMD	ESCA	Normal	4.71699
GTEX.1O97I.1826.SM.EXUS9	ESCA	Normal	4.11603
GTEX.1OFPY.1326.SM.E76ON	ESCA	Normal	4.96162
GTEX.1OFPY.1426.SM.DTXEI	ESCA	Normal	5.15543
GTEX.1OJC3.0826.SM.DPRYU	ESCA	Normal	4.85699
GTEX.1OJC3.0926.SM.E6CQJ	ESCA	Normal	5.37016
GTEX.1OKEX.1326.SM.E9J2U	ESCA	Normal	5.12019
GTEX.1OKEX.1426.SM.E6CP3	ESCA	Normal	6.36964
GTEX.1PDJ9.1526.SM.DTXEV	ESCA	Normal	5.10559
GTEX.1PDJ9.1726.SM.E8VMG	ESCA	Normal	5.13545
GTEX.1PFEY.0826.SM.E9U6A	ESCA	Normal	5.22612
GTEX.1PFEY.1026.SM.DTXEZ	ESCA	Normal	5.21645
GTEX.1PIEJ.1026.SM.DTXEW	ESCA	Normal	5.16752
GTEX.1PIEJ.1326.SM.EWRMM	ESCA	Normal	5.14853
GTEX.1PIGE.0826.SM.DTXFB	ESCA	Normal	5.33056
GTEX.1PIGE.0926.SM.E9U5Z	ESCA	Normal	5.28355
GTEX.1PIGE.1026.SM.EWRMU	ESCA	Normal	5.10434
GTEX.1PIIG.0926.SM.E6CQN	ESCA	Normal	4.15056
GTEX.1PPGY.1226.SM.E76OV	ESCA	Normal	4.80529
GTEX.1PPGY.1726.SM.EVR3S	ESCA	Normal	5.2211
GTEX.1PPH8.1626.SM.E6CQP	ESCA	Normal	4.99684
GTEX.1PPH8.1826.SM.EVR44	ESCA	Normal	4.50144
GTEX.1PPH8.1926.SM.DTXDN	ESCA	Normal	5.19298
GTEX.1QAET.1526.SM.EWRMW	ESCA	Normal	4.1102
GTEX.1QCLY.1426.SM.E76P8	ESCA	Normal	5.1127
GTEX.1QCLY.1526.SM.DPRXX	ESCA	Normal	4.70708
GTEX.1QCLZ.1526.SM.EXUSS	ESCA	Normal	5.57652
GTEX.1QCLZ.1626.SM.E9U5R	ESCA	Normal	5.0751
GTEX.1QCLZ.1726.SM.DTX7Q	ESCA	Normal	5.41414
GTEX.1QEPI.1826.SM.EAZ3J	ESCA	Normal	5.13463
GTEX.1QMI2.2326.SM.E76PE	ESCA	Normal	4.99503
GTEX.1QP28.1626.SM.E8VOI	ESCA	Normal	5.22959
GTEX.1QP28.1826.SM.EAZ4L	ESCA	Normal	5.04002
GTEX.1QP29.2026.SM.DTX9R	ESCA	Normal	5.35368
GTEX.1QP29.2126.SM.E6CPZ	ESCA	Normal	5.04701
GTEX.1QP2A.1826.SM.E76QD	ESCA	Normal	5.09212
GTEX.1QP2A.1926.SM.EXOJ9	ESCA	Normal	4.85649
GTEX.1QP2A.2026.SM.DTX9D	ESCA	Normal	5.13422
GTEX.1QP66.0526.SM.E6CR5	ESCA	Normal	5.20555
GTEX.1QP67.0726.SM.DPRY1	ESCA	Normal	4.89239
GTEX.1QP67.0826.SM.EVR46	ESCA	Normal	5.22304
GTEX.1QP9N.0526.SM.DTX9P	ESCA	Normal	5.26454
GTEX.1QP9N.0926.SM.E9U5S	ESCA	Normal	4.96717
GTEX.1QPFJ.1226.SM.EAZ3M	ESCA	Normal	5.14527
GTEX.1QPFJ.1426.SM.DTX7W	ESCA	Normal	5.00764
GTEX.1QW4Y.0426.SM.E76P2	ESCA	Normal	6.12949
GTEX.1QW4Y.0526.SM.EAZ3V	ESCA	Normal	4.79546
GTEX.1QW4Y.0626.SM.E9J2O	ESCA	Normal	5.68538
GTEX.1R46S.2026.SM.DTX9E	ESCA	Normal	4.8125
GTEX.1R7EU.0826.SM.DPRZL	ESCA	Normal	4.88606
GTEX.1R7EU.0926.SM.E6CQ5	ESCA	Normal	4.92979
GTEX.1R7EU.1026.SM.EVR4I	ESCA	Normal	4.9397
GTEX.1R9JW.1526.SM.DPRZK	ESCA	Normal	5.07296
GTEX.1R9JW.1626.SM.E76QK	ESCA	Normal	5.2604
GTEX.1R9K4.1826.SM.EVYBP	ESCA	Normal	5.0492
GTEX.1R9K4.1926.SM.DPRZW	ESCA	Normal	4.7866
GTEX.1R9K5.1526.SM.DPRZA	ESCA	Normal	5.06178
GTEX.1R9K5.1626.SM.E76QB	ESCA	Normal	6.06048
GTEX.1R9K5.1726.SM.EVR49	ESCA	Normal	5.33557
GTEX.1R9PM.0926.SM.DPRYA	ESCA	Normal	5.00899
GTEX.1R9PM.1026.SM.EVR3N	ESCA	Normal	5.02237
GTEX.1R9PM.1126.SM.E76OX	ESCA	Normal	4.9991
GTEX.1R9PN.1026.SM.DTX87	ESCA	Normal	5.49121
GTEX.1R9PO.1226.SM.E6CHR	ESCA	Normal	5.07895
GTEX.1RAZA.1226.SM.E6CQA	ESCA	Normal	5.50684
GTEX.1RAZA.1326.SM.DPS12	ESCA	Normal	4.90977
GTEX.1RAZA.1426.SM.EV79H	ESCA	Normal	5.01703
GTEX.1RAZQ.1626.SM.E9U6C	ESCA	Normal	4.96717
GTEX.1RAZQ.1726.SM.EAZ4T	ESCA	Normal	5.5292
GTEX.1RAZQ.1826.SM.E76P9	ESCA	Normal	5.00764
GTEX.1RAZR.1226.SM.E6CRD	ESCA	Normal	5.50779
GTEX.1RAZR.1426.SM.EVR4M	ESCA	Normal	4.90304
GTEX.1RAZS.2626.SM.EV79C	ESCA	Normal	4.90833
GTEX.1RB15.0826.SM.E9U4Z	ESCA	Normal	5.59216
GTEX.1RDX4.2126.SM.EV7B3	ESCA	Normal	4.853
GTEX.1RLM8.0726.SM.E6CRH	ESCA	Normal	4.97315
GTEX.1RLM8.0926.SM.EWROD	ESCA	Normal	5.43429
GTEX.1RMOY.0926.SM.E9TIG	ESCA	Normal	5.11686
GTEX.1RNTQ.1126.SM.E9TK9	ESCA	Normal	5.45022
GTEX.1S3DN.1426.SM.EWRNO	ESCA	Normal	4.74308
GTEX.1S5ZA.0926.SM.EVR55	ESCA	Normal	5.00405
GTEX.1S82P.1626.SM.EVR4Q	ESCA	Normal	5
GTEX.1S82Y.1226.SM.EV7BD	ESCA	Normal	5.07039
GTEX.1S82Z.0626.SM.E9TIJ	ESCA	Normal	5.08066
GTEX.1S831.0826.SM.E9TIS	ESCA	Normal	5.58916
GTEX.1S831.1026.SM.EVR5C	ESCA	Normal	5.1375
GTEX.1S83E.0826.SM.EV7B7	ESCA	Normal	5.04963
GTEX.1S83E.1026.SM.EWRO5	ESCA	Normal	5.45385
GTEX.N7MS.1126.SM.3LK5E	ESCA	Normal	4.26828
GTEX.N7MS.1225.SM.3LK5G	ESCA	Normal	4.30451
GTEX.N7MT.0226.SM.48TC3	ESCA	Normal	5.11103
GTEX.N7MT.0326.SM.48TDP	ESCA	Normal	5.2292
GTEX.NFK9.1126.SM.3LK78	ESCA	Normal	5.01748
GTEX.NFK9.1226.SM.3LK79	ESCA	Normal	5.06221
GTEX.NPJ8.1926.SM.3MJGB	ESCA	Normal	5.49346
GTEX.NPJ8.2026.SM.3TW91	ESCA	Normal	6.02059
GTEX.O5YT.0726.SM.3MJHA	ESCA	Normal	6.20438
GTEX.O5YV.1026.SM.3LK72	ESCA	Normal	5.25172
GTEX.OHPM.0726.SM.3LK7A	ESCA	Normal	5.1127
GTEX.OHPN.1026.SM.E9TI8	ESCA	Normal	5.10056
GTEX.OIZF.0626.SM.7MKHG	ESCA	Normal	5.11145
GTEX.OIZF.0726.SM.7PC15	ESCA	Normal	5.45418
GTEX.OIZG.0926.SM.3LK5Y	ESCA	Normal	5.10266
GTEX.OIZG.1026.SM.3LK5X	ESCA	Normal	4.87774
GTEX.OIZH.0626.SM.3NB1L	ESCA	Normal	5.01837
GTEX.OIZH.0726.SM.3NB1I	ESCA	Normal	5.22265
GTEX.OIZI.1326.SM.3NB1B	ESCA	Normal	5.63459
GTEX.OIZI.1426.SM.3NB1T	ESCA	Normal	5.32012
GTEX.OOBK.0625.SM.3LK5P	ESCA	Normal	5.04483
GTEX.OOBK.0726.SM.3LK5Q	ESCA	Normal	6.45828
GTEX.OXRK.1326.SM.3NB1A	ESCA	Normal	5.26978
GTEX.OXRK.1426.SM.3NB19	ESCA	Normal	5.24336
GTEX.OXRL.0626.SM.3NM9C	ESCA	Normal	5.0045
GTEX.OXRL.0726.SM.3NM9A	ESCA	Normal	5.14853
GTEX.OXRN.1726.SM.3NM9B	ESCA	Normal	4.57833
GTEX.OXRP.0926.SM.48TC1	ESCA	Normal	4.99141
GTEX.P44H.1426.SM.E9U4O	ESCA	Normal	5.11853
GTEX.P4PP.0626.SM.3NM9X	ESCA	Normal	4.9814
GTEX.P4PP.0726.SM.3NM9S	ESCA	Normal	5.25588
GTEX.P4PQ.0626.SM.3NMCU	ESCA	Normal	5.07468
GTEX.P4PQ.0726.SM.3NMCR	ESCA	Normal	5.24489
GTEX.P4QS.0626.SM.3NMD1	ESCA	Normal	4.97085
GTEX.P4QS.0726.SM.3NMCZ	ESCA	Normal	5.28096
GTEX.P4QT.0626.SM.3NMCP	ESCA	Normal	4.67412
GTEX.P4QT.0726.SM.3NMCM	ESCA	Normal	5.01614
GTEX.P78B.1026.SM.3NMC4	ESCA	Normal	4.86245
GTEX.P78B.1126.SM.3P615	ESCA	Normal	4.93687
GTEX.PLZ4.1626.SM.3P618	ESCA	Normal	5.12598
GTEX.PLZ5.0826.SM.3P5ZW	ESCA	Normal	5.06178
GTEX.PLZ5.0926.SM.3TW8L	ESCA	Normal	5.1643
GTEX.PLZ6.0526.SM.3P61C	ESCA	Normal	4.7021
GTEX.PLZ6.0626.SM.3P61B	ESCA	Normal	4.92077
GTEX.POMQ.0626.SM.3P61E	ESCA	Normal	5.45055
GTEX.POYW.1326.SM.48TCG	ESCA	Normal	4.94626
GTEX.PSDG.1326.SM.48TD2	ESCA	Normal	5.03914
GTEX.PSDG.1426.SM.48TD1	ESCA	Normal	5.38716
GTEX.PVOW.1626.SM.48TC9	ESCA	Normal	5.1823
GTEX.PWCY.0726.SM.48TCS	ESCA	Normal	4.87381
GTEX.PWCY.0826.SM.48TCR	ESCA	Normal	5.0045
GTEX.PWN1.0626.SM.48TDT	ESCA	Normal	4.93734
GTEX.PWN1.0726.SM.48TDR	ESCA	Normal	5.13709
GTEX.PX3G.0726.SM.48TZT	ESCA	Normal	5.08491
GTEX.Q2AG.1226.SM.4GICA	ESCA	Normal	5.13422
GTEX.Q2AG.1326.SM.43V8K	ESCA	Normal	4.52732
GTEX.Q2AH.0826.SM.48TZN	ESCA	Normal	4.89966
GTEX.Q2AH.1026.SM.48TZI	ESCA	Normal	5.69237
GTEX.Q2AI.0626.SM.48TZU	ESCA	Normal	4.72846
GTEX.Q734.0826.SM.48U1G	ESCA	Normal	5.45088
GTEX.QCQG.0626.SM.48U21	ESCA	Normal	4.82528
GTEX.QCQG.0726.SM.48U1Z	ESCA	Normal	5.57319
GTEX.QDT8.1326.SM.48TYY	ESCA	Normal	5.33128
GTEX.QDVJ.0726.SM.48U1W	ESCA	Normal	4.90497
GTEX.QDVJ.0826.SM.48U1S	ESCA	Normal	5.55643
GTEX.QDVN.1026.SM.48TZA	ESCA	Normal	5.05615
GTEX.QDVN.1126.SM.48TZ7	ESCA	Normal	6.60466
GTEX.QEG4.0726.SM.CNNRF	ESCA	Normal	5.27314
GTEX.QEG4.0826.SM.EAZAY	ESCA	Normal	4.95884
GTEX.QEG5.1326.SM.4R1JS	ESCA	Normal	6.23362
GTEX.QEG5.1426.SM.447AS	ESCA	Normal	5.16551
GTEX.QEL4.1426.SM.447AC	ESCA	Normal	5.23343
GTEX.QEL4.1526.SM.447AB	ESCA	Normal	5.2604
GTEX.QESD.0726.SM.COH23	ESCA	Normal	6.11291
GTEX.QESD.0826.SM.47J4G	ESCA	Normal	5.02989
GTEX.QLQ7.0926.SM.447BC	ESCA	Normal	4.78764
GTEX.QLQW.0526.SM.4R1KS	ESCA	Normal	4.77926
GTEX.QLQW.0626.SM.447A6	ESCA	Normal	4.6865
GTEX.QMRM.0926.SM.447BR	ESCA	Normal	4.96717
GTEX.QV44.1026.SM.447CG	ESCA	Normal	4.98459
GTEX.QV44.1126.SM.CL55C	ESCA	Normal	5.10434
GTEX.QVUS.0626.SM.447CC	ESCA	Normal	4.74685
GTEX.QXCU.1126.SM.48FE5	ESCA	Normal	5.26078
GTEX.R3RS.1326.SM.48FE7	ESCA	Normal	5.1643
GTEX.R3RS.1426.SM.EXOHE	ESCA	Normal	5.24793
GTEX.R45C.1226.SM.48FEE	ESCA	Normal	4.99277
GTEX.R53T.1026.SM.48FCO	ESCA	Normal	5.64933
GTEX.R53T.1126.SM.48FD4	ESCA	Normal	5.18626
GTEX.R55C.0726.SM.48FCN	ESCA	Normal	5.12226
GTEX.R55C.0826.SM.48FCL	ESCA	Normal	4.73064
GTEX.R55D.1126.SM.48FEB	ESCA	Normal	4.69432
GTEX.R55D.1226.SM.48FE9	ESCA	Normal	5.09001
GTEX.R55E.1326.SM.48FCR	ESCA	Normal	5.01792
GTEX.R55G.0926.SM.48FDN	ESCA	Normal	5.06824
GTEX.R55G.1026.SM.48FDI	ESCA	Normal	4.8885
GTEX.REY6.1326.SM.48FDO	ESCA	Normal	5.44394
GTEX.REY6.1426.SM.48FDK	ESCA	Normal	6.0332
GTEX.RM2N.0626.SM.48FD6	ESCA	Normal	5.14649
GTEX.RM2N.0726.SM.48FD5	ESCA	Normal	5.04045
GTEX.RN64.1026.SM.48FDX	ESCA	Normal	5.02547
GTEX.RNOR.1226.SM.48FDQ	ESCA	Normal	5.2791
GTEX.RNOR.1326.SM.48FDE	ESCA	Normal	5.10852
GTEX.RTLS.1126.SM.46MUQ	ESCA	Normal	5.14649
GTEX.RTLS.1226.SM.46MUP	ESCA	Normal	4.76075
GTEX.RU1J.0326.SM.46MUM	ESCA	Normal	5.16068
GTEX.RU1J.0426.SM.46MUK	ESCA	Normal	5.30012
GTEX.RU72.0726.SM.46MUW	ESCA	Normal	5.39197
GTEX.RU72.0826.SM.46MUS	ESCA	Normal	5.08449
GTEX.RUSQ.0826.SM.47JWW	ESCA	Normal	5.28207
GTEX.RUSQ.0926.SM.47JWU	ESCA	Normal	6.44923
GTEX.RVPV.0526.SM.47JYL	ESCA	Normal	4.74416
GTEX.RWS6.0726.SM.47JXI	ESCA	Normal	6.17891
GTEX.RWS6.0826.SM.47JXF	ESCA	Normal	4.86888
GTEX.RWSA.1326.SM.47JX9	ESCA	Normal	4.72901
GTEX.S32W.0926.SM.4AD5X	ESCA	Normal	4.97223
GTEX.S32W.1026.SM.4AD5W	ESCA	Normal	6.18864
GTEX.S33H.0826.SM.4AD5Y	ESCA	Normal	5.22612
GTEX.S341.0426.SM.4AD5L	ESCA	Normal	5.09845
GTEX.S341.0526.SM.4AD5U	ESCA	Normal	4.87135
GTEX.S3XE.0826.SM.4AD4U	ESCA	Normal	6.9542
GTEX.S3XE.0926.SM.4AD4S	ESCA	Normal	4.78293
GTEX.S4P3.0426.SM.4AD56	ESCA	Normal	4.47119
GTEX.S4P3.0526.SM.4AD58	ESCA	Normal	5.05441
GTEX.S4Q7.0526.SM.4AD5N	ESCA	Normal	7.01235
GTEX.S4Q7.0626.SM.4AD5M	ESCA	Normal	4.69153
GTEX.S4Z8.0726.SM.4GICB	ESCA	Normal	6.43313
GTEX.S7SF.0926.SM.4AD4M	ESCA	Normal	5.07253
GTEX.S7SF.1026.SM.4AD4I	ESCA	Normal	5.96047
GTEX.S95S.0326.SM.4B66U	ESCA	Normal	6.01525
GTEX.S95S.0426.SM.4B64I	ESCA	Normal	4.65878
GTEX.SE5C.1226.SM.4BRWV	ESCA	Normal	4.79494
GTEX.SE5C.1326.SM.4BRUH	ESCA	Normal	5.47151
GTEX.SJXC.1426.SM.EYYVB	ESCA	Normal	5.19338
GTEX.SJXC.1526.SM.EZ6L5	ESCA	Normal	4.60703
GTEX.SNMC.0426.SM.4DM5Y	ESCA	Normal	5.21374
GTEX.SNMC.0526.SM.4DM69	ESCA	Normal	4.78607
GTEX.SNOS.0626.SM.4DM5F	ESCA	Normal	4.77926
GTEX.SNOS.0726.SM.4DM5Z	ESCA	Normal	5.44095
GTEX.SUCS.0726.SM.4DM7J	ESCA	Normal	5.07553
GTEX.T2IS.0826.SM.4DM6L	ESCA	Normal	5.18468
GTEX.T2IS.0926.SM.4DM5B	ESCA	Normal	5.06307
GTEX.T2YK.1326.SM.4DM6S	ESCA	Normal	5.33842
GTEX.T5JC.1726.SM.4DM6U	ESCA	Normal	5.1416
GTEX.T5JC.1826.SM.4DM6E	ESCA	Normal	4.97315
GTEX.T5JW.1326.SM.4DM5G	ESCA	Normal	4.3875
GTEX.T5JW.1426.SM.4DM5Q	ESCA	Normal	4.9982
GTEX.T6MN.1526.SM.4DM5P	ESCA	Normal	5.04045
GTEX.T6MO.0526.SM.4DM6R	ESCA	Normal	4.916
GTEX.T6MO.0626.SM.4DM6P	ESCA	Normal	5.17073
GTEX.T8EM.0526.SM.4DM64	ESCA	Normal	4.91982
GTEX.T8EM.0626.SM.4DM62	ESCA	Normal	5.22497
GTEX.TKQ1.0326.SM.4DXSM	ESCA	Normal	5.01792
GTEX.TKQ1.0426.SM.4DXT4	ESCA	Normal	5.09297
GTEX.TKQ2.1226.SM.4DXSV	ESCA	Normal	5.31361
GTEX.TML8.1426.SM.4DXUT	ESCA	Normal	5.54257
GTEX.TML8.1526.SM.4DXUX	ESCA	Normal	4.71205
GTEX.TMMY.1126.SM.4DXSX	ESCA	Normal	5.15785
GTEX.TMMY.1226.SM.4DXT6	ESCA	Normal	5.2075
GTEX.TSE9.1226.SM.4DXTM	ESCA	Normal	4.93499
GTEX.U3ZH.1026.SM.4DXUZ	ESCA	Normal	5.34518
GTEX.U3ZH.1126.SM.4DXUG	ESCA	Normal	5.18349
GTEX.U3ZM.0526.SM.4DXTB	ESCA	Normal	4.86888
GTEX.U3ZM.0626.SM.4DXTV	ESCA	Normal	4.85599
GTEX.U3ZN.1726.SM.4DXUQ	ESCA	Normal	4.96486
GTEX.U3ZN.1826.SM.4DXUY	ESCA	Normal	5.21839
GTEX.U4B1.0826.SM.4DXTW	ESCA	Normal	4.95838
GTEX.U4B1.0926.SM.4DXUV	ESCA	Normal	4.95093
GTEX.U8XE.1326.SM.4E3JK	ESCA	Normal	6.37921
GTEX.U8XE.1726.SM.4E3IF	ESCA	Normal	5.15866
GTEX.U8XE.1826.SM.4E3HV	ESCA	Normal	7.18488
GTEX.UJHI.0826.SM.4IHLM	ESCA	Normal	4.83036
GTEX.UJHI.0926.SM.4IHKF	ESCA	Normal	4.95606
GTEX.UJMC.0926.SM.4IHLK	ESCA	Normal	4.80632
GTEX.UJMC.1026.SM.4IHKN	ESCA	Normal	5.0009
GTEX.UPJH.1026.SM.EAZB2	ESCA	Normal	5.27873
GTEX.UPK5.1226.SM.4IHL8	ESCA	Normal	4.95606
GTEX.UPK5.1326.SM.4IHLE	ESCA	Normal	5.36422
GTEX.V1D1.1026.SM.4JBHE	ESCA	Normal	5.04614
GTEX.V1D1.1126.SM.4JBHT	ESCA	Normal	6.09824
GTEX.V1D1.1226.SM.4JBI5	ESCA	Normal	5.37955
GTEX.V955.1026.SM.4JBHO	ESCA	Normal	5.89433
GTEX.V955.1126.SM.4JBH3	ESCA	Normal	5.07168
GTEX.V955.1226.SM.4JBI9	ESCA	Normal	5.2854
GTEX.VJYA.0626.SM.4KL1S	ESCA	Normal	5.11977
GTEX.VJYA.0726.SM.4KL1T	ESCA	Normal	4.57046
GTEX.VUSG.1026.SM.4KKZN	ESCA	Normal	5.20945
GTEX.VUSG.1126.SM.4KKZQ	ESCA	Normal	5.41075
GTEX.VUSG.1226.SM.4KKZF	ESCA	Normal	4.92125
GTEX.W5WG.1526.SM.4LMIG	ESCA	Normal	4.86344
GTEX.W5WG.1626.SM.4LMKG	ESCA	Normal	4.96023
GTEX.W5WG.2726.SM.4LMIC	ESCA	Normal	5.01881
GTEX.WEY5.0926.SM.4LMI4	ESCA	Normal	5.07639
GTEX.WEY5.1026.SM.4LMK9	ESCA	Normal	5.01436
GTEX.WEY5.1126.SM.4LMIE	ESCA	Normal	4.765
GTEX.WFG7.1026.SM.4LMK8	ESCA	Normal	5.19613
GTEX.WFG7.1126.SM.4LMK3	ESCA	Normal	5.18468
GTEX.WFG7.1226.SM.4LMK2	ESCA	Normal	4.848
GTEX.WFG8.1026.SM.4LVMZ	ESCA	Normal	5.25437
GTEX.WFG8.1126.SM.4LVN1	ESCA	Normal	5.0036
GTEX.WFG8.1226.SM.4V6EI	ESCA	Normal	4.89918
GTEX.WFJO.0426.SM.4LVM7	ESCA	Normal	4.7252
GTEX.WFJO.0726.SM.4LVM8	ESCA	Normal	4.9486
GTEX.WFJO.0826.SM.4LVM5	ESCA	Normal	4.96625
GTEX.WFON.0826.SM.4LVMI	ESCA	Normal	4.84046
GTEX.WFON.0926.SM.4LVMK	ESCA	Normal	4.854
GTEX.WFON.1026.SM.4LVMD	ESCA	Normal	4.95699
GTEX.WH7G.0926.SM.4LVMJ	ESCA	Normal	4.88069
GTEX.WH7G.1026.SM.4LVML	ESCA	Normal	5.24413
GTEX.WHPG.1126.SM.4M1XT	ESCA	Normal	4.81506
GTEX.WHPG.1226.SM.4M1ZI	ESCA	Normal	5.60021
GTEX.WHSB.0426.SM.4M1XI	ESCA	Normal	5.20359
GTEX.WHSB.0526.SM.4M1XM	ESCA	Normal	5.21645
GTEX.WHSE.1426.SM.4M1XG	ESCA	Normal	5.56255
GTEX.WHSE.1526.SM.4M1XH	ESCA	Normal	5.21335
GTEX.WHSE.1626.SM.4M1XL	ESCA	Normal	6.61324
GTEX.WHWD.0926.SM.4OORY	ESCA	Normal	5.49601
GTEX.WHWD.1026.SM.4OORZ	ESCA	Normal	6.00158
GTEX.WK11.1026.SM.4OOS8	ESCA	Normal	4.86047
GTEX.WK11.1126.SM.4OOSJ	ESCA	Normal	4.337
GTEX.WK11.1226.SM.EAZ2V	ESCA	Normal	4.70708
GTEX.WOFM.0526.SM.4OOS2	ESCA	Normal	4.89191
GTEX.WOFM.0626.SM.4OOS3	ESCA	Normal	4.58976
GTEX.WQUQ.1626.SM.4OOSH	ESCA	Normal	5.22805
GTEX.WQUQ.1826.SM.4OOSD	ESCA	Normal	5.23036
GTEX.WRHK.0426.SM.4MVOG	ESCA	Normal	4.92267
GTEX.WRHK.0526.SM.4MVOF	ESCA	Normal	4.97223
GTEX.WVLH.1426.SM.4MVNX	ESCA	Normal	4.87431
GTEX.WVLH.1526.SM.4MVOC	ESCA	Normal	4.5008
GTEX.WXYG.1026.SM.4ONCD	ESCA	Normal	5.10685
GTEX.WXYG.1126.SM.4ONCH	ESCA	Normal	5.07895
GTEX.WXYG.1226.SM.4ONCJ	ESCA	Normal	4.8525
GTEX.WY7C.0826.SM.4ONCG	ESCA	Normal	5.0343
GTEX.WY7C.1326.SM.4ONCX	ESCA	Normal	5.15543
GTEX.WYBS.1626.SM.4ONCA	ESCA	Normal	4.852
GTEX.WYJK.1926.SM.4ONDP	ESCA	Normal	5.30159
GTEX.WYJK.2026.SM.4ONDE	ESCA	Normal	4.93923
GTEX.WYJK.2126.SM.4ONDG	ESCA	Normal	4.79494
GTEX.WYVS.0726.SM.4ONDO	ESCA	Normal	4.9279
GTEX.WYVS.0826.SM.4RTXB	ESCA	Normal	5.05137
GTEX.WYVS.1026.SM.4SOJW	ESCA	Normal	5.42593
GTEX.WZTO.1526.SM.4PQYQ	ESCA	Normal	4.75649
GTEX.WZTO.1726.SM.4PQYV	ESCA	Normal	4.80632
GTEX.X15G.0826.SM.4PQZD	ESCA	Normal	5.05961
GTEX.X15G.0926.SM.4PQZE	ESCA	Normal	5.84222
GTEX.X15G.1026.SM.4PQZF	ESCA	Normal	5.2709
GTEX.X3Y1.1126.SM.4PQZ9	ESCA	Normal	4.65249
GTEX.X3Y1.1226.SM.4PQZ8	ESCA	Normal	4.81198
GTEX.X3Y1.1326.SM.4PQZB	ESCA	Normal	4.94064
GTEX.X4EO.1226.SM.4QARR	ESCA	Normal	5.27463
GTEX.X4EP.1626.SM.4QAS6	ESCA	Normal	4.97361
GTEX.X4LF.0626.SM.4QASB	ESCA	Normal	4.83188
GTEX.X4LF.0826.SM.4QASC	ESCA	Normal	4.9905
GTEX.X4XY.1726.SM.46MVO	ESCA	Normal	4.86295
GTEX.X585.1226.SM.46MW7	ESCA	Normal	5.21218
GTEX.X585.1426.SM.4E3JO	ESCA	Normal	5.69655
GTEX.X5EB.1026.SM.46MVU	ESCA	Normal	4.95652
GTEX.X5EB.1426.SM.46MVW	ESCA	Normal	5.08576
GTEX.X62O.2226.SM.46MW3	ESCA	Normal	5.0343
GTEX.X62O.2426.SM.EAZB4	ESCA	Normal	5.3572
GTEX.X8HC.1326.SM.46MWB	ESCA	Normal	5.6372
GTEX.X8HC.1526.SM.46MWD	ESCA	Normal	6.51822
GTEX.XBED.0926.SM.48TCE	ESCA	Normal	6.14975
GTEX.XBED.1026.SM.48TCB	ESCA	Normal	4.80478
GTEX.XBED.1126.SM.48TCF	ESCA	Normal	5.93168
GTEX.XBEW.1326.SM.4AT63	ESCA	Normal	4.62644
GTEX.XBEW.1426.SM.4AT4J	ESCA	Normal	4.89433
GTEX.XBEW.1526.SM.4AT4K	ESCA	Normal	4.65935
GTEX.XGQ4.1526.SM.4AT6H	ESCA	Normal	4.88509
GTEX.XGQ4.1626.SM.4AT6J	ESCA	Normal	4.90304
GTEX.XK95.1026.SM.4GIDV	ESCA	Normal	5.26303
GTEX.XLM4.2326.SM.4AT5E	ESCA	Normal	4.72301
GTEX.XMD2.1326.SM.4YCET	ESCA	Normal	5.01748
GTEX.XMK1.1326.SM.4B65Q	ESCA	Normal	4.73281
GTEX.XPVG.1326.SM.4B65P	ESCA	Normal	4.64328
GTEX.XPVG.1426.SM.4B668	ESCA	Normal	4.7866
GTEX.XQ3S.1026.SM.4BOPJ	ESCA	Normal	4.77452
GTEX.XQ3S.1126.SM.4BOPK	ESCA	Normal	4.68538
GTEX.XQ3S.1226.SM.4BOPP	ESCA	Normal	4.80787
GTEX.XQ8I.1526.SM.4BOOH	ESCA	Normal	5.03606
GTEX.XQ8I.1626.SM.4BOOI	ESCA	Normal	5.30086
GTEX.XQ8I.1826.SM.4BOOJ	ESCA	Normal	5.24108
GTEX.XUW1.1326.SM.4BOO1	ESCA	Normal	4.98778
GTEX.XUW1.1526.SM.4BOOY	ESCA	Normal	5.11228
GTEX.XUZC.0326.SM.4BOO8	ESCA	Normal	4.83794
GTEX.XUZC.0426.SM.4BOPE	ESCA	Normal	4.65764
GTEX.XUZC.0526.SM.4BOPF	ESCA	Normal	4.87725
GTEX.XV7Q.1026.SM.4BRVR	ESCA	Normal	5.6153
GTEX.XV7Q.1126.SM.4BRVS	ESCA	Normal	5.14853
GTEX.XV7Q.1226.SM.4BRVT	ESCA	Normal	5.42055
GTEX.XXEK.0326.SM.4BRVV	ESCA	Normal	5.0387
GTEX.XXEK.0426.SM.4BRVW	ESCA	Normal	5.80813
GTEX.XXEK.0526.SM.4BRWD	ESCA	Normal	5.45746
GTEX.XYKS.1026.SM.4BRVH	ESCA	Normal	5.10224
GTEX.XYKS.1126.SM.4BRWP	ESCA	Normal	4.59216
GTEX.XYKS.1526.SM.4BRUP	ESCA	Normal	4.81916
GTEX.Y111.1626.SM.57WCY	ESCA	Normal	5.07039
GTEX.Y111.1726.SM.4SOIQ	ESCA	Normal	4.38128
GTEX.Y111.1826.SM.4SOIR	ESCA	Normal	4.81147
GTEX.Y114.0926.SM.4TT7J	ESCA	Normal	4.70598
GTEX.Y114.1126.SM.4TT7V	ESCA	Normal	4.86542
GTEX.Y3I4.0926.SM.4TT2B	ESCA	Normal	5.07168
GTEX.Y3I4.1026.SM.4TT2C	ESCA	Normal	5.32012
GTEX.Y3I4.1226.SM.4TT8N	ESCA	Normal	4.95699
GTEX.Y3IK.1126.SM.51MSV	ESCA	Normal	4.56864
GTEX.Y3IK.1226.SM.4WWEK	ESCA	Normal	4.96671
GTEX.Y3IK.1326.SM.4YCD8	ESCA	Normal	5.11977
GTEX.Y5LM.1026.SM.4VDSQ	ESCA	Normal	4.98094
GTEX.Y5LM.1126.SM.4VDT5	ESCA	Normal	4.89288
GTEX.Y5LM.1226.SM.4VDT6	ESCA	Normal	6.20731
GTEX.Y5V5.1426.SM.EYYVT	ESCA	Normal	5.13463
GTEX.Y5V5.1526.SM.4VBQ1	ESCA	Normal	5.32841
GTEX.Y5V5.1626.SM.4VDSG	ESCA	Normal	5.12143
GTEX.Y5V6.1026.SM.4VBS2	ESCA	Normal	5.0045
GTEX.Y5V6.1126.SM.4VDTD	ESCA	Normal	4.83188
GTEX.Y5V6.1226.SM.4VDTE	ESCA	Normal	4.50716
GTEX.Y8E4.1726.SM.5LU9G	ESCA	Normal	4.92742
GTEX.Y8E4.1826.SM.4VBPV	ESCA	Normal	5.30743
GTEX.Y8E4.1926.SM.4VBPW	ESCA	Normal	4.95093
GTEX.Y8LW.0526.SM.4VDS7	ESCA	Normal	4.18666
GTEX.Y8LW.0626.SM.4VDS8	ESCA	Normal	6.59291
GTEX.Y8LW.0726.SM.5IFI1	ESCA	Normal	4.93452
GTEX.Y9LG.0626.SM.4WWDH	ESCA	Normal	4.39369
GTEX.Y9LG.0826.SM.5ZZVG	ESCA	Normal	4.68257
GTEX.Y9LG.0926.SM.4VDS6	ESCA	Normal	4.20711
GTEX.YB5E.0826.SM.4VDRZ	ESCA	Normal	4.87676
GTEX.YB5E.0926.SM.4WWDQ	ESCA	Normal	4.74953
GTEX.YB5E.1026.SM.5IFI2	ESCA	Normal	5.05485
GTEX.YB5K.0626.SM.5LUB5	ESCA	Normal	6.14832
GTEX.YB5K.0726.SM.5LU8R	ESCA	Normal	6.5404
GTEX.YB5K.0826.SM.5YYB7	ESCA	Normal	4.81506
GTEX.YEC3.1926.SM.4WWF5	ESCA	Normal	4.8535
GTEX.YEC3.2326.SM.DO92F	ESCA	Normal	5.33307
GTEX.YEC3.2526.SM.CXZIH	ESCA	Normal	4.85449
GTEX.YEC4.1026.SM.9WG7N	ESCA	Normal	4.67694
GTEX.YEC4.1126.SM.5CVLW	ESCA	Normal	4.71973
GTEX.YEC4.1226.SM.5CVLX	ESCA	Normal	4.98003
GTEX.YECK.1626.SM.5IFHQ	ESCA	Normal	4.82171
GTEX.YECK.1726.SM.5IFI3	ESCA	Normal	4.65935
GTEX.YF7O.0826.SM.4W21F	ESCA	Normal	4.76871
GTEX.YF7O.0926.SM.5IFIF	ESCA	Normal	4.88215
GTEX.YF7O.1026.SM.5P9IP	ESCA	Normal	5.02636
GTEX.YFC4.1226.SM.5LU9R	ESCA	Normal	5.03738
GTEX.YFC4.2126.SM.EXURK	ESCA	Normal	4.93499
GTEX.YFCO.0526.SM.4W1ZJ	ESCA	Normal	4.87381
GTEX.YFCO.0726.SM.5ZZVJ	ESCA	Normal	5.15906
GTEX.YJ89.1526.SM.5P9IR	ESCA	Normal	4.78712
GTEX.YJ8A.1226.SM.5IFHH	ESCA	Normal	5.93923
GTEX.YJ8A.1426.SM.5PNV7	ESCA	Normal	6.05137
GTEX.YJ8O.0326.SM.5RQJW	ESCA	Normal	4.48736
GTEX.Z9EW.0326.SM.5CVM8	ESCA	Normal	5.08746
GTEX.Z9EW.0526.SM.5HL8S	ESCA	Normal	4.71094
GTEX.Z9EW.0626.SM.5HL95	ESCA	Normal	5.09635
GTEX.ZA64.0526.SM.5HL9I	ESCA	Normal	4.98231
GTEX.ZA64.0626.SM.5HL9O	ESCA	Normal	4.75649
GTEX.ZAB4.1126.SM.5HL86	ESCA	Normal	5.2891
GTEX.ZAB4.1226.SM.5CVN5	ESCA	Normal	5.08406
GTEX.ZAB5.0926.SM.5CVMV	ESCA	Normal	5.04221
GTEX.ZAB5.1026.SM.5HL91	ESCA	Normal	5.16591
GTEX.ZAJG.1326.SM.5S2NV	ESCA	Normal	5.31179
GTEX.ZAK1.1526.SM.5S2OV	ESCA	Normal	4.83036
GTEX.ZAK1.1826.SM.5HL93	ESCA	Normal	5.09466
GTEX.ZC5H.1326.SM.5HL7E	ESCA	Normal	4.92125
GTEX.ZDTT.1226.SM.4WKG9	ESCA	Normal	5.2502
GTEX.ZDTT.1326.SM.4WKFH	ESCA	Normal	4.77241
GTEX.ZDYS.0726.SM.4WKGN	ESCA	Normal	4.71699
GTEX.ZDYS.0826.SM.4WWCR	ESCA	Normal	5.07082
GTEX.ZDYS.0926.SM.4WWCS	ESCA	Normal	4.81609
GTEX.ZE9C.1126.SM.4WWBD	ESCA	Normal	5.01703
GTEX.ZEX8.1326.SM.4WWEW	ESCA	Normal	5.10266
GTEX.ZEX8.1426.SM.4WKHQ	ESCA	Normal	5.08236
GTEX.ZEX8.1526.SM.4WWBE	ESCA	Normal	5.32697
GTEX.ZF29.1226.SM.4WKH1	ESCA	Normal	4.91504
GTEX.ZF29.1326.SM.DNZYV	ESCA	Normal	4.76765
GTEX.ZF29.1426.SM.DO11G	ESCA	Normal	5.2075
GTEX.ZF2S.1126.SM.4WKHH	ESCA	Normal	4.98823
GTEX.ZF2S.1226.SM.4WWAX	ESCA	Normal	5.10056
GTEX.ZF2S.1326.SM.4WWAZ	ESCA	Normal	5.2724
GTEX.ZF3C.1626.SM.4WWB4	ESCA	Normal	5.29241
GTEX.ZG7Y.1126.SM.4WWEZ	ESCA	Normal	4.70984
GTEX.ZG7Y.1326.SM.4WWBL	ESCA	Normal	4.95838
GTEX.ZGAY.1126.SM.4WWBS	ESCA	Normal	4.88557
GTEX.ZGAY.1226.SM.DO92W	ESCA	Normal	5.33092
GTEX.ZGAY.1526.SM.DO11O	ESCA	Normal	5.26903
GTEX.ZLFU.1026.SM.5EQMZ	ESCA	Normal	5.27165
GTEX.ZLFU.1126.SM.DO11K	ESCA	Normal	4.90063
GTEX.ZLV1.0526.SM.4WWD4	ESCA	Normal	4.68032
GTEX.ZLV1.0626.SM.4WWF6	ESCA	Normal	4.87971
GTEX.ZLWG.1226.SM.4WWFS	ESCA	Normal	4.98778
GTEX.ZLWG.1326.SM.DNZYZ	ESCA	Normal	4.60585
GTEX.ZLWG.1426.SM.DO11C	ESCA	Normal	5.16591
GTEX.ZP4G.0926.SM.4WWF4	ESCA	Normal	4.95699
GTEX.ZP4G.1126.SM.4WWCI	ESCA	Normal	5.42492
GTEX.ZPCL.1226.SM.4WWFF	ESCA	Normal	4.95559
GTEX.ZPCL.1326.SM.57WFN	ESCA	Normal	5.2854
GTEX.ZPCL.1426.SM.57WEC	ESCA	Normal	4.84097
GTEX.ZPIC.1626.SM.57WEB	ESCA	Normal	4.83693
GTEX.ZPIC.1926.SM.57WFQ	ESCA	Normal	5.30561
GTEX.ZPU1.1326.SM.57WE1	ESCA	Normal	6.60036
GTEX.ZPU1.1426.SM.4WWFU	ESCA	Normal	5.13873
GTEX.ZQUD.0326.SM.4YCEN	ESCA	Normal	4.88704
GTEX.ZQUD.0426.SM.57WFR	ESCA	Normal	4.81044
GTEX.ZQUD.0626.SM.51MR2	ESCA	Normal	4.2891
GTEX.ZT9W.1226.SM.57WE4	ESCA	Normal	4.73877
GTEX.ZT9W.1326.SM.51MTB	ESCA	Normal	4.40327
GTEX.ZT9W.1426.SM.4YCD2	ESCA	Normal	5.30488
GTEX.ZT9X.0526.SM.5GCOP	ESCA	Normal	5.11977
GTEX.ZTPG.1526.SM.51MTF	ESCA	Normal	5.374
GTEX.ZTPG.1626.SM.5DUX2	ESCA	Normal	4.90159
GTEX.ZTSS.0626.SM.59867	ESCA	Normal	4.72901
GTEX.ZTSS.0726.SM.51MSN	ESCA	Normal	4.92029
GTEX.ZTSS.0826.SM.5985L	ESCA	Normal	5.49825
GTEX.ZTTD.1226.SM.51MS2	ESCA	Normal	5.45154
GTEX.ZTTD.1426.SM.4YCEX	ESCA	Normal	5.89215
GTEX.ZTX8.0226.SM.5E44D	ESCA	Normal	4.61765
GTEX.ZTX8.0326.SM.59HLA	ESCA	Normal	6.44079
GTEX.ZU9S.1626.SM.5E452	ESCA	Normal	3.71809
GTEX.ZUA1.1226.SM.5NQ6O	ESCA	Normal	5.20477
GTEX.ZV68.0926.SM.59HK7	ESCA	Normal	3.84097
GTEX.ZV6S.0726.SM.57WFY	ESCA	Normal	5.44294
GTEX.ZV7C.1326.SM.A9SK7	ESCA	Normal	5.24565
GTEX.ZVE2.1326.SM.5NQ94	ESCA	Normal	5.08406
GTEX.ZVP2.1326.SM.57WCE	ESCA	Normal	4.46858
GTEX.ZVP2.1426.SM.5NQ7P	ESCA	Normal	5.0148
GTEX.ZVT2.1226.SM.5GU5H	ESCA	Normal	5.08831
GTEX.ZVT2.1326.SM.5E45H	ESCA	Normal	4.73985
GTEX.ZVZP.1426.SM.5NQ7R	ESCA	Normal	4.69599
GTEX.ZVZP.1626.SM.5GIDJ	ESCA	Normal	4.77136
GTEX.ZXES.1126.SM.5GZXN	ESCA	Normal	4.77558
GTEX.ZXES.1226.SM.ARL6V	ESCA	Normal	5.13791
GTEX.ZY6K.0526.SM.5GZY9	ESCA	Normal	5.31361
GTEX.ZY6K.0626.SM.59HJL	ESCA	Normal	4.84549
GTEX.ZY6K.0826.SM.5A5L7	ESCA	Normal	5.43496
GTEX.ZYFC.1626.SM.5N9EU	ESCA	Normal	4.78555
GTEX.ZYFC.1726.SM.5GZYX	ESCA	Normal	5.06996
GTEX.ZYFC.2226.SM.5NQ96	ESCA	Normal	4.44758
GTEX.ZYFG.1126.SM.5GICY	ESCA	Normal	4.23649
GTEX.ZYFG.1226.SM.5GIC7	ESCA	Normal	5.02591
GTEX.ZYT6.1126.SM.5GZYR	ESCA	Normal	5.13627
GTEX.ZYT6.1226.SM.5E44Q	ESCA	Normal	4.57531
GTEX.ZYVF.2226.SM.5GIDD	ESCA	Normal	5.07253
GTEX.ZYVF.2326.SM.5E44Z	ESCA	Normal	4.78031
GTEX.ZYVF.2526.SM.5E45C	ESCA	Normal	4.83491
GTEX.ZYW4.1326.SM.5E45N	ESCA	Normal	5.02459
GTEX.ZYW4.1426.SM.5SIAX	ESCA	Normal	4.76818
GTEX.ZYW4.1626.SM.5GIE6	ESCA	Normal	4.96023
GTEX.ZYY3.1526.SM.5SIA9	ESCA	Normal	5.1815
GTEX.ZYY3.1626.SM.5EGJF	ESCA	Normal	5.23764
GTEX.ZZ64.0226.SM.5E44X	ESCA	Normal	4.65992
GTEX.ZZ64.0326.SM.5E45S	ESCA	Normal	4.74093
GTEX.ZZPT.1426.SM.5N9C5	ESCA	Normal	4.97453
GTEX.ZZPU.1826.SM.5E43L	ESCA	Normal	5.29646
TCGA.HZ.A9TJ.06	PAAD	Tumor	4.7357
TCGA.2J.AAB1.01	PAAD	Tumor	4.42828
TCGA.2J.AAB4.01	PAAD	Tumor	4.54334
TCGA.2J.AAB6.01	PAAD	Tumor	4.31322
TCGA.2J.AAB8.01	PAAD	Tumor	5.06873
TCGA.2J.AAB9.01	PAAD	Tumor	4.4928
TCGA.2J.AABA.01	PAAD	Tumor	5.27604
TCGA.2J.AABE.01	PAAD	Tumor	4.64434
TCGA.2J.AABF.01	PAAD	Tumor	5.07666
TCGA.2J.AABH.01	PAAD	Tumor	4.56623
TCGA.2J.AABI.01	PAAD	Tumor	4.52067
TCGA.2J.AABK.01	PAAD	Tumor	4.16483
TCGA.2J.AABO.01	PAAD	Tumor	4.5956
TCGA.2J.AABP.01	PAAD	Tumor	4.87901
TCGA.2J.AABR.01	PAAD	Tumor	4.76544
TCGA.2J.AABT.01	PAAD	Tumor	4.99834
TCGA.2J.AABU.01	PAAD	Tumor	4.36157
TCGA.2J.AABV.01	PAAD	Tumor	2.41197
TCGA.2L.AAQA.01	PAAD	Tumor	4.85289
TCGA.2L.AAQE.01	PAAD	Tumor	4.5711
TCGA.2L.AAQI.01	PAAD	Tumor	4.95446
TCGA.2L.AAQJ.01	PAAD	Tumor	4.86203
TCGA.2L.AAQL.01	PAAD	Tumor	4.23311
TCGA.2L.AAQM.01	PAAD	Tumor	3.68189
TCGA.3A.A9I5.01	PAAD	Tumor	4.01623
TCGA.3A.A9I7.01	PAAD	Tumor	4.82774
TCGA.3A.A9I9.01	PAAD	Tumor	3.91344
TCGA.3A.A9IB.01	PAAD	Tumor	4.9081
TCGA.3A.A9IC.01	PAAD	Tumor	4.37326
TCGA.3A.A9IH.01	PAAD	Tumor	4.41618
TCGA.3A.A9IJ.01	PAAD	Tumor	3.30055
TCGA.3A.A9IL.01	PAAD	Tumor	4.03756
TCGA.3A.A9IN.01	PAAD	Tumor	3.693
TCGA.3A.A9IO.01	PAAD	Tumor	4.81265
TCGA.3A.A9IR.01	PAAD	Tumor	4.9577
TCGA.3A.A9IS.01	PAAD	Tumor	4.37265
TCGA.3A.A9IU.01	PAAD	Tumor	4.69585
TCGA.3A.A9IV.01	PAAD	Tumor	3.98077
TCGA.3A.A9IX.01	PAAD	Tumor	4.7767
TCGA.3A.A9IZ.01	PAAD	Tumor	5.03491
TCGA.3A.A9J0.01	PAAD	Tumor	4.58045
TCGA.3E.AAAY.01	PAAD	Tumor	4.65161
TCGA.3E.AAAZ.01	PAAD	Tumor	4.5461
TCGA.F2.6879.01	PAAD	Tumor	5.09104
TCGA.F2.6880.01	PAAD	Tumor	2.40104
TCGA.F2.7273.01	PAAD	Tumor	5.16503
TCGA.F2.7276.01	PAAD	Tumor	5.10705
TCGA.F2.A44G.01	PAAD	Tumor	4.67771
TCGA.F2.A44H.01	PAAD	Tumor	4.31054
TCGA.F2.A7TX.01	PAAD	Tumor	5.04898
TCGA.F2.A8YN.01	PAAD	Tumor	4.9166
TCGA.FB.A4P5.01	PAAD	Tumor	4.68159
TCGA.FB.A4P6.01	PAAD	Tumor	4.99426
TCGA.FB.A545.01	PAAD	Tumor	4.69837
TCGA.FB.A5VM.01	PAAD	Tumor	4.45245
TCGA.FB.A78T.01	PAAD	Tumor	4.50394
TCGA.FB.A7DR.01	PAAD	Tumor	4.93411
TCGA.FB.AAPP.01	PAAD	Tumor	4.44738
TCGA.FB.AAPQ.01	PAAD	Tumor	4.74687
TCGA.FB.AAPS.01	PAAD	Tumor	4.59923
TCGA.FB.AAPU.01	PAAD	Tumor	4.76252
TCGA.FB.AAPY.01	PAAD	Tumor	4.07368
TCGA.FB.AAPZ.01	PAAD	Tumor	5.1094
TCGA.FB.AAQ0.01	PAAD	Tumor	4.54092
TCGA.FB.AAQ1.01	PAAD	Tumor	4.19375
TCGA.FB.AAQ2.01	PAAD	Tumor	4.80151
TCGA.FB.AAQ3.01	PAAD	Tumor	4.27
TCGA.FB.AAQ6.01	PAAD	Tumor	4.36918
TCGA.H6.8124.01	PAAD	Tumor	4.73924
TCGA.H6.A45N.01	PAAD	Tumor	5.11059
TCGA.H8.A6C1.01	PAAD	Tumor	4.40478
TCGA.HV.A5A3.01	PAAD	Tumor	5.00225
TCGA.HV.A5A4.01	PAAD	Tumor	4.49901
TCGA.HV.A5A5.01	PAAD	Tumor	4.41126
TCGA.HV.A5A6.01	PAAD	Tumor	6.11201
TCGA.HV.A7OL.01	PAAD	Tumor	3.64534
TCGA.HV.A7OP.01	PAAD	Tumor	3.65831
TCGA.HV.AA8V.01	PAAD	Tumor	4.45807
TCGA.HV.AA8X.01	PAAD	Tumor	4.90984
TCGA.HZ.7289.01	PAAD	Tumor	4.46174
TCGA.HZ.7918.01	PAAD	Tumor	4.92939
TCGA.HZ.7919.01	PAAD	Tumor	5.11546
TCGA.HZ.7920.01	PAAD	Tumor	5.19425
TCGA.HZ.7922.01	PAAD	Tumor	5.40513
TCGA.HZ.7923.01	PAAD	Tumor	5.28923
TCGA.HZ.7924.01	PAAD	Tumor	5.2198
TCGA.HZ.7925.01	PAAD	Tumor	5.41557
TCGA.HZ.7926.01	PAAD	Tumor	5.23736
TCGA.HZ.8001.01	PAAD	Tumor	4.28826
TCGA.HZ.8002.01	PAAD	Tumor	5.50045
TCGA.HZ.8003.01	PAAD	Tumor	3.83827
TCGA.HZ.8005.01	PAAD	Tumor	5.88898
TCGA.HZ.8315.01	PAAD	Tumor	4.87488
TCGA.HZ.8317.01	PAAD	Tumor	4.23161
TCGA.HZ.8519.01	PAAD	Tumor	4.90047
TCGA.HZ.8636.01	PAAD	Tumor	5.5847
TCGA.HZ.8637.01	PAAD	Tumor	4.98662
TCGA.HZ.8638.01	PAAD	Tumor	5.16832
TCGA.HZ.A49G.01	PAAD	Tumor	4.81345
TCGA.HZ.A49H.01	PAAD	Tumor	4.28029
TCGA.HZ.A49I.01	PAAD	Tumor	5.02642
TCGA.HZ.A4BH.01	PAAD	Tumor	5.19457
TCGA.HZ.A4BK.01	PAAD	Tumor	4.48248
TCGA.HZ.A77O.01	PAAD	Tumor	4.40757
TCGA.HZ.A77P.01	PAAD	Tumor	4.96751
TCGA.HZ.A77Q.01	PAAD	Tumor	4.83519
TCGA.HZ.A8P0.01	PAAD	Tumor	3.84105
TCGA.HZ.A8P1.01	PAAD	Tumor	4.71303
TCGA.HZ.A9TJ.01	PAAD	Tumor	4.92229
TCGA.IB.7644.01	PAAD	Tumor	5.44907
TCGA.IB.7645.01	PAAD	Tumor	5.18503
TCGA.IB.7646.01	PAAD	Tumor	4.83693
TCGA.IB.7649.01	PAAD	Tumor	4.76253
TCGA.IB.7651.01	PAAD	Tumor	5.06709
TCGA.IB.7652.01	PAAD	Tumor	5.22095
TCGA.IB.7654.01	PAAD	Tumor	4.96201
TCGA.IB.7885.01	PAAD	Tumor	5.13823
TCGA.IB.7886.01	PAAD	Tumor	5.39102
TCGA.IB.7887.01	PAAD	Tumor	5.26879
TCGA.IB.7888.01	PAAD	Tumor	5.06324
TCGA.IB.7889.01	PAAD	Tumor	4.53073
TCGA.IB.7890.01	PAAD	Tumor	5.22378
TCGA.IB.7891.01	PAAD	Tumor	5.04
TCGA.IB.7893.01	PAAD	Tumor	5.2727
TCGA.IB.7897.01	PAAD	Tumor	5.38247
TCGA.IB.8126.01	PAAD	Tumor	3.69708
TCGA.IB.8127.01	PAAD	Tumor	5.58074
TCGA.IB.A5SO.01	PAAD	Tumor	4.81331
TCGA.IB.A5SP.01	PAAD	Tumor	4.32039
TCGA.IB.A5SQ.01	PAAD	Tumor	4.95222
TCGA.IB.A5SS.01	PAAD	Tumor	4.8592
TCGA.IB.A5ST.01	PAAD	Tumor	5.35989
TCGA.IB.A6UF.01	PAAD	Tumor	4.42722
TCGA.IB.A6UG.01	PAAD	Tumor	4.06972
TCGA.IB.A7LX.01	PAAD	Tumor	5.26681
TCGA.IB.A7M4.01	PAAD	Tumor	4.90343
TCGA.IB.AAUM.01	PAAD	Tumor	3.64439
TCGA.IB.AAUN.01	PAAD	Tumor	4.82283
TCGA.IB.AAUO.01	PAAD	Tumor	3.96478
TCGA.IB.AAUP.01	PAAD	Tumor	5.25381
TCGA.IB.AAUQ.01	PAAD	Tumor	4.66073
TCGA.IB.AAUR.01	PAAD	Tumor	4.7151
TCGA.IB.AAUS.01	PAAD	Tumor	4.81961
TCGA.IB.AAUT.01	PAAD	Tumor	4.70708
TCGA.IB.AAUU.01	PAAD	Tumor	4.86498
TCGA.IB.AAUV.01	PAAD	Tumor	5.10856
TCGA.IB.AAUW.01	PAAD	Tumor	4.85975
TCGA.L1.A7W4.01	PAAD	Tumor	5.10302
TCGA.LB.A7SX.01	PAAD	Tumor	4.11339
TCGA.LB.A8F3.01	PAAD	Tumor	3.96807
TCGA.LB.A9Q5.01	PAAD	Tumor	3.63706
TCGA.M8.A5N4.01	PAAD	Tumor	4.78015
TCGA.OE.A75W.01	PAAD	Tumor	4.59374
TCGA.PZ.A5RE.01	PAAD	Tumor	4.35378
TCGA.Q3.A5QY.01	PAAD	Tumor	4.39168
TCGA.Q3.AA2A.01	PAAD	Tumor	4.00943
TCGA.RB.A7B8.01	PAAD	Tumor	4.13876
TCGA.RB.AA9M.01	PAAD	Tumor	5.08555
TCGA.RL.AAAS.01	PAAD	Tumor	4.67055
TCGA.S4.A8RM.01	PAAD	Tumor	5.19046
TCGA.S4.A8RO.01	PAAD	Tumor	4.78853
TCGA.S4.A8RP.01	PAAD	Tumor	4.9696
TCGA.US.A774.01	PAAD	Tumor	4.83189
TCGA.US.A776.01	PAAD	Tumor	4.48561
TCGA.US.A779.01	PAAD	Tumor	3.76315
TCGA.US.A77E.01	PAAD	Tumor	4.87959
TCGA.US.A77G.01	PAAD	Tumor	4.13322
TCGA.US.A77J.01	PAAD	Tumor	4.66948
TCGA.XD.AAUG.01	PAAD	Tumor	4.67986
TCGA.XD.AAUH.01	PAAD	Tumor	4.77256
TCGA.XD.AAUI.01	PAAD	Tumor	4.73453
TCGA.XD.AAUL.01	PAAD	Tumor	5.18836
TCGA.XN.A8T3.01	PAAD	Tumor	4.61219
TCGA.XN.A8T5.01	PAAD	Tumor	4.94272
TCGA.YB.A89D.01	PAAD	Tumor	4.64505
TCGA.YH.A8SY.01	PAAD	Tumor	4.49419
TCGA.YY.A8LH.01	PAAD	Tumor	5.00887
TCGA.Z5.AAPL.01	PAAD	Tumor	4.90568
TCGA.YB.A89D.11	PAAD	Normal	4.82565
TCGA.HV.A5A3.11	PAAD	Normal	4.90646
TCGA.H6.A45N.11	PAAD	Normal	5.72828
TCGA.H6.8124.11	PAAD	Normal	5.46679
GTEX.111CU.0526.SM.5EGHK	PAAD	Normal	3.39122
GTEX.111YS.1226.SM.5EGGJ	PAAD	Normal	3.0181
GTEX.1122O.0726.SM.5GIEV	PAAD	Normal	3.32567
GTEX.1128S.0826.SM.5GZZI	PAAD	Normal	3.2163
GTEX.117YX.0226.SM.5EGH6	PAAD	Normal	3.28333
GTEX.11DXX.0926.SM.5H112	PAAD	Normal	3.10702
GTEX.11EQ9.1026.SM.5H134	PAAD	Normal	3.09812
GTEX.11GSP.0426.SM.5A5KX	PAAD	Normal	2.15931
GTEX.11I78.0626.SM.5A5LZ	PAAD	Normal	2.90747
GTEX.11LCK.0226.SM.5A5M6	PAAD	Normal	3.419
GTEX.11NSD.0526.SM.5A5LT	PAAD	Normal	2.60217
GTEX.11ONC.0526.SM.5BC57	PAAD	Normal	2.74911
GTEX.11P7K.0526.SM.5BC5I	PAAD	Normal	3.34696
GTEX.11TT1.0326.SM.5LUAY	PAAD	Normal	3.76129
GTEX.11VI4.0426.SM.5EGHZ	PAAD	Normal	2.93885
GTEX.11XUK.0626.SM.5N9ES	PAAD	Normal	3.13126
GTEX.1211K.1126.SM.5EGGB	PAAD	Normal	3.35403
GTEX.12BJ1.1126.SM.5EGGG	PAAD	Normal	2.87066
GTEX.12WSD.1626.SM.5GCNR	PAAD	Normal	2.25912
GTEX.12WSG.1026.SM.5EGII	PAAD	Normal	2.69443
GTEX.12WSK.0226.SM.5BC62	PAAD	Normal	3.0268
GTEX.12WSL.0426.SM.5GCNX	PAAD	Normal	3.44877
GTEX.12WSN.0826.SM.5GCOF	PAAD	Normal	3.14551
GTEX.131XE.1926.SM.5IFER	PAAD	Normal	3.64155
GTEX.131XF.1426.SM.5BC68	PAAD	Normal	3.54473
GTEX.131XG.1426.SM.5GCMO	PAAD	Normal	3.03369
GTEX.132AR.1826.SM.5EGHR	PAAD	Normal	3.35783
GTEX.132QS.0926.SM.5P9GB	PAAD	Normal	4.01346
GTEX.1339X.1026.SM.5IFH5	PAAD	Normal	3.49442
GTEX.1399R.0426.SM.5IJE3	PAAD	Normal	3.16269
GTEX.1399S.0326.SM.5IFFS	PAAD	Normal	3.444
GTEX.1399U.0926.SM.5IFHA	PAAD	Normal	3.67582
GTEX.139YR.1526.SM.5IFJ1	PAAD	Normal	3.52732
GTEX.13CF3.1026.SM.5LZWY	PAAD	Normal	3.45233
GTEX.13D11.2226.SM.5IFEO	PAAD	Normal	3.57046
GTEX.13FH7.1426.SM.5IFIC	PAAD	Normal	4.03386
GTEX.13FLV.0626.SM.5IFEY	PAAD	Normal	2.23235
GTEX.13FTW.0526.SM.5IFIP	PAAD	Normal	2.89297
GTEX.13FTX.1226.SM.5IFGN	PAAD	Normal	3.09711
GTEX.13N11.0226.SM.5KM3C	PAAD	Normal	3.65076
GTEX.13O1R.1826.SM.5KM3B	PAAD	Normal	3.94017
GTEX.13O61.2126.SM.5IJEO	PAAD	Normal	3.08202
GTEX.13OVI.0526.SM.5IFFQ	PAAD	Normal	3.62293
GTEX.13PL7.2226.SM.5L3IC	PAAD	Normal	3.72356
GTEX.13PVR.0726.SM.5S2PX	PAAD	Normal	3.03369
GTEX.13SLX.1326.SM.5S2QS	PAAD	Normal	2.36933
GTEX.13U4I.1526.SM.5IFFF	PAAD	Normal	2.85957
GTEX.13VXT.1226.SM.5LU3M	PAAD	Normal	3.44135
GTEX.13W3W.1026.SM.5IFG4	PAAD	Normal	3.2888
GTEX.13X6H.0626.SM.5LU53	PAAD	Normal	3.6837
GTEX.13YAN.2126.SM.5Q5C4	PAAD	Normal	4.31107
GTEX.144FL.1526.SM.5Q5CA	PAAD	Normal	4.0063
GTEX.144GM.0726.SM.79OJQ	PAAD	Normal	3.30699
GTEX.144GN.0826.SM.5LU5G	PAAD	Normal	3.89918
GTEX.145ME.0326.SM.5S2QO	PAAD	Normal	3.32495
GTEX.145MN.1426.SM.5SI9H	PAAD	Normal	3.3703
GTEX.145MO.2126.SM.5Q5CZ	PAAD	Normal	3.34752
GTEX.146FQ.1526.SM.5Q5CX	PAAD	Normal	2.71765
GTEX.146FR.0126.SM.5Q5F3	PAAD	Normal	3.25111
GTEX.148VI.0826.SM.5TDDI	PAAD	Normal	3.47249
GTEX.1497J.0426.SM.5Q5CO	PAAD	Normal	3.93357
GTEX.14AS3.0326.SM.5Q5DB	PAAD	Normal	3.15023
GTEX.14BMU.0726.SM.73KXS	PAAD	Normal	4.42156
GTEX.14C39.1026.SM.73KWG	PAAD	Normal	3.27172
GTEX.14DAR.0526.SM.664MX	PAAD	Normal	3.07707
GTEX.14E6E.1426.SM.5RQI2	PAAD	Normal	3.6311
GTEX.14ICL.1126.SM.5S2RE	PAAD	Normal	2.82395
GTEX.14JG6.0426.SM.68715	PAAD	Normal	2.99675
GTEX.14PHX.2026.SM.6872C	PAAD	Normal	3.48543
GTEX.14PHY.1126.SM.664OR	PAAD	Normal	3.1357
GTEX.14PJ2.1526.SM.686Z4	PAAD	Normal	3.4355
GTEX.14PJ3.0426.SM.6LLHF	PAAD	Normal	2.94841
GTEX.14PJ4.0726.SM.6872E	PAAD	Normal	3.36107
GTEX.14PJ6.0926.SM.686ZA	PAAD	Normal	2.63459
GTEX.14PJM.2126.SM.6AJAS	PAAD	Normal	2.00863
GTEX.14PJN.1526.SM.6AJBP	PAAD	Normal	2.58087
GTEX.14PJO.1826.SM.69LPR	PAAD	Normal	3.66903
GTEX.14PK6.1026.SM.664NZ	PAAD	Normal	3.51223
GTEX.14PKU.0626.SM.6EU1Q	PAAD	Normal	3.28229
GTEX.14PKV.0926.SM.6AJB4	PAAD	Normal	3.65535
GTEX.14PN3.0126.SM.6AJAU	PAAD	Normal	2.85977
GTEX.14PN4.1626.SM.6AJB5	PAAD	Normal	4.14405
GTEX.15CHR.2026.SM.7MXU2	PAAD	Normal	2.48259
GTEX.15DYW.1626.SM.6LLI1	PAAD	Normal	2.40518
GTEX.15ER7.1326.SM.6LPK9	PAAD	Normal	2.38819
GTEX.15EU6.1126.SM.68721	PAAD	Normal	3.50716
GTEX.15FZZ.0626.SM.7KFTO	PAAD	Normal	3.44652
GTEX.15RIF.0626.SM.6LLI3	PAAD	Normal	3.00054
GTEX.15RJ7.0826.SM.6LLI8	PAAD	Normal	2.78994
GTEX.15SB6.0226.SM.6LLIA	PAAD	Normal	2.72596
GTEX.15SDE.0826.SM.6M463	PAAD	Normal	3.73552
GTEX.15SHV.1526.SM.6LLIB	PAAD	Normal	2.60383
GTEX.15UF6.1826.SM.6LLI9	PAAD	Normal	3.60644
GTEX.15UF7.0826.SM.6M46E	PAAD	Normal	3.55704
GTEX.15UKP.1326.SM.6LPI8	PAAD	Normal	3.2916
GTEX.16MT8.1726.SM.7EWE7	PAAD	Normal	4.22805
GTEX.16Z82.1726.SM.7MGX3	PAAD	Normal	2.39094
GTEX.178AV.0226.SM.793B7	PAAD	Normal	2.76447
GTEX.17F98.0426.SM.79ONZ	PAAD	Normal	2.87735
GTEX.17F9E.1426.SM.793BG	PAAD	Normal	3.17041
GTEX.17HGU.2026.SM.79OKS	PAAD	Normal	3.27501
GTEX.17HHE.0526.SM.7DUGR	PAAD	Normal	3.16398
GTEX.17KNJ.1926.SM.7KFRV	PAAD	Normal	3.1357
GTEX.17MF6.1426.SM.7IGOX	PAAD	Normal	2.78973
GTEX.18A66.2126.SM.7189D	PAAD	Normal	3.66448
GTEX.18A67.1726.SM.7KFT9	PAAD	Normal	3.73552
GTEX.18A6Q.1726.SM.7LT9A	PAAD	Normal	2.52055
GTEX.18A7A.1726.SM.7LT93	PAAD	Normal	2.19629
GTEX.18D9U.1626.SM.7KFTW	PAAD	Normal	3.37142
GTEX.1A3MW.1926.SM.7IGM8	PAAD	Normal	3.61941
GTEX.1A8FM.1826.SM.7MGXO	PAAD	Normal	3.00144
GTEX.1AMFI.0726.SM.731D9	PAAD	Normal	3.35135
GTEX.1AX8Z.1726.SM.731DE	PAAD	Normal	4.0018
GTEX.1AX9J.1726.SM.731FF	PAAD	Normal	3.58856
GTEX.1AX9K.2026.SM.731D1	PAAD	Normal	2.71567
GTEX.1AYCT.1226.SM.7EPGH	PAAD	Normal	3.15834
GTEX.1AYD5.0326.SM.7EWEO	PAAD	Normal	3.848
GTEX.1B8KE.0726.SM.72D7G	PAAD	Normal	4.17393
GTEX.1B8KZ.0926.SM.731D7	PAAD	Normal	3.1517
GTEX.1B932.1626.SM.731EA	PAAD	Normal	3.74201
GTEX.1B933.1726.SM.731FC	PAAD	Normal	3.18174
GTEX.1B97J.1526.SM.79ONI	PAAD	Normal	3.19881
GTEX.1B996.1326.SM.731EO	PAAD	Normal	3.38984
GTEX.1C2JI.0926.SM.731F1	PAAD	Normal	3.20257
GTEX.1C4CL.0926.SM.79OL2	PAAD	Normal	3.37058
GTEX.1C64O.1426.SM.7EWER	PAAD	Normal	3.40694
GTEX.1C6VQ.1726.SM.7IGLQ	PAAD	Normal	3.28422
GTEX.1CAMQ.1626.SM.7MGXG	PAAD	Normal	2.53057
GTEX.1CAMR.1126.SM.7MGXF	PAAD	Normal	3.0545
GTEX.1CAMS.1926.SM.7DUEU	PAAD	Normal	3.57531
GTEX.1CB4F.1226.SM.7DHKU	PAAD	Normal	3.06592
GTEX.1CB4G.1826.SM.7MKGO	PAAD	Normal	3.50208
GTEX.1CB4I.1326.SM.79OLY	PAAD	Normal	3.29631
GTEX.1F5PL.0726.SM.7MKH8	PAAD	Normal	2.45049
GTEX.1GF9X.1126.SM.7MKHC	PAAD	Normal	2.70487
GTEX.1GL5R.0926.SM.9JGFO	PAAD	Normal	2.98185
GTEX.1GMR3.1226.SM.7MGY1	PAAD	Normal	2.41468
GTEX.1GN1U.1126.SM.9WPPZ	PAAD	Normal	3.44943
GTEX.1GN1W.1126.SM.9OSW3	PAAD	Normal	3.15914
GTEX.1GZ4H.0626.SM.9OSXJ	PAAD	Normal	3.17105
GTEX.1H11D.0926.SM.9OSXO	PAAD	Normal	3.40163
GTEX.1H1DG.1426.SM.9OSXP	PAAD	Normal	2.73942
GTEX.1H1E6.0826.SM.9WG83	PAAD	Normal	3.30451
GTEX.1H23P.2026.SM.9OSXY	PAAD	Normal	3.79597
GTEX.1HKZK.1126.SM.9WG82	PAAD	Normal	3.92029
GTEX.1HSGN.1426.SM.A8NAA	PAAD	Normal	2.96218
GTEX.1HSMO.2026.SM.CNNQO	PAAD	Normal	3.85898
GTEX.1I1GQ.2226.SM.B2LX1	PAAD	Normal	2.52582
GTEX.1I1GT.0926.SM.AHZ2G	PAAD	Normal	3.34355
GTEX.1I1GU.0326.SM.AHZ2K	PAAD	Normal	3.8268
GTEX.1I4MK.1026.SM.AHZ2H	PAAD	Normal	3.19172
GTEX.1IDJC.0526.SM.AHZ2Q	PAAD	Normal	3.5656
GTEX.1IDJD.0126.SM.C1YQZ	PAAD	Normal	3.58496
GTEX.1IDJU.0326.SM.CGQEE	PAAD	Normal	3.03879
GTEX.1IL2U.2326.SM.CNNQV	PAAD	Normal	2.75745
GTEX.1J8EW.1926.SM.CGQGR	PAAD	Normal	2.73031
GTEX.1J8Q3.0626.SM.AHZ3V	PAAD	Normal	3.45917
GTEX.1JK1U.1026.SM.AHZ44	PAAD	Normal	3.70708
GTEX.1JKYN.0426.SM.CGQG2	PAAD	Normal	3.9364
GTEX.1JKYR.1026.SM.CGQGI	PAAD	Normal	3.45286
GTEX.1JMPZ.1026.SM.CXZJS	PAAD	Normal	4.58976
GTEX.1K2DA.0326.SM.CGQGX	PAAD	Normal	3.5435
GTEX.1K2DU.1026.SM.DHXKC	PAAD	Normal	4.05398
GTEX.1K9T9.1726.SM.CXZK1	PAAD	Normal	3.75382
GTEX.1KANA.1526.SM.CXZKG	PAAD	Normal	2.83613
GTEX.1KXAM.0226.SM.EV7AP	PAAD	Normal	3.43909
GTEX.1L5NE.0826.SM.DHXKU	PAAD	Normal	2.73682
GTEX.1LG7Z.0326.SM.DHXK3	PAAD	Normal	2.78827
GTEX.1LGRB.0426.SM.CNNRD	PAAD	Normal	2.8885
GTEX.1LSNM.0726.SM.DHXL1	PAAD	Normal	2.89937
GTEX.1LVAN.1226.SM.CNNQY	PAAD	Normal	2.88284
GTEX.1M5QR.0926.SM.DHXK8	PAAD	Normal	3.33041
GTEX.1MGNQ.1226.SM.EV7BM	PAAD	Normal	3.37379
GTEX.1MUQO.1426.SM.DPRYJ	PAAD	Normal	3.26963
GTEX.1N2DV.1726.SM.DPRYR	PAAD	Normal	2.75702
GTEX.1N2EF.2126.SM.DPRYL	PAAD	Normal	4.44956
GTEX.1NSGN.1726.SM.EXOJG	PAAD	Normal	3.46336
GTEX.1NUQO.0826.SM.DPS16	PAAD	Normal	3.42533
GTEX.1O97I.1726.SM.EXOIP	PAAD	Normal	2.77336
GTEX.1OFPY.0626.SM.EXOJ4	PAAD	Normal	3.26364
GTEX.1OKEX.1726.SM.E9U4F	PAAD	Normal	2.96273
GTEX.1PBJI.2126.SM.DPRYG	PAAD	Normal	1.84278
GTEX.1PFEY.1126.SM.DPRZ3	PAAD	Normal	3.06798
GTEX.1PPH8.2326.SM.EAZ48	PAAD	Normal	3.93263
GTEX.1PWST.1526.SM.EXOIT	PAAD	Normal	4.96347
GTEX.1QAET.1326.SM.E9U64	PAAD	Normal	3.47249
GTEX.1QEPI.1626.SM.EAZ3I	PAAD	Normal	2.57725
GTEX.1QP28.1026.SM.EAZ4K	PAAD	Normal	3.18555
GTEX.1QP29.1926.SM.DPRZO	PAAD	Normal	3.37657
GTEX.1QP2A.1326.SM.EAZ3K	PAAD	Normal	3.37393
GTEX.1QPFJ.2226.SM.EXOJW	PAAD	Normal	3.31484
GTEX.1QW4Y.0926.SM.DPRY2	PAAD	Normal	2.5368
GTEX.1R46S.1426.SM.EXOJD	PAAD	Normal	3.75382
GTEX.1R7EU.0726.SM.DPRZM	PAAD	Normal	2.81003
GTEX.1R7EV.1126.SM.DPRXU	PAAD	Normal	3.15623
GTEX.1R9K5.1226.SM.E6CPQ	PAAD	Normal	3.67694
GTEX.1RAZA.1626.SM.EV79I	PAAD	Normal	2.80012
GTEX.1RAZQ.1426.SM.EV7B2	PAAD	Normal	3.53854
GTEX.1S82P.1026.SM.EAZ4W	PAAD	Normal	2.95958
[truncated: 12,348 more rows]

## Sheet: FIGURE 1B
	V1	V2	V3
DMS.53	ccle_SCLC	Tumor	4.33128
NCI.H1694	ccle_SCLC	Tumor	4.96023
NCI.H1184	ccle_SCLC	Tumor	5.25285
NCI.H2227	ccle_SCLC	Tumor	5.13175
NCI.H510	ccle_SCLC	Tumor	4.97223
NCI.H2066	ccle_SCLC	Tumor	5.80193
NCI.H1341	ccle_SCLC	Tumor	5.09339
NCI.H2029	ccle_SCLC	Tumor	5.27761
HCC.33	ccle_SCLC	Tumor	5.66732
COLO.668	ccle_SCLC	Tumor	4.27798
NCI.H1963	ccle_SCLC	Tumor	5.2902
SW.1271	ccle_SCLC	Tumor	4.84649
NCI.H82	ccle_SCLC	Tumor	4.78555
DMS.454	ccle_SCLC	Tumor	4.81558
COR.L47	ccle_SCLC	Tumor	5.32876
DMS.273	ccle_SCLC	Tumor	4.71644
COR.L311	ccle_SCLC	Tumor	4.93546
NCI.H2286	ccle_SCLC	Tumor	4.17951
NCI.H1339	ccle_SCLC	Tumor	5.57773
NCI.H2081	ccle_SCLC	Tumor	4.8885
NCI.H1092	ccle_SCLC	Tumor	4.8212
NCI.H1105	ccle_SCLC	Tumor	5.34518
NCI.H1436	ccle_SCLC	Tumor	5.02503
NCI.H1876	ccle_SCLC	Tumor	5.27389
COR.L24	ccle_SCLC	Tumor	5.08874
COR.L88	ccle_SCLC	Tumor	5.03958
COR.L95	ccle_SCLC	Tumor	4.749
COR.L279	ccle_SCLC	Tumor	5.34376
DMS.153	ccle_SCLC	Tumor	4.18031
NCI.H1048	ccle_SCLC	Tumor	4.9644
NCI.H1618	ccle_SCLC	Tumor	5.29057
NCI.H69	ccle_SCLC	Tumor	5.64443
NCI.H1930	ccle_SCLC	Tumor	4.80787
NCI.H1836	ccle_SCLC	Tumor	4.8212
DMS.114	ccle_SCLC	Tumor	5.86839
NCI.H524	ccle_SCLC	Tumor	4.39163
NCI.H209	ccle_SCLC	Tumor	5.75862
SBC.5	ccle_SCLC	Tumor	4.41954
NCI.H196	ccle_SCLC	Tumor	6.00158
NCI.H889	ccle_SCLC	Tumor	4.94579
NCI.H211	ccle_SCLC	Tumor	5.48349
NCI.H2171	ccle_SCLC	Tumor	4.84298
NCI.H146	ccle_SCLC	Tumor	4.97957
DMS.79	ccle_SCLC	Tumor	5.61442
NCI.H526	ccle_SCLC	Tumor	5.71397
NCI.H2196	ccle_SCLC	Tumor	5.33092
NCI.H446	ccle_SCLC	Tumor	5.09339
SCLC.21H	ccle_SCLC	Tumor	4.50843
SHP.77	ccle_SCLC	Tumor	4.38612
NCI.H841	ccle_SCLC	Tumor	4.66164
SW1116	ccle_COAD_READ	Tumor	3.57046
OUMS.23	ccle_COAD_READ	Tumor	5.70266
NCI.H716	ccle_COAD_READ	Tumor	5.34483
SW480	ccle_COAD_READ	Tumor	3.10769
SNU.C2A	ccle_COAD_READ	Tumor	5.25172
NCI.H508	ccle_COAD_READ	Tumor	4.34554
LS123	ccle_COAD_READ	Tumor	4.36877
SNU.1197	ccle_COAD_READ	Tumor	4.26379
CW.2	ccle_COAD_READ	Tumor	4.91982
SNU.61	ccle_COAD_READ	Tumor	4.09592
HCC.1588	ccle_COAD_READ	Tumor	4.06781
HT115	ccle_COAD_READ	Tumor	4.31687
SNU.1033	ccle_COAD_READ	Tumor	4.77347
SNU.C5	ccle_COAD_READ	Tumor	4.29278
SNU.C4	ccle_COAD_READ	Tumor	5.54751
HCT.15	ccle_COAD_READ	Tumor	4.94486
SW1463	ccle_COAD_READ	Tumor	4.40395
CCK.81	ccle_COAD_READ	Tumor	4.99729
COLO.201	ccle_COAD_READ	Tumor	4.52293
C2BBe1	ccle_COAD_READ	Tumor	5.72219
LS513	ccle_COAD_READ	Tumor	4.47832
SW837	ccle_COAD_READ	Tumor	4.37782
GP2d	ccle_COAD_READ	Tumor	5.20203
HT55	ccle_COAD_READ	Tumor	4.7703
MDST8	ccle_COAD_READ	Tumor	4.28244
SK.CO.1	ccle_COAD_READ	Tumor	4.57168
SNU.81	ccle_COAD_READ	Tumor	5.41549
SNU.1040	ccle_COAD_READ	Tumor	5.29389
SNU.175	ccle_COAD_READ	Tumor	4.87036
SNU.407	ccle_COAD_READ	Tumor	4.62469
SNU.283	ccle_COAD_READ	Tumor	4.4363
SNU.503	ccle_COAD_READ	Tumor	4.0917
Hs.675.T	ccle_COAD_READ	Tumor	4.63575
HCC.56	ccle_COAD_READ	Tumor	4.89433
RCM.1	ccle_COAD_READ	Tumor	4.57107
RKO	ccle_COAD_READ	Tumor	4.39506
SNU.C1	ccle_COAD_READ	Tumor	5.18785
SW620	ccle_COAD_READ	Tumor	4.77926
HCT.116	ccle_COAD_READ	Tumor	4.85699
LS411N	ccle_COAD_READ	Tumor	4.393
LoVo	ccle_COAD_READ	Tumor	4.65478
LS1034	ccle_COAD_READ	Tumor	5.44195
SW48	ccle_COAD_READ	Tumor	4.6241
LS.180	ccle_COAD_READ	Tumor	4.57773
SW403	ccle_COAD_READ	Tumor	5.23343
NCI.H747	ccle_COAD_READ	Tumor	4.9982
SW1417	ccle_COAD_READ	Tumor	4.69655
SW948	ccle_COAD_READ	Tumor	5.07082
HT.29	ccle_COAD_READ	Tumor	4.79442
KM12	ccle_COAD_READ	Tumor	4.20711
T84	ccle_COAD_READ	Tumor	5.11853
CL.14	ccle_COAD_READ	Tumor	5.52293
CL.40	ccle_COAD_READ	Tumor	4.57046
Hs.698.T	ccle_COAD_READ	Tumor	4.83289
COLO.678	ccle_COAD_READ	Tumor	5.37156
COLO.320	ccle_COAD_READ	Tumor	4.64904
CL.11	ccle_COAD_READ	Tumor	3.92125
CL.34	ccle_COAD_READ	Tumor	4.60348
NA.	ccle_COAD_READ	Tumor	5.11936
UM.UC.3	ccle_BLCA	Tumor	4.50526
X5637	ccle_BLCA	Tumor	4.17153
U.BLC1	ccle_BLCA	Tumor	4.71094
J82	ccle_BLCA	Tumor	5.03826
KMBC.2	ccle_BLCA	Tumor	5.20398
T24	ccle_BLCA	Tumor	4.84298
X253J	ccle_BLCA	Tumor	3.20633
X253J.BV	ccle_BLCA	Tumor	3.67807
HT.1197	ccle_BLCA	Tumor	4.85449
UM.UC.1	ccle_BLCA	Tumor	4.10685
TCCSUP	ccle_BLCA	Tumor	5.28244
JMSU.1	ccle_BLCA	Tumor	4.86641
SW.780	ccle_BLCA	Tumor	4.91456
HT.1376	ccle_BLCA	Tumor	4.36317
SCaBER	ccle_BLCA	Tumor	3.75596
RT4	ccle_BLCA	Tumor	5.26379
RT.112	ccle_BLCA	Tumor	5.11187
SW.1710	ccle_BLCA	Tumor	5.03078
VM.CUB1	ccle_BLCA	Tumor	4.89142
CAL.29	ccle_BLCA	Tumor	4.89433
BFTC.905	ccle_BLCA	Tumor	4.77505
KU.19.19	ccle_BLCA	Tumor	5.01033
BC.3C	ccle_BLCA	Tumor	5.04045
X639.V	ccle_BLCA	Tumor	4.97591
X647.V	ccle_BLCA	Tumor	5.34625
HCC2157	ccle_BRCA	Tumor	5.70349
Hs.739.T	ccle_BRCA	Tumor	4.96809
HCC38	ccle_BRCA	Tumor	5.10224
DU4475	ccle_BRCA	Tumor	5.02813
MDA.MB.175.VII	ccle_BRCA	Tumor	4.47249
T.47D	ccle_BRCA	Tumor	4.9982
Hs.742.T	ccle_BRCA	Tumor	4.06091
KPL.1	ccle_BRCA	Tumor	4.33056
MDA.MB.231	ccle_BRCA	Tumor	6.21645
HCC2218	ccle_BRCA	Tumor	4.0009
HCC1954	ccle_BRCA	Tumor	5.80271
CAMA.1	ccle_BRCA	Tumor	5.66647
HMC.1.8	ccle_BRCA	Tumor	4.18587
AU565	ccle_BRCA	Tumor	4.5472
Hs.578T	ccle_BRCA	Tumor	5.12143
BT.20	ccle_BRCA	Tumor	5.66505
MDA.MB.361	ccle_BRCA	Tumor	5.2854
MDA.MB.436	ccle_BRCA	Tumor	4.48349
SK.BR.3	ccle_BRCA	Tumor	4.07296
HCC1143	ccle_BRCA	Tumor	4.47314
HCC1937	ccle_BRCA	Tumor	5.1811
HCC1569	ccle_BRCA	Tumor	4.93074
HCC1395	ccle_BRCA	Tumor	5.06996
HCC1187	ccle_BRCA	Tumor	6.05572
ZR.75.1	ccle_BRCA	Tumor	4.76607
HCC70	ccle_BRCA	Tumor	5.17353
MCF7	ccle_BRCA	Tumor	4.82629
HCC202	ccle_BRCA	Tumor	4.66562
MDA.MB.157	ccle_BRCA	Tumor	4.83086
EFM.192A	ccle_BRCA	Tumor	4.66334
MDA.MB.453	ccle_BRCA	Tumor	4.6153
EFM.19	ccle_BRCA	Tumor	5.22342
BT.474	ccle_BRCA	Tumor	4.81352
Hs.606.T	ccle_BRCA	Tumor	4.6241
MDA.MB.415	ccle_BRCA	Tumor	4.32265
MDA.MB.468	ccle_BRCA	Tumor	5.32697
BT.549	ccle_BRCA	Tumor	4.63691
CAL.85.1	ccle_BRCA	Tumor	4.64155
HMEL	ccle_BRCA	Tumor	4.49442
HCC1806	ccle_BRCA	Tumor	4.63401
UACC.812	ccle_BRCA	Tumor	3.93263
CAL.148	ccle_BRCA	Tumor	4.31397
MDA.MB.134.VI	ccle_BRCA	Tumor	4.6792
HCC1500	ccle_BRCA	Tumor	5.17193
HCC1599	ccle_BRCA	Tumor	4.78764
UACC.893	ccle_BRCA	Tumor	5.21101
HDQ.P1	ccle_BRCA	Tumor	4.3427
HCC1419	ccle_BRCA	Tumor	5.33593
BT.483	ccle_BRCA	Tumor	4.8885
Hs.281.T	ccle_BRCA	Tumor	4.98003
HCC1428	ccle_BRCA	Tumor	5.36282
Hs.274.T	ccle_BRCA	Tumor	5.16952
ZR.75.30	ccle_BRCA	Tumor	4.55213
Hs.343.T	ccle_BRCA	Tumor	4.82833
CAL.51	ccle_BRCA	Tumor	5.18785
CAL.120	ccle_BRCA	Tumor	4.98641
JIMT.1	ccle_BRCA	Tumor	5.40871
SNU.449	ccle_LIHC	Tumor	5.05961
JHH.7	ccle_LIHC	Tumor	5.06005
HuH.6	ccle_LIHC	Tumor	4.7845
SNU.761	ccle_LIHC	Tumor	3.96809
Li.7	ccle_LIHC	Tumor	4.88411
HLF	ccle_LIHC	Tumor	4.84649
JHH.4	ccle_LIHC	Tumor	3.98823
JHH.1	ccle_LIHC	Tumor	5.22689
JHH.5	ccle_LIHC	Tumor	5.09297
HuH.7	ccle_LIHC	Tumor	4.95093
SNU.182	ccle_LIHC	Tumor	4.32337
SNU.398	ccle_LIHC	Tumor	5.15623
SNU.423	ccle_LIHC	Tumor	5.29241
SNU.387	ccle_LIHC	Tumor	5.46695
SNU.475	ccle_LIHC	Tumor	5.50906
JHH.6	ccle_LIHC	Tumor	4.35755
SK.HEP.1	ccle_LIHC	Tumor	4.52607
SNU.886	ccle_LIHC	Tumor	5.27016
SNU.878	ccle_LIHC	Tumor	4.72901
NCI.H684	ccle_LIHC	Tumor	5.34589
Hep.3B2.1.7	ccle_LIHC	Tumor	5.94416
PLC.PRF.5	ccle_LIHC	Tumor	4.76075
Hep.G2	ccle_LIHC	Tumor	5.03562
huH.1	ccle_LIHC	Tumor	4.67694
JHH.2	ccle_LIHC	Tumor	4.78764
NCI.H28	ccle_MESO	Tumor	4.28021
MSTO.211H	ccle_MESO	Tumor	4.94626
IST.MES1	ccle_MESO	Tumor	4.69377
ACC.MESO.1	ccle_MESO	Tumor	3.93168
NCI.H2052	ccle_MESO	Tumor	4.90833
NCI.H2452	ccle_MESO	Tumor	5.1534
MPP.89	ccle_MESO	Tumor	5.36107
IST.MES2	ccle_MESO	Tumor	5.29939
JL.1	ccle_MESO	Tumor	4.59096
OV56	ccle_OV	Tumor	4.72683
JHOS.4	ccle_OV	Tumor	5.48156
RMUG.S	ccle_OV	Tumor	5.42962
COV318	ccle_OV	Tumor	4.14568
JHOM.1	ccle_OV	Tumor	5.35826
JHOC.5	ccle_OV	Tumor	4.47314
OVK18	ccle_OV	Tumor	4.9486
SNU.119	ccle_OV	Tumor	6.03012
JHOM.2B	ccle_OV	Tumor	5.07168
OV.90	ccle_OV	Tumor	4.25096
OVTOKO	ccle_OV	Tumor	3.87283
OVCAR.4	ccle_OV	Tumor	4.75702
Caov.4	ccle_OV	Tumor	4.53419
SK.OV.3	ccle_OV	Tumor	5.17233
NIH.OVCAR.3	ccle_OV	Tumor	4.62585
COV362	ccle_OV	Tumor	4.5292
COV434	ccle_OV	Tumor	5.06738
COV644	ccle_OV	Tumor	5.3572
OV7	ccle_OV	Tumor	4.96023
OAW42	ccle_OV	Tumor	5.06652
OAW28	ccle_OV	Tumor	5.48349
OVCAR.8	ccle_OV	Tumor	4.73335
OVMANA	ccle_OV	Tumor	2.63923
X59M	ccle_OV	Tumor	4.84398
KURAMOCHI	ccle_OV	Tumor	5.08576
SNU.840	ccle_OV	Tumor	4.95931
SNU.8	ccle_OV	Tumor	4.38198
JHOS.2	ccle_OV	Tumor	4.58075
OC.314	ccle_OV	Tumor	4.37434
Caov.3	ccle_OV	Tumor	4.3875
MCAS	ccle_OV	Tumor	4.16752
EFO.27	ccle_OV	Tumor	5.28651
A2780	ccle_OV	Tumor	4.53916
IGROV1	ccle_OV	Tumor	4.87234
TOV.21G	ccle_OV	Tumor	4.61824
OVSAHO	ccle_OV	Tumor	4.38612
FU.OV.1	ccle_OV	Tumor	4.71149
Hey.A8	ccle_OV	Tumor	4.39985
TYK.nu	ccle_OV	Tumor	4.44029
OVISE	ccle_OV	Tumor	4.51854
OVKATE	ccle_OV	Tumor	4.22728
ES.2	ccle_OV	Tumor	4.51728
TOV.112D	ccle_OV	Tumor	4.7366
EFO.21	ccle_OV	Tumor	5.03386
RMG.I	ccle_OV	Tumor	2.90689
OELE	ccle_OV	Tumor	5.07724
ONCO.DG.1	ccle_OV	Tumor	3.88557
KYSE.450	ccle_ESCA	Tumor	4.19771
TE.10	ccle_ESCA	Tumor	3.87971
TE.6	ccle_ESCA	Tumor	5.23458
TE.4	ccle_ESCA	Tumor	4.51286
EC.GI.10	ccle_ESCA	Tumor	3.76341
TE.14	ccle_ESCA	Tumor	4.11853
TE.8	ccle_ESCA	Tumor	4.98823
OE33	ccle_ESCA	Tumor	4.56986
KYSE.410	ccle_ESCA	Tumor	4.52356
KYSE.140	ccle_ESCA	Tumor	3.98277
KYSE.180	ccle_ESCA	Tumor	4.72683
TE.9	ccle_ESCA	Tumor	4.93923
KYSE.520	ccle_ESCA	Tumor	4.46336
KYSE.270	ccle_ESCA	Tumor	3.91169
NA..1	ccle_ESCA	Tumor	5.33664
KYSE.70	ccle_ESCA	Tumor	4.07296
TE.11	ccle_ESCA	Tumor	4.5292
TE.1	ccle_ESCA	Tumor	5.51475
TE.5	ccle_ESCA	Tumor	4.71315
TE.15	ccle_ESCA	Tumor	4.62819
OE19	ccle_ESCA	Tumor	3.99458
KYSE.510	ccle_ESCA	Tumor	4.7021
KYSE.30	ccle_ESCA	Tumor	4.55949
KYSE.150	ccle_ESCA	Tumor	3.81865
JH.EsoAd1	ccle_ESCA	Tumor	4.91265
COLO.680N	ccle_ESCA	Tumor	4.96209
OE21	ccle_ESCA	Tumor	3.35896
KLE	ccle_UCEC	Tumor	4.32984
SNG.M	ccle_UCEC	Tumor	4.44228
HEC.151	ccle_UCEC	Tumor	4.58135
HEC.1.B	ccle_UCEC	Tumor	4.75328
SNU.1077	ccle_UCEC	Tumor	4.12598
JHUEM.3	ccle_UCEC	Tumor	4.9222
RL95.2	ccle_UCEC	Tumor	4.99684
MFE.280	ccle_UCEC	Tumor	4.95699
MFE.319	ccle_UCEC	Tumor	4.5008
MFE.296	ccle_UCEC	Tumor	5.20906
EFE.184	ccle_UCEC	Tumor	3.67694
HEC.108	ccle_UCEC	Tumor	4.30889
HEC.265	ccle_UCEC	Tumor	4.92979
HEC.6	ccle_UCEC	Tumor	5.19731
HEC.50B	ccle_UCEC	Tumor	4.53419
TEN	ccle_UCEC	Tumor	4.91121
JHUEM.1	ccle_UCEC	Tumor	4.65363
HEC.251	ccle_UCEC	Tumor	4.53169
Ishikawa..Heraklio..02.ER.	ccle_UCEC	Tumor	4.62234
COLO.684	ccle_UCEC	Tumor	3.98823
SNU.685	ccle_UCEC	Tumor	4.848
HEC.59	ccle_UCEC	Tumor	5.42895
EN	ccle_UCEC	Tumor	4.65707
ESS.1	ccle_UCEC	Tumor	5.79546
HEC.1.A	ccle_UCEC	Tumor	5.02945
JHUEM.2	ccle_UCEC	Tumor	4.6893
AN3.CA	ccle_UCEC	Tumor	4.80941
JHUEM.7	ccle_UCEC	Tumor	4.15137
PA.TU.8988S	ccle_PAAD	Tumor	4.81506
SW.1990	ccle_PAAD	Tumor	4.27501
PANC.1	ccle_PAAD	Tumor	4.47832
HPAC	ccle_PAAD	Tumor	4.09339
SU.86.86	ccle_PAAD	Tumor	4.46467
Panc.02.03	ccle_PAAD	Tumor	4.33271
SNU.324	ccle_PAAD	Tumor	5.0387
SNU.213	ccle_PAAD	Tumor	4.48607
PA.TU.8902	ccle_PAAD	Tumor	4.26379
DAN.G	ccle_PAAD	Tumor	4.71039
HUP.T3	ccle_PAAD	Tumor	3.57531
KP.3	ccle_PAAD	Tumor	4.15947
KP4	ccle_PAAD	Tumor	4.20633
HPAF.II	ccle_PAAD	Tumor	4.0054
Capan.1	ccle_PAAD	Tumor	4.86146
CFPAC.1	ccle_PAAD	Tumor	4.56986
Panc.02.13	ccle_PAAD	Tumor	4.95559
BxPC.3	ccle_PAAD	Tumor	4.87578
SUIT.2	ccle_PAAD	Tumor	5.39266
YAPC	ccle_PAAD	Tumor	4.393
SNU.410	ccle_PAAD	Tumor	4.64155
T3M.4	ccle_PAAD	Tumor	4.62234
PK.45H	ccle_PAAD	Tumor	4.56071
Panc.08.13	ccle_PAAD	Tumor	4.94064
PK.1	ccle_PAAD	Tumor	3.99005
Panc.05.04	ccle_PAAD	Tumor	4.47054
MIA.PaCa.2	ccle_PAAD	Tumor	4.45615
Capan.2	ccle_PAAD	Tumor	4.08916
Hs.766T	ccle_PAAD	Tumor	4.34837
Panc.10.05	ccle_PAAD	Tumor	4.90497
AsPC.1	ccle_PAAD	Tumor	4.45286
L3.3	ccle_PAAD	Tumor	4.45549
KP.2	ccle_PAAD	Tumor	4.83086
Panc.04.03	ccle_PAAD	Tumor	3.94579
PK.59	ccle_PAAD	Tumor	4.08831
QGP.1	ccle_PAAD	Tumor	3.7366
Panc.03.27	ccle_PAAD	Tumor	4.55582
TCC.PAN2	ccle_PAAD	Tumor	5.38819
HUP.T4	ccle_PAAD	Tumor	4.38612
PSN1	ccle_PAAD	Tumor	4.43296
PA.TU.8988T	ccle_PAAD	Tumor	5.16189
RERF.LC.Ad2	ccle_LUAD	Tumor	3.9364
NCI.H2347	ccle_LUAD	Tumor	4.96993
NCI.H2087	ccle_LUAD	Tumor	4.58075
NCI.H2085	ccle_LUAD	Tumor	5.26078
NCI.H1573	ccle_LUAD	Tumor	4.20945
NCI.H1651	ccle_LUAD	Tumor	4.8334
NCI.H1666	ccle_LUAD	Tumor	4.79649
NCI.H1734	ccle_LUAD	Tumor	5.89385
NCI.H2342	ccle_LUAD	Tumor	5.43729
NCI.H322	ccle_LUAD	Tumor	4.28466
Hs.618.T	ccle_LUAD	Tumor	4.86394
NCI.H2291	ccle_LUAD	Tumor	4.44361
COR.L105	ccle_LUAD	Tumor	4.65421
HCC.2279	ccle_LUAD	Tumor	4.9991
NCI.H838	ccle_LUAD	Tumor	4.58676
NCI.H2228	ccle_LUAD	Tumor	5.04876
Calu.6	ccle_LUAD	Tumor	4.27724
SK.LU.1	ccle_LUAD	Tumor	4.52795
PC.14	ccle_LUAD	Tumor	4.60703
RERF.LC.MS	ccle_LUAD	Tumor	4.44758
MOR.CPR	ccle_LUAD	Tumor	4.74846
NCI.H1568	ccle_LUAD	Tumor	5.03474
NCI.H1563	ccle_LUAD	Tumor	4.98914
NCI.H358	ccle_LUAD	Tumor	4.8268
NCI.H1650	ccle_LUAD	Tumor	4.77136
NCI.H1793	ccle_LUAD	Tumor	4.35544
NCI.H1437	ccle_LUAD	Tumor	3.95513
NCI.H1792	ccle_LUAD	Tumor	5.02326
NCI.H1355	ccle_LUAD	Tumor	4.59753
HCC.2108	ccle_LUAD	Tumor	4.34696
NCI.H596	ccle_LUAD	Tumor	5.09255
NCI.H650	ccle_LUAD	Tumor	5.09381
SW.1573	ccle_LUAD	Tumor	5.26379
HCC.366	ccle_LUAD	Tumor	4.4489
HCC.1833	ccle_LUAD	Tumor	4.06953
NCI.H3255	ccle_LUAD	Tumor	6
HCC.1195	ccle_LUAD	Tumor	4.0781
NCI.H854	ccle_LUAD	Tumor	4.47119
NCI.H2023	ccle_LUAD	Tumor	4.48736
DV.90	ccle_LUAD	Tumor	4.2211
NCI.H1648	ccle_LUAD	Tumor	4.06781
NCI.H23	ccle_LUAD	Tumor	4.57228
NCI.H1373	ccle_LUAD	Tumor	5.43062
NCI.H1623	ccle_LUAD	Tumor	4.95
Hs.229.T	ccle_LUAD	Tumor	4.84097
NCI.H1838	ccle_LUAD	Tumor	4.46336
NCI.H1755	ccle_LUAD	Tumor	4.91456
RERF.LC.KJ	ccle_LUAD	Tumor	5.21179
NCI.H1693	ccle_LUAD	Tumor	4.8953
NCI.H441	ccle_LUAD	Tumor	5.45878
NCI.H2030	ccle_LUAD	Tumor	4.84046
NCI.H2122	ccle_LUAD	Tumor	4.23266
A549	ccle_LUAD	Tumor	4.17712
NCI.H1975	ccle_LUAD	Tumor	4.80168
NCI.H647	ccle_LUAD	Tumor	5.03078
HCC.44	ccle_LUAD	Tumor	4.16027
NCI.H522	ccle_LUAD	Tumor	6.50589
HCC.78	ccle_LUAD	Tumor	4.59276
RERF.LC.Ad1	ccle_LUAD	Tumor	5.80632
ABC.1	ccle_LUAD	Tumor	5.83314
NCI.H1395	ccle_LUAD	Tumor	3.80735
NCI.H1781	ccle_LUAD	Tumor	5.4545
NCI.H2126	ccle_LUAD	Tumor	4.35896
HCC827	ccle_LUAD	Tumor	4.53916
LXF.289	ccle_LUAD	Tumor	5.54597
Calu.3	ccle_LUAD	Tumor	4.22651
NCI.H1435	ccle_LUAD	Tumor	5.23764
NCI.H2009	ccle_LUAD	Tumor	4.72192
HCC4006	ccle_LUAD	Tumor	4.1152
NCI.H1944	ccle_LUAD	Tumor	4.848
NCI.H2405	ccle_LUAD	Tumor	4.6017
NCI.H2073	ccle_LUAD	Tumor	3.97453
HOP.62	ccle_LUAD	Tumor	5.28762
EKVX	ccle_LUAD	Tumor	4.43429
NA..2	ccle_LUAD	Tumor	4.04439
NA..3	ccle_LUAD	Tumor	4.77821
RERF.GC.1B	ccle_STAD	Tumor	5.65048
Hs.746T	ccle_STAD	Tumor	5.81762
LMSU	ccle_STAD	Tumor	5.19417
ECC10	ccle_STAD	Tumor	4.77083
TGBC11TKB	ccle_STAD	Tumor	5.11853
SNU.520	ccle_STAD	Tumor	4.78346
GSS	ccle_STAD	Tumor	5.61971
SNU.620	ccle_STAD	Tumor	5.03562
ECC12	ccle_STAD	Tumor	5.27053
GSU	ccle_STAD	Tumor	4.22805
FU97	ccle_STAD	Tumor	4.83036
GCIY	ccle_STAD	Tumor	5.83618
SH.10.TC	ccle_STAD	Tumor	4.66505
MKN1	ccle_STAD	Tumor	4.23649
MKN74	ccle_STAD	Tumor	5.00585
KE.39	ccle_STAD	Tumor	5.6453
HGC.27	ccle_STAD	Tumor	4.18903
HuG1.N	ccle_STAD	Tumor	5.79935
NUGC.4	ccle_STAD	Tumor	4.1152
SNU.16	ccle_STAD	Tumor	4.55275
NCI.N87	ccle_STAD	Tumor	4.09001
OCUM.1	ccle_STAD	Tumor	4.79286
SNU.5	ccle_STAD	Tumor	5.17273
SNU.601	ccle_STAD	Tumor	5.18706
SNU.668	ccle_STAD	Tumor	4.4489
NCC.StC.K140	ccle_STAD	Tumor	5.66192
SNU.719	ccle_STAD	Tumor	5.14853
SNU.216	ccle_STAD	Tumor	5.38024
NUGC.2	ccle_STAD	Tumor	5.05398
SNU.1	ccle_STAD	Tumor	4.63981
AGS	ccle_STAD	Tumor	5.49633
KATO.III	ccle_STAD	Tumor	5.04789
NUGC.3	ccle_STAD	Tumor	4.5435
IM95	ccle_STAD	Tumor	4.56864
MKN7	ccle_STAD	Tumor	4.99684
MKN.45	ccle_STAD	Tumor	5.10098
X23132.87	ccle_STAD	Tumor	5.29094
Caki.1	ccle_KIRC	Tumor	3.9279
TUHR4TKB	ccle_KIRC	Tumor	4.70543
RCC10RGB	ccle_KIRC	Tumor	4.87381
OS.RC.2	ccle_KIRC	Tumor	4.39438
SNU.1272	ccle_KIRC	Tumor	4.57107
TUHR14TKB	ccle_KIRC	Tumor	4.02237
TUHR10TKB	ccle_KIRC	Tumor	5.02148
KMRC.20	ccle_KIRC	Tumor	4.94251
VMRC.RCW	ccle_KIRC	Tumor	5.05918
A.498	ccle_KIRC	Tumor	3.89627
A.704	ccle_KIRC	Tumor	3.26604
SNU.349	ccle_KIRC	Tumor	4.1635
KMRC.3	ccle_KIRC	Tumor	4.749
X769.P	ccle_KIRC	Tumor	5.00899
X786.O	ccle_KIRC	Tumor	5.01792
VMRC.RCZ	ccle_KIRC	Tumor	4.87873
ACHN	ccle_KIRC	Tumor	4.44956
Caki.2	ccle_KIRC	Tumor	4.74308
KMRC.2	ccle_KIRC	Tumor	3.89336
KMRC.1	ccle_KIRC	Tumor	3.77505
SLR.23	ccle_KIRC	Tumor	4.03826
SLR.24	ccle_KIRC	Tumor	3.84699
SLR.25	ccle_KIRC	Tumor	4.37365
HEK.TE	ccle_KIRC	Tumor	4.69822
SLR.26	ccle_KIRC	Tumor	4.71534
SK.RC.20	ccle_KIRC	Tumor	4.83441
SLR.21	ccle_KIRC	Tumor	4.25096
SLR.20	ccle_KIRC	Tumor	4.53667
UOK101	ccle_KIRC	Tumor	4.7137
CAL.54	ccle_KIRC	Tumor	4.1811
BFTC.909	ccle_KIRC	Tumor	5.00225
UO.31	ccle_KIRC	Tumor	4.43829
NA..4	ccle_KIRC	Tumor	5.14282
NCI.H226	ccle_LUSC	Tumor	4.2891
EBC.1	ccle_LUSC	Tumor	5.3733
RERF.LC.AI	ccle_LUSC	Tumor	4.93074
SK.MES.1	ccle_LUSC	Tumor	4.14078
NCI.H520	ccle_LUSC	Tumor	4.69321
HCC.15	ccle_LUSC	Tumor	5.37295
SW.900	ccle_LUSC	Tumor	4.64559
LUDLU.1	ccle_LUSC	Tumor	5.34802
HARA	ccle_LUSC	Tumor	4.53916
KNS.62	ccle_LUSC	Tumor	3.16672
EPLC.272H	ccle_LUSC	Tumor	5.2817
HCC.95	ccle_LUSC	Tumor	4.93499
LC.1F	ccle_LUSC	Tumor	4.63052
LOU.NH91	ccle_LUSC	Tumor	4.53419
LK.2	ccle_LUSC	Tumor	4.1811
RERF.LC.Sq1	ccle_LUSC	Tumor	5.36527
HLF.a	ccle_LUSC	Tumor	4.71589
NCI.H1703	ccle_LUSC	Tumor	5.1375
Calu.1	ccle_LUSC	Tumor	5.22149
NCI.H2170	ccle_LUSC	Tumor	4.38543
Sq.1	ccle_LUSC	Tumor	5.34127
NCI.H1385	ccle_LUSC	Tumor	4.97865
NCI.H1869	ccle_LUSC	Tumor	4.99684
BICR.56	ccle_HNSC	Tumor	3.68257
BICR.16	ccle_HNSC	Tumor	3.8748
BICR.6	ccle_HNSC	Tumor	3.2555
BHY	ccle_HNSC	Tumor	4.46271
SNU.1214	ccle_HNSC	Tumor	4.02148
BICR.22	ccle_HNSC	Tumor	3.76553
BICR.18	ccle_HNSC	Tumor	4.04177
YD.15	ccle_HNSC	Tumor	4.45615
YD.10B	ccle_HNSC	Tumor	4.04264
HSC.2	ccle_HNSC	Tumor	3.82782
HSC.3	ccle_HNSC	Tumor	4.22574
HSC.4	ccle_HNSC	Tumor	4.51412
FaDu	ccle_HNSC	Tumor	5.13709
CAL.27	ccle_HNSC	Tumor	4.78346
SCC.9	ccle_HNSC	Tumor	4.8674
SCC.4	ccle_HNSC	Tumor	4.59515
SNU.1066	ccle_HNSC	Tumor	5.27016
SNU.1041	ccle_HNSC	Tumor	4.58256
BICR.31	ccle_HNSC	Tumor	4.58135
PE.CA.PJ15	ccle_HNSC	Tumor	4.43563
PE.CA.PJ49	ccle_HNSC	Tumor	4.63575
PE.CA.PJ34..clone.C12.	ccle_HNSC	Tumor	4.52482
PE.CA.PJ41..clone.D2.	ccle_HNSC	Tumor	3.72247
A.253	ccle_HNSC	Tumor	4.24565
CAL.33	ccle_HNSC	Tumor	4.74147
SNU.1076	ccle_HNSC	Tumor	4.29646
YD.38	ccle_HNSC	Tumor	4.74846
SNU.46	ccle_HNSC	Tumor	4.13175
YD.8	ccle_HNSC	Tumor	5
SNU.899	ccle_HNSC	Tumor	4.30086
Detroit.562	ccle_HNSC	Tumor	4.26529
SCC.25	ccle_HNSC	Tumor	4.10266
SCC.15	ccle_HNSC	Tumor	4.43162
NCI.H660	ccle_PRAD	Tumor	5.57077
VCaP	ccle_PRAD	Tumor	4.2854
MDA.PCa.2b	ccle_PRAD	Tumor	3.95884
DU.145	ccle_PRAD	Tumor	4.86245
LNCaP.clone.FGC	ccle_PRAD	Tumor	4.22497
X22Rv1	ccle_PRAD	Tumor	4.95233
PC.3	ccle_PRAD	Tumor	4.0993
PrEC.LH	ccle_PRAD	Tumor	4.26828
SF767	ccle_CESC	Tumor	4.27947
NA..5	ccle_CESC	Tumor	5.41177
NA..6	ccle_CESC	Tumor	4.5404

## Sheet: FIGURE 1C
sample_id	gene	status	expr
TCGA-A6-2671-11A-01R-A32Z-07	MAPK14	Normal	4.84581
TCGA-A6-2675-11A-01R-1723-07	MAPK14	Normal	5.02073
TCGA-A6-2678-11A-01R-A32Z-07	MAPK14	Normal	5.26075
TCGA-A6-2679-11A-01R-A32Z-07	MAPK14	Normal	4.73663
TCGA-A6-2680-11A-01R-A32Z-07	MAPK14	Normal	4.67178
TCGA-A6-2682-11A-01R-A32Z-07	MAPK14	Normal	4.85084
TCGA-A6-2683-11A-01R-A32Z-07	MAPK14	Normal	5.29071
TCGA-A6-2684-11A-01R-A32Z-07	MAPK14	Normal	4.99746
TCGA-A6-2685-11A-01R-A32Z-07	MAPK14	Normal	5.08301
TCGA-A6-2686-11A-01R-A32Z-07	MAPK14	Normal	5.12176
TCGA-A6-5659-11A-01R-1653-07	MAPK14	Normal	5.00832
TCGA-A6-5662-11A-01R-1653-07	MAPK14	Normal	5.18716
TCGA-A6-5665-11A-01R-1653-07	MAPK14	Normal	4.80396
TCGA-A6-5667-11A-01R-1723-07	MAPK14	Normal	5.00624
TCGA-AA-3489-11A-01R-1839-07	MAPK14	Normal	5.13944
TCGA-AA-3496-11A-01R-1839-07	MAPK14	Normal	5.50516
TCGA-AA-3511-11A-01R-1839-07	MAPK14	Normal	5.02423
TCGA-AA-3514-11A-01R-A32Z-07	MAPK14	Normal	5.15958
TCGA-AA-3516-11A-01R-A32Z-07	MAPK14	Normal	4.86402
TCGA-AA-3517-11A-01R-A32Z-07	MAPK14	Normal	4.93764
TCGA-AA-3518-11A-01R-1672-07	MAPK14	Normal	4.92918
TCGA-AA-3520-11A-01R-A32Z-07	MAPK14	Normal	5.12579
TCGA-AA-3522-11A-01R-A32Z-07	MAPK14	Normal	5.19459
TCGA-AA-3525-11A-01R-A32Z-07	MAPK14	Normal	4.88721
TCGA-AA-3527-11A-01R-A32Z-07	MAPK14	Normal	5.18838
TCGA-AA-3531-11A-01R-A32Z-07	MAPK14	Normal	4.86937
TCGA-AA-3534-11A-01R-A32Z-07	MAPK14	Normal	5.02684
TCGA-AA-3655-11A-01R-1723-07	MAPK14	Normal	5.24619
TCGA-AA-3660-11A-01R-1723-07	MAPK14	Normal	5.04367
TCGA-AA-3662-11A-01R-1723-07	MAPK14	Normal	5.40118
TCGA-AA-3663-11A-01R-1723-07	MAPK14	Normal	5.11548
TCGA-AA-3697-11A-01R-1723-07	MAPK14	Normal	5.11193
TCGA-AA-3712-11A-01R-1723-07	MAPK14	Normal	5.01318
TCGA-AA-3713-11A-01R-1723-07	MAPK14	Normal	5.06861
TCGA-AF-2689-11A-01R-A32Z-07	MAPK14	Normal	5.11422
TCGA-AF-2691-11A-01R-A32Z-07	MAPK14	Normal	4.83863
TCGA-AF-2692-11A-01R-A32Z-07	MAPK14	Normal	5.04154
TCGA-AF-3400-11A-01R-A32Z-07	MAPK14	Normal	5.08405
TCGA-AF-5654-11A-11R-1660-07	MAPK14	Normal	5.27225
TCGA-AG-3725-11A-01R-1736-07	MAPK14	Normal	5.00641
TCGA-AG-3731-11A-01R-1736-07	MAPK14	Normal	5.11534
TCGA-AG-3732-11A-01R-1660-07	MAPK14	Normal	5.60596
TCGA-AG-3742-11A-01R-1660-07	MAPK14	Normal	5.38926
TCGA-AH-6643-11A-01R-1830-07	MAPK14	Normal	5.26262
TCGA-AZ-6598-11A-01R-1774-07	MAPK14	Normal	4.68397
TCGA-AZ-6599-11A-01R-1774-07	MAPK14	Normal	5.17882
TCGA-AZ-6600-11A-01R-1774-07	MAPK14	Normal	4.40005
TCGA-AZ-6601-11A-01R-1774-07	MAPK14	Normal	4.97997
TCGA-AZ-6603-11A-02R-1839-07	MAPK14	Normal	5.31211
TCGA-AZ-6605-11A-01R-1839-07	MAPK14	Normal	5.38151
TCGA-F4-6704-11A-01R-1839-07	MAPK14	Normal	5.26038
TCGA-3L-AA1B-01A-11R-A37K-07	MAPK14	Tumor	5.55107
TCGA-4N-A93T-01A-11R-A37K-07	MAPK14	Tumor	4.34075
TCGA-4T-AA8H-01A-11R-A41B-07	MAPK14	Tumor	4.41289
TCGA-5M-AAT4-01A-11R-A41B-07	MAPK14	Tumor	4.92868
TCGA-5M-AAT5-01A-21R-A41B-07	MAPK14	Tumor	5.06309
TCGA-5M-AAT6-01A-11R-A41B-07	MAPK14	Tumor	4.88651
TCGA-5M-AATA-01A-31R-A41B-07	MAPK14	Tumor	4.9702
TCGA-5M-AATE-01A-11R-A41B-07	MAPK14	Tumor	4.93281
TCGA-A6-2671-01A-01R-1410-07	MAPK14	Tumor	5.25991
TCGA-A6-2672-01A-01R-0826-07	MAPK14	Tumor	4.8036
TCGA-A6-2672-01B-03R-2302-07	MAPK14	Tumor	4.41477
TCGA-A6-2674-01A-02R-0821-07	MAPK14	Tumor	5.43914
TCGA-A6-2674-01A-02R-A278-07	MAPK14	Tumor	5.31079
TCGA-A6-2674-01B-04R-A277-07	MAPK14	Tumor	6.65131
TCGA-A6-2675-01A-02R-1723-07	MAPK14	Tumor	5.51167
TCGA-A6-2676-01A-01R-0826-07	MAPK14	Tumor	4.87005
TCGA-A6-2677-01A-01R-0821-07	MAPK14	Tumor	6.13562
TCGA-A6-2677-01B-02R-A277-07	MAPK14	Tumor	5.87318
TCGA-A6-2678-01A-01R-0821-07	MAPK14	Tumor	5.92284
TCGA-A6-2679-01A-02R-1410-07	MAPK14	Tumor	3.82629
TCGA-A6-2680-01A-01R-1410-07	MAPK14	Tumor	5.4694
TCGA-A6-2681-01A-01R-1410-07	MAPK14	Tumor	4.89753
TCGA-A6-2682-01A-01R-1410-07	MAPK14	Tumor	5.09457
TCGA-A6-2683-01A-01R-0821-07	MAPK14	Tumor	4.53373
TCGA-A6-2684-01A-01R-1410-07	MAPK14	Tumor	5.14011
TCGA-A6-2684-01A-01R-A278-07	MAPK14	Tumor	5.01836
TCGA-A6-2684-01C-08R-A277-07	MAPK14	Tumor	5.93879
TCGA-A6-2685-01A-01R-1410-07	MAPK14	Tumor	4.87089
TCGA-A6-2686-01A-01R-A32Z-07	MAPK14	Tumor	4.7622
TCGA-A6-3807-01A-01R-1022-07	MAPK14	Tumor	5.06988
TCGA-A6-3808-01A-01R-1022-07	MAPK14	Tumor	5.4449
TCGA-A6-3809-01A-01R-1022-07	MAPK14	Tumor	5.29339
TCGA-A6-3809-01A-01R-A278-07	MAPK14	Tumor	5.11713
TCGA-A6-3809-01B-04R-A277-07	MAPK14	Tumor	4.03363
TCGA-A6-3810-01A-01R-1022-07	MAPK14	Tumor	5.50407
TCGA-A6-3810-01A-01R-A278-07	MAPK14	Tumor	5.20106
TCGA-A6-3810-01B-04R-A277-07	MAPK14	Tumor	6.14165
TCGA-A6-4105-01A-02R-1774-07	MAPK14	Tumor	5.71323
TCGA-A6-4107-01A-02R-1410-07	MAPK14	Tumor	5.31235
TCGA-A6-5656-01A-21R-1839-07	MAPK14	Tumor	4.64875
TCGA-A6-5656-01A-21R-A278-07	MAPK14	Tumor	5.17589
TCGA-A6-5656-01B-02R-A277-07	MAPK14	Tumor	5.93009
TCGA-A6-5657-01A-01R-A32Z-07	MAPK14	Tumor	5.58222
TCGA-A6-5659-01A-01R-1653-07	MAPK14	Tumor	5.82278
TCGA-A6-5659-01A-01R-A278-07	MAPK14	Tumor	5.10899
TCGA-A6-5659-01B-04R-A277-07	MAPK14	Tumor	4.64505
TCGA-A6-5660-01A-01R-1653-07	MAPK14	Tumor	5.81576
TCGA-A6-5661-01A-01R-1653-07	MAPK14	Tumor	5.29644
TCGA-A6-5661-01B-05R-2302-07	MAPK14	Tumor	2.88445
TCGA-A6-5662-01A-01R-1653-07	MAPK14	Tumor	5.71303
TCGA-A6-5664-01A-21R-1839-07	MAPK14	Tumor	5.11899
TCGA-A6-5665-01A-01R-1653-07	MAPK14	Tumor	4.99167
TCGA-A6-5665-01B-03R-2302-07	MAPK14	Tumor	4.42413
TCGA-A6-5666-01A-01R-1653-07	MAPK14	Tumor	5.43851
TCGA-A6-5667-01A-21R-1723-07	MAPK14	Tumor	5.42421
TCGA-A6-6137-01A-11R-1774-07	MAPK14	Tumor	5.41139
TCGA-A6-6138-01A-11R-1774-07	MAPK14	Tumor	6.22998
TCGA-A6-6140-01A-11R-1774-07	MAPK14	Tumor	5.643
TCGA-A6-6141-01A-11R-1774-07	MAPK14	Tumor	4.46489
TCGA-A6-6142-01A-11R-1774-07	MAPK14	Tumor	5.64505
TCGA-A6-6648-01A-11R-1774-07	MAPK14	Tumor	6.58763
TCGA-A6-6649-01A-11R-1774-07	MAPK14	Tumor	5.20277
TCGA-A6-6650-01A-11R-1774-07	MAPK14	Tumor	5.40741
TCGA-A6-6650-01A-11R-A278-07	MAPK14	Tumor	5.46179
TCGA-A6-6650-01B-02R-A277-07	MAPK14	Tumor	5.77069
TCGA-A6-6651-01A-21R-1839-07	MAPK14	Tumor	5.34563
TCGA-A6-6652-01A-11R-1774-07	MAPK14	Tumor	5.24965
TCGA-A6-6653-01A-11R-1774-07	MAPK14	Tumor	5.47145
TCGA-A6-6654-01A-21R-1839-07	MAPK14	Tumor	5.09863
TCGA-A6-6780-01A-11R-1839-07	MAPK14	Tumor	4.83939
TCGA-A6-6780-01A-11R-A278-07	MAPK14	Tumor	5.32276
TCGA-A6-6780-01B-04R-A277-07	MAPK14	Tumor	4.89881
TCGA-A6-6781-01A-22R-1928-07	MAPK14	Tumor	5.12041
TCGA-A6-6781-01A-22R-A278-07	MAPK14	Tumor	5.07405
TCGA-A6-6781-01B-06R-A277-07	MAPK14	Tumor	5.46121
TCGA-A6-6782-01A-11R-1839-07	MAPK14	Tumor	4.63459
TCGA-A6-A565-01A-31R-A28H-07	MAPK14	Tumor	4.93612
TCGA-A6-A566-01A-11R-A28H-07	MAPK14	Tumor	5.00205
TCGA-A6-A567-01A-31R-A28H-07	MAPK14	Tumor	5.73989
TCGA-A6-A56B-01A-31R-A28H-07	MAPK14	Tumor	5.86639
TCGA-A6-A5ZU-01A-11R-A28H-07	MAPK14	Tumor	5.36918
TCGA-AA-3488-01A-01R-1410-07	MAPK14	Tumor	5.34952
TCGA-AA-3489-01A-21R-1839-07	MAPK14	Tumor	5.40403
TCGA-AA-3492-01A-01R-1410-07	MAPK14	Tumor	5.51128
TCGA-AA-3494-01A-01R-1410-07	MAPK14	Tumor	5.39459
TCGA-AA-3495-01A-01R-1410-07	MAPK14	Tumor	5.25972
TCGA-AA-3496-01A-21R-1839-07	MAPK14	Tumor	4.96192
TCGA-AA-3502-01A-01R-1410-07	MAPK14	Tumor	5.15189
TCGA-AA-3506-01A-01R-1410-07	MAPK14	Tumor	5.12943
TCGA-AA-3509-01A-01R-1410-07	MAPK14	Tumor	6.24306
TCGA-AA-3510-01A-01R-1410-07	MAPK14	Tumor	5.10879
TCGA-AA-3511-01A-21R-1839-07	MAPK14	Tumor	4.92402
TCGA-AA-3514-01A-02R-0821-07	MAPK14	Tumor	4.89775
TCGA-AA-3516-01A-02R-0826-07	MAPK14	Tumor	5.0016
TCGA-AA-3517-01A-01R-0821-07	MAPK14	Tumor	5.43705
TCGA-AA-3518-01A-02R-0826-07	MAPK14	Tumor	4.89085
TCGA-AA-3519-01A-02R-0821-07	MAPK14	Tumor	5.49292
TCGA-AA-3520-01A-01R-0821-07	MAPK14	Tumor	5.65328
TCGA-AA-3521-01A-01R-0821-07	MAPK14	Tumor	5.09879
TCGA-AA-3522-01A-01R-0821-07	MAPK14	Tumor	5.57759
TCGA-AA-3524-01A-02R-0821-07	MAPK14	Tumor	6.12271
TCGA-AA-3525-01A-02R-0826-07	MAPK14	Tumor	5.00957
TCGA-AA-3526-01A-02R-A32Z-07	MAPK14	Tumor	5.69513
TCGA-AA-3527-01A-01R-0821-07	MAPK14	Tumor	4.42202
TCGA-AA-3529-01A-02R-0821-07	MAPK14	Tumor	5.92141
TCGA-AA-3530-01A-01R-1022-07	MAPK14	Tumor	5.47854
TCGA-AA-3531-01A-01R-0821-07	MAPK14	Tumor	5.61295
TCGA-AA-3532-01A-01R-0821-07	MAPK14	Tumor	5.521
TCGA-AA-3534-01A-01R-0821-07	MAPK14	Tumor	6.57947
TCGA-AA-3538-01A-01R-0821-07	MAPK14	Tumor	6.01819
TCGA-AA-3542-01A-02R-1873-07	MAPK14	Tumor	4.30666
TCGA-AA-3543-01A-01R-0826-07	MAPK14	Tumor	4.81712
TCGA-AA-3544-01A-01R-1873-07	MAPK14	Tumor	4.99475
TCGA-AA-3548-01A-01R-1873-07	MAPK14	Tumor	4.81357
TCGA-AA-3549-01A-02R-0821-07	MAPK14	Tumor	4.97477
TCGA-AA-3552-01A-01R-0821-07	MAPK14	Tumor	5.55551
TCGA-AA-3553-01A-01R-0821-07	MAPK14	Tumor	5.8331
TCGA-AA-3554-01A-01R-0826-07	MAPK14	Tumor	5.14586
TCGA-AA-3555-01A-01R-0821-07	MAPK14	Tumor	5.71251
TCGA-AA-3556-01A-01R-0821-07	MAPK14	Tumor	5.75904
TCGA-AA-3560-01A-01R-0821-07	MAPK14	Tumor	5.40472
TCGA-AA-3561-01A-01R-0821-07	MAPK14	Tumor	5.05369
TCGA-AA-3562-01A-02R-0821-07	MAPK14	Tumor	5.48572
TCGA-AA-3655-01A-02R-1723-07	MAPK14	Tumor	5.46114
TCGA-AA-3660-01A-01R-1723-07	MAPK14	Tumor	5.21536
TCGA-AA-3662-01A-01R-1723-07	MAPK14	Tumor	5.76844
TCGA-AA-3663-01A-01R-1723-07	MAPK14	Tumor	5.69411
TCGA-AA-3664-01A-01R-0905-07	MAPK14	Tumor	4.82786
TCGA-AA-3666-01A-02R-0905-07	MAPK14	Tumor	5.3776
TCGA-AA-3667-01A-01R-0905-07	MAPK14	Tumor	4.50939
TCGA-AA-3672-01A-01R-0905-07	MAPK14	Tumor	4.48481
TCGA-AA-3673-01A-01R-0905-07	MAPK14	Tumor	6.41976
TCGA-AA-3675-01A-02R-0905-07	MAPK14	Tumor	5.32065
TCGA-AA-3678-01A-01R-0905-07	MAPK14	Tumor	6.06899
TCGA-AA-3679-01A-02R-0905-07	MAPK14	Tumor	5.52708
TCGA-AA-3680-01A-01R-0905-07	MAPK14	Tumor	5.56632
TCGA-AA-3681-01A-01R-0905-07	MAPK14	Tumor	5.00909
TCGA-AA-3684-01A-02R-0905-07	MAPK14	Tumor	4.59083
TCGA-AA-3685-01A-02R-A32Z-07	MAPK14	Tumor	5.1487
TCGA-AA-3688-01A-01R-0905-07	MAPK14	Tumor	5.55424
TCGA-AA-3692-01A-01R-0905-07	MAPK14	Tumor	5.35657
TCGA-AA-3693-01A-01R-0905-07	MAPK14	Tumor	5.9037
TCGA-AA-3696-01A-01R-0905-07	MAPK14	Tumor	5.10515
TCGA-AA-3697-01A-01R-1723-07	MAPK14	Tumor	6.00189
TCGA-AA-3710-01A-01R-1022-07	MAPK14	Tumor	5.18142
TCGA-AA-3712-01A-21R-1723-07	MAPK14	Tumor	5.70373
TCGA-AA-3713-01A-21R-1723-07	MAPK14	Tumor	5.34419
TCGA-AA-3715-01A-01R-0905-07	MAPK14	Tumor	4.32405
TCGA-AA-3811-01A-01R-1022-07	MAPK14	Tumor	5.62247
TCGA-AA-3812-01A-01R-0905-07	MAPK14	Tumor	4.76856
TCGA-AA-3814-01A-01R-0905-07	MAPK14	Tumor	5.59723
TCGA-AA-3815-01A-01R-1022-07	MAPK14	Tumor	5.1866
TCGA-AA-3818-01A-01R-0905-07	MAPK14	Tumor	5.35788
TCGA-AA-3819-01A-01R-0905-07	MAPK14	Tumor	5.52485
TCGA-AA-3821-01A-01R-1022-07	MAPK14	Tumor	5.37211
TCGA-AA-3831-01A-01R-0905-07	MAPK14	Tumor	5.28703
TCGA-AA-3833-01A-01R-0905-07	MAPK14	Tumor	5.09792
TCGA-AA-3837-01A-01R-0905-07	MAPK14	Tumor	4.6023
TCGA-AA-3841-01A-01R-0905-07	MAPK14	Tumor	4.5275
TCGA-AA-3842-01A-01R-1022-07	MAPK14	Tumor	5.48927
TCGA-AA-3844-01A-01R-1022-07	MAPK14	Tumor	4.97675
TCGA-AA-3845-01A-01R-1022-07	MAPK14	Tumor	5.53935
TCGA-AA-3846-01A-01R-1022-07	MAPK14	Tumor	5.537
TCGA-AA-3848-01A-01R-0905-07	MAPK14	Tumor	4.90865
TCGA-AA-3850-01A-01R-1022-07	MAPK14	Tumor	5.25106
TCGA-AA-3851-01A-01R-1022-07	MAPK14	Tumor	5.28089
TCGA-AA-3852-01A-01R-0905-07	MAPK14	Tumor	4.71539
TCGA-AA-3854-01A-01R-0905-07	MAPK14	Tumor	5.0938
TCGA-AA-3855-01A-01R-1022-07	MAPK14	Tumor	5.36333
TCGA-AA-3856-01A-01R-0905-07	MAPK14	Tumor	5.47892
TCGA-AA-3858-01A-01R-0905-07	MAPK14	Tumor	5.23886
TCGA-AA-3860-01A-02R-0905-07	MAPK14	Tumor	5.42478
TCGA-AA-3861-01A-01R-1022-07	MAPK14	Tumor	5.1379
TCGA-AA-3862-01A-01R-1022-07	MAPK14	Tumor	5.22542
TCGA-AA-3864-01A-01R-1022-07	MAPK14	Tumor	5.70953
TCGA-AA-3866-01A-01R-1022-07	MAPK14	Tumor	5.78284
TCGA-AA-3867-01A-01R-1022-07	MAPK14	Tumor	5.93549
TCGA-AA-3869-01A-01R-1022-07	MAPK14	Tumor	5.92074
TCGA-AA-3870-01A-01R-1022-07	MAPK14	Tumor	5.11785
TCGA-AA-3872-01A-01R-1022-07	MAPK14	Tumor	5.45576
TCGA-AA-3875-01A-01R-0905-07	MAPK14	Tumor	5.28051
TCGA-AA-3877-01A-01R-1022-07	MAPK14	Tumor	5.25333
TCGA-AA-3930-01A-01R-1022-07	MAPK14	Tumor	6.27044
TCGA-AA-3939-01A-01R-1022-07	MAPK14	Tumor	4.98689
TCGA-AA-3941-01A-01R-1022-07	MAPK14	Tumor	4.88953
TCGA-AA-3947-01A-01R-1022-07	MAPK14	Tumor	5.78738
TCGA-AA-3949-01A-01R-1022-07	MAPK14	Tumor	4.93911
TCGA-AA-3950-01A-02R-1022-07	MAPK14	Tumor	5.32916
TCGA-AA-3952-01A-01R-1022-07	MAPK14	Tumor	5.04695
TCGA-AA-3955-01A-02R-1022-07	MAPK14	Tumor	5.8569
TCGA-AA-3956-01A-02R-1022-07	MAPK14	Tumor	5.19431
TCGA-AA-3966-01A-01R-1113-07	MAPK14	Tumor	5.15049
TCGA-AA-3968-01A-01R-1022-07	MAPK14	Tumor	5.76772
TCGA-AA-3970-01A-01R-1022-07	MAPK14	Tumor	5.63874
TCGA-AA-3971-01A-01R-1022-07	MAPK14	Tumor	5.50472
TCGA-AA-3972-01A-01R-1022-07	MAPK14	Tumor	5.5214
TCGA-AA-3973-01A-01R-1022-07	MAPK14	Tumor	5.21083
TCGA-AA-3975-01A-01R-1022-07	MAPK14	Tumor	5.08368
TCGA-AA-3976-01A-01R-1022-07	MAPK14	Tumor	5.76269
TCGA-AA-3977-01A-01R-1022-07	MAPK14	Tumor	5.39294
TCGA-AA-3979-01A-01R-1022-07	MAPK14	Tumor	5.52114
TCGA-AA-3980-01A-02R-1022-07	MAPK14	Tumor	5.4529
TCGA-AA-3982-01A-02R-1022-07	MAPK14	Tumor	5.47964
TCGA-AA-3984-01A-02R-1022-07	MAPK14	Tumor	5.61342
TCGA-AA-3986-01A-02R-1022-07	MAPK14	Tumor	5.419
TCGA-AA-3989-01A-01R-1022-07	MAPK14	Tumor	5.60525
TCGA-AA-3994-01A-01R-1113-07	MAPK14	Tumor	4.91879
TCGA-AA-A004-01A-01R-A00A-07	MAPK14	Tumor	3.70449
TCGA-AA-A00A-01A-01R-A002-07	MAPK14	Tumor	5.06622
TCGA-AA-A00D-01A-01R-A002-07	MAPK14	Tumor	5.12482
TCGA-AA-A00E-01A-01R-A002-07	MAPK14	Tumor	4.92502
TCGA-AA-A00F-01A-01R-A002-07	MAPK14	Tumor	4.97309
TCGA-AA-A00J-01A-02R-A002-07	MAPK14	Tumor	5.05613
TCGA-AA-A00K-01A-02R-A002-07	MAPK14	Tumor	4.96262
TCGA-AA-A00L-01A-01R-A002-07	MAPK14	Tumor	5.21526
TCGA-AA-A00N-01A-02R-A00A-07	MAPK14	Tumor	4.80046
TCGA-AA-A00O-01A-02R-A089-07	MAPK14	Tumor	4.81228
TCGA-AA-A00Q-01A-01R-A002-07	MAPK14	Tumor	5.57965
TCGA-AA-A00R-01A-01R-A002-07	MAPK14	Tumor	4.82706
TCGA-AA-A00U-01A-01R-A002-07	MAPK14	Tumor	5.21021
TCGA-AA-A00W-01A-01R-A002-07	MAPK14	Tumor	5.30015
TCGA-AA-A00Z-01A-01R-A002-07	MAPK14	Tumor	5.25252
TCGA-AA-A010-01A-01R-A089-07	MAPK14	Tumor	5.06004
TCGA-AA-A017-01A-01R-A00A-07	MAPK14	Tumor	4.79874
TCGA-AA-A01C-01A-01R-A00A-07	MAPK14	Tumor	4.67245
TCGA-AA-A01D-01A-01R-A00A-07	MAPK14	Tumor	5.09625
TCGA-AA-A01F-01A-01R-A002-07	MAPK14	Tumor	4.78814
TCGA-AA-A01G-01A-01R-A002-07	MAPK14	Tumor	5.27376
TCGA-AA-A01I-01A-02R-A089-07	MAPK14	Tumor	5.3506
TCGA-AA-A01K-01A-01R-A00A-07	MAPK14	Tumor	4.8922
TCGA-AA-A01P-01A-21R-A083-07	MAPK14	Tumor	4.72216
TCGA-AA-A01Q-01A-01R-A002-07	MAPK14	Tumor	4.1442
TCGA-AA-A01R-01A-21R-A083-07	MAPK14	Tumor	5.15684
TCGA-AA-A01S-01A-21R-A083-07	MAPK14	Tumor	5.0774
TCGA-AA-A01T-01A-21R-A16W-07	MAPK14	Tumor	3.25339
TCGA-AA-A01V-01A-23R-A083-07	MAPK14	Tumor	4.87953
TCGA-AA-A01X-01A-21R-A083-07	MAPK14	Tumor	5.20902
TCGA-AA-A01Z-01A-11R-A083-07	MAPK14	Tumor	4.30714
TCGA-AA-A022-01A-21R-A16W-07	MAPK14	Tumor	4.21878
TCGA-AA-A024-01A-02R-A00A-07	MAPK14	Tumor	4.50202
TCGA-AA-A029-01A-01R-A00A-07	MAPK14	Tumor	4.59236
TCGA-AA-A02E-01A-01R-A00A-07	MAPK14	Tumor	6.06689
TCGA-AA-A02F-01A-01R-A089-07	MAPK14	Tumor	5.39264
TCGA-AA-A02H-01A-01R-A089-07	MAPK14	Tumor	5.2471
TCGA-AA-A02J-01A-01R-A00A-07	MAPK14	Tumor	5.65979
TCGA-AA-A02K-01A-03R-A32Y-07	MAPK14	Tumor	5.30634
TCGA-AA-A02O-01A-21R-A16W-07	MAPK14	Tumor	4.04857
TCGA-AA-A02R-01A-01R-A00A-07	MAPK14	Tumor	5.24282
TCGA-AA-A02W-01A-01R-A00A-07	MAPK14	Tumor	5.48282
TCGA-AA-A02Y-01A-43R-A32Y-07	MAPK14	Tumor	4.49737
TCGA-AA-A03F-01A-11R-A16W-07	MAPK14	Tumor	3.65722
TCGA-AA-A03J-01A-21R-A16W-07	MAPK14	Tumor	4.84771
TCGA-AD-5900-01A-11R-1653-07	MAPK14	Tumor	4.60266
TCGA-AD-6548-01A-11R-1839-07	MAPK14	Tumor	5.43009
TCGA-AD-6888-01A-11R-1928-07	MAPK14	Tumor	4.99172
TCGA-AD-6889-01A-11R-1928-07	MAPK14	Tumor	4.53708
TCGA-AD-6890-01A-11R-1928-07	MAPK14	Tumor	5.31053
TCGA-AD-6895-01A-11R-1928-07	MAPK14	Tumor	5.19292
TCGA-AD-6899-01A-11R-1928-07	MAPK14	Tumor	5.19817
TCGA-AD-6901-01A-11R-1928-07	MAPK14	Tumor	5.36086
TCGA-AD-6963-01A-11R-1928-07	MAPK14	Tumor	5.18912
TCGA-AD-6964-01A-11R-1928-07	MAPK14	Tumor	4.89929
TCGA-AD-6965-01A-11R-1928-07	MAPK14	Tumor	6.1721
TCGA-AD-A5EJ-01A-11R-A28H-07	MAPK14	Tumor	4.90801
TCGA-AD-A5EK-01A-11R-A28H-07	MAPK14	Tumor	5.0853
TCGA-AF-2687-01A-02R-1736-07	MAPK14	Tumor	5.96351
TCGA-AF-2690-01A-02R-1736-07	MAPK14	Tumor	4.94581
TCGA-AF-2691-01A-01R-0821-07	MAPK14	Tumor	5.28673
TCGA-AF-2692-01A-01R-0821-07	MAPK14	Tumor	5.39036
TCGA-AF-2693-01A-02R-1736-07	MAPK14	Tumor	5.81088
TCGA-AF-3400-01A-01R-0821-07	MAPK14	Tumor	4.92072
TCGA-AF-3911-01A-01R-1736-07	MAPK14	Tumor	5.74294
TCGA-AF-3913-01A-02R-1119-07	MAPK14	Tumor	5.71164
TCGA-AF-4110-01A-02R-1736-07	MAPK14	Tumor	5.09147
TCGA-AF-5654-01A-01R-1660-07	MAPK14	Tumor	4.79668
TCGA-AF-6136-01A-11R-1830-07	MAPK14	Tumor	5.43327
TCGA-AF-6655-01A-11R-1830-07	MAPK14	Tumor	5.08293
TCGA-AF-6672-01A-11R-1830-07	MAPK14	Tumor	4.90597
TCGA-AF-A56K-01A-32R-A39D-07	MAPK14	Tumor	4.86475
TCGA-AF-A56L-01A-31R-A39D-07	MAPK14	Tumor	5.18434
TCGA-AF-A56N-01A-12R-A39D-07	MAPK14	Tumor	5.55525
TCGA-AG-3574-01A-01R-0821-07	MAPK14	Tumor	5.54171
TCGA-AG-3575-01A-01R-0821-07	MAPK14	Tumor	5.35565
TCGA-AG-3578-01A-01R-0821-07	MAPK14	Tumor	5.65006
TCGA-AG-3580-01A-01R-0821-07	MAPK14	Tumor	5.63834
TCGA-AG-3581-01A-01R-0821-07	MAPK14	Tumor	5.52973
TCGA-AG-3582-01A-01R-0821-07	MAPK14	Tumor	5.46653
TCGA-AG-3583-01A-01R-0821-07	MAPK14	Tumor	5.02912
TCGA-AG-3584-01A-01R-0821-07	MAPK14	Tumor	4.38256
TCGA-AG-3586-01A-02R-0821-07	MAPK14	Tumor	5.75465
TCGA-AG-3587-01A-01R-0821-07	MAPK14	Tumor	5.65417
TCGA-AG-3591-01A-01R-1736-07	MAPK14	Tumor	5.36811
TCGA-AG-3592-01A-02R-1736-07	MAPK14	Tumor	5.73862
TCGA-AG-3593-01A-01R-0821-07	MAPK14	Tumor	5.28177
TCGA-AG-3594-01A-02R-0821-07	MAPK14	Tumor	5.2654
TCGA-AG-3598-01A-01R-0826-07	MAPK14	Tumor	5.47475
TCGA-AG-3599-01A-02R-0826-07	MAPK14	Tumor	5.66722
TCGA-AG-3600-01A-01R-0826-07	MAPK14	Tumor	4.96078
TCGA-AG-3601-01A-01R-0826-07	MAPK14	Tumor	5.10475
TCGA-AG-3602-01A-02R-0826-07	MAPK14	Tumor	5.59984
TCGA-AG-3605-01A-01R-0826-07	MAPK14	Tumor	5.38083
TCGA-AG-3608-01A-01R-0826-07	MAPK14	Tumor	5.13839
TCGA-AG-3609-01A-02R-0826-07	MAPK14	Tumor	5.12117
TCGA-AG-3611-01A-01R-0826-07	MAPK14	Tumor	4.76739
TCGA-AG-3612-01A-01R-0826-07	MAPK14	Tumor	5.07562
TCGA-AG-3725-01A-11R-1736-07	MAPK14	Tumor	5.3372
TCGA-AG-3726-01A-02R-0905-07	MAPK14	Tumor	4.42105
TCGA-AG-3727-01A-01R-0905-07	MAPK14	Tumor	4.33084
TCGA-AG-3728-01A-01R-0905-07	MAPK14	Tumor	5.05993
TCGA-AG-3731-01A-11R-1736-07	MAPK14	Tumor	5.39532
TCGA-AG-3732-01A-11R-1660-07	MAPK14	Tumor	5.21616
TCGA-AG-3742-01A-11R-1660-07	MAPK14	Tumor	5.61427
TCGA-AG-3878-01A-02R-0905-07	MAPK14	Tumor	4.44256
TCGA-AG-3881-01A-01R-0905-07	MAPK14	Tumor	4.15317
TCGA-AG-3882-01A-01R-0905-07	MAPK14	Tumor	4.39694
TCGA-AG-3883-01A-02R-0905-07	MAPK14	Tumor	4.72868
TCGA-AG-3885-01A-01R-0905-07	MAPK14	Tumor	4.21349
TCGA-AG-3887-01A-01R-1119-07	MAPK14	Tumor	5.1248
TCGA-AG-3890-01A-01R-1119-07	MAPK14	Tumor	5.23047
TCGA-AG-3892-01A-01R-1119-07	MAPK14	Tumor	5.25864
TCGA-AG-3893-01A-01R-1119-07	MAPK14	Tumor	5.18904
TCGA-AG-3894-01A-01R-1119-07	MAPK14	Tumor	5.89065
TCGA-AG-3896-01A-01R-1119-07	MAPK14	Tumor	5.56245
TCGA-AG-3898-01A-01R-1119-07	MAPK14	Tumor	5.07293
TCGA-AG-3901-01A-01R-1119-07	MAPK14	Tumor	5.23833
TCGA-AG-3902-01A-01R-A32Z-07	MAPK14	Tumor	5.73006
TCGA-AG-3909-01A-01R-1119-07	MAPK14	Tumor	5.17046
TCGA-AG-3999-01A-01R-1119-07	MAPK14	Tumor	5.50636
TCGA-AG-4001-01A-02R-1119-07	MAPK14	Tumor	5.30908
TCGA-AG-4005-01A-01R-1119-07	MAPK14	Tumor	5.70691
TCGA-AG-4007-01A-01R-1119-07	MAPK14	Tumor	5.46185
TCGA-AG-4008-01A-01R-1119-07	MAPK14	Tumor	5.12901
TCGA-AG-4015-01A-01R-1119-07	MAPK14	Tumor	5.29562
TCGA-AG-4021-01A-01R-1736-07	MAPK14	Tumor	5.17929
TCGA-AG-4022-01A-01R-1736-07	MAPK14	Tumor	5.55236
TCGA-AG-A002-01A-01R-A002-07	MAPK14	Tumor	5.15256
TCGA-AG-A008-01A-01R-A002-07	MAPK14	Tumor	4.92348
TCGA-AG-A00C-01A-01R-A002-07	MAPK14	Tumor	5.00602
TCGA-AG-A00H-01A-01R-A00A-07	MAPK14	Tumor	5.14869
TCGA-AG-A00Y-01A-02R-A002-07	MAPK14	Tumor	5.25713
TCGA-AG-A011-01A-01R-A002-07	MAPK14	Tumor	3.99133
TCGA-AG-A014-01A-02R-A002-07	MAPK14	Tumor	4.48976
TCGA-AG-A015-01A-01R-A002-07	MAPK14	Tumor	5.38093
TCGA-AG-A016-01A-01R-A002-07	MAPK14	Tumor	5.40582
TCGA-AG-A01J-01A-01R-A00A-07	MAPK14	Tumor	4.79715
TCGA-AG-A01L-01A-01R-A002-07	MAPK14	Tumor	5.68174
TCGA-AG-A01N-01A-01R-A00A-07	MAPK14	Tumor	5.09845
TCGA-AG-A01W-01A-21R-A083-07	MAPK14	Tumor	5.48039
TCGA-AG-A01Y-01A-41R-A083-07	MAPK14	Tumor	5.52619
TCGA-AG-A020-01A-21R-A083-07	MAPK14	Tumor	5.2668
TCGA-AG-A023-01A-01R-A00A-07	MAPK14	Tumor	4.78252
TCGA-AG-A025-01A-01R-A00A-07	MAPK14	Tumor	5.13051
TCGA-AG-A026-01A-01R-A00A-07	MAPK14	Tumor	5.1709
TCGA-AG-A02G-01A-01R-A00A-07	MAPK14	Tumor	5.2741
TCGA-AG-A02N-01A-11R-A083-07	MAPK14	Tumor	5.32495
TCGA-AG-A02X-01A-01R-A00A-07	MAPK14	Tumor	5.27872
TCGA-AG-A032-01A-01R-A00A-07	MAPK14	Tumor	4.43378
TCGA-AG-A036-01A-12R-A083-07	MAPK14	Tumor	5.63164
TCGA-AH-6544-01A-11R-1830-07	MAPK14	Tumor	5.10226
TCGA-AH-6547-01A-11R-1830-07	MAPK14	Tumor	4.7295
TCGA-AH-6549-01A-11R-1830-07	MAPK14	Tumor	5.52757
TCGA-AH-6643-01A-11R-1830-07	MAPK14	Tumor	5.55038
TCGA-AH-6644-01A-21R-1830-07	MAPK14	Tumor	6.37602
TCGA-AH-6897-01A-11R-1928-07	MAPK14	Tumor	5.46709
TCGA-AH-6903-01A-11R-1928-07	MAPK14	Tumor	5.33113
TCGA-AM-5820-01A-01R-1653-07	MAPK14	Tumor	5.67769
TCGA-AM-5821-01A-01R-1653-07	MAPK14	Tumor	5.15527
TCGA-AU-3779-01A-01R-1723-07	MAPK14	Tumor	5.5081
TCGA-AU-6004-01A-11R-1723-07	MAPK14	Tumor	4.8858
TCGA-AY-4070-01A-01R-1113-07	MAPK14	Tumor	5.20507
TCGA-AY-4071-01A-01R-1113-07	MAPK14	Tumor	4.70571
TCGA-AY-5543-01A-01R-1653-07	MAPK14	Tumor	5.07091
TCGA-AY-6196-01A-11R-1723-07	MAPK14	Tumor	5.28525
TCGA-AY-6197-01A-11R-1723-07	MAPK14	Tumor	5.15515
TCGA-AY-6386-01A-21R-1723-07	MAPK14	Tumor	5.36979
TCGA-AY-A54L-01A-11R-A28H-07	MAPK14	Tumor	5.34404
TCGA-AY-A69D-01A-11R-A37K-07	MAPK14	Tumor	5.76899
TCGA-AY-A71X-01A-12R-A37K-07	MAPK14	Tumor	4.57902
TCGA-AY-A8YK-01A-11R-A41B-07	MAPK14	Tumor	4.89116
TCGA-AZ-4308-01A-01R-1410-07	MAPK14	Tumor	4.11428
TCGA-AZ-4313-01A-01R-1410-07	MAPK14	Tumor	4.11491
TCGA-AZ-4315-01A-01R-1410-07	MAPK14	Tumor	4.63463
TCGA-AZ-4323-01A-21R-1839-07	MAPK14	Tumor	4.9553
TCGA-AZ-4614-01A-01R-1410-07	MAPK14	Tumor	4.58827
TCGA-AZ-4615-01A-01R-1410-07	MAPK14	Tumor	5.28365
TCGA-AZ-4616-01A-21R-1839-07	MAPK14	Tumor	4.30898
TCGA-AZ-4682-01B-01R-A32Z-07	MAPK14	Tumor	5.30465
TCGA-AZ-4684-01A-01R-1410-07	MAPK14	Tumor	5.0484
TCGA-AZ-5403-01A-01R-1653-07	MAPK14	Tumor	5.3194
TCGA-AZ-5407-01A-01R-1723-07	MAPK14	Tumor	4.70644
TCGA-AZ-6598-01A-11R-1774-07	MAPK14	Tumor	4.5628
TCGA-AZ-6599-01A-11R-1774-07	MAPK14	Tumor	4.57509
TCGA-AZ-6600-01A-11R-1774-07	MAPK14	Tumor	5.17445
TCGA-AZ-6601-01A-11R-1774-07	MAPK14	Tumor	5.13379
TCGA-AZ-6603-01A-11R-1839-07	MAPK14	Tumor	5.25525
TCGA-AZ-6605-01A-11R-1839-07	MAPK14	Tumor	4.85109
TCGA-AZ-6606-01A-11R-1839-07	MAPK14	Tumor	5.03796
TCGA-AZ-6607-01A-11R-1839-07	MAPK14	Tumor	5.06668
TCGA-AZ-6608-01A-11R-1839-07	MAPK14	Tumor	5.07085
TCGA-BM-6198-01A-11R-1736-07	MAPK14	Tumor	4.45444
TCGA-CA-5254-01A-21R-1839-07	MAPK14	Tumor	4.6353
TCGA-CA-5255-01A-11R-1839-07	MAPK14	Tumor	4.29052
TCGA-CA-5256-01A-01R-1410-07	MAPK14	Tumor	5.35995
TCGA-CA-5796-01A-01R-1653-07	MAPK14	Tumor	5.15644
TCGA-CA-5797-01A-01R-1653-07	MAPK14	Tumor	5.69283
TCGA-CA-6715-01A-21R-1839-07	MAPK14	Tumor	6.09243
TCGA-CA-6716-01A-11R-1839-07	MAPK14	Tumor	5.81511
TCGA-CA-6717-01A-11R-1839-07	MAPK14	Tumor	4.88625
TCGA-CA-6718-01A-11R-1839-07	MAPK14	Tumor	5.07412
TCGA-CA-6719-01A-11R-1839-07	MAPK14	Tumor	6.04378
TCGA-CI-6619-01B-11R-1830-07	MAPK14	Tumor	5.55589
TCGA-CI-6620-01A-11R-1830-07	MAPK14	Tumor	5.36028
TCGA-CI-6621-01A-11R-1830-07	MAPK14	Tumor	5.81677
TCGA-CI-6622-01A-11R-1830-07	MAPK14	Tumor	5.36168
TCGA-CI-6623-01B-11R-1830-07	MAPK14	Tumor	5.27434
TCGA-CI-6624-01C-11R-1830-07	MAPK14	Tumor	4.90077
TCGA-CK-4947-01B-11R-1653-07	MAPK14	Tumor	5.39756
TCGA-CK-4948-01B-11R-1653-07	MAPK14	Tumor	4.89416
TCGA-CK-4950-01A-01R-1723-07	MAPK14	Tumor	5.01308
TCGA-CK-4951-01A-01R-1410-07	MAPK14	Tumor	4.9279
TCGA-CK-4952-01A-01R-1723-07	MAPK14	Tumor	5.9955
TCGA-CK-5912-01A-11R-1653-07	MAPK14	Tumor	5.93663
TCGA-CK-5913-01A-11R-1653-07	MAPK14	Tumor	5.15898
TCGA-CK-5914-01A-11R-1653-07	MAPK14	Tumor	5.82881
TCGA-CK-5915-01A-11R-1653-07	MAPK14	Tumor	6.12471
TCGA-CK-5916-01A-11R-1653-07	MAPK14	Tumor	5.28952
TCGA-CK-6746-01A-11R-1839-07	MAPK14	Tumor	5.01447
TCGA-CK-6747-01A-11R-1839-07	MAPK14	Tumor	5.32603
TCGA-CK-6748-01A-11R-1839-07	MAPK14	Tumor	5.331
TCGA-CK-6751-01A-11R-1839-07	MAPK14	Tumor	5.00189
TCGA-CL-4957-01A-01R-1736-07	MAPK14	Tumor	5.14405
TCGA-CL-5917-01A-11R-1660-07	MAPK14	Tumor	5.47894
TCGA-CL-5918-01A-11R-1660-07	MAPK14	Tumor	4.4364
TCGA-CM-4743-01A-01R-1723-07	MAPK14	Tumor	4.19144
TCGA-CM-4744-01A-01R-A32Z-07	MAPK14	Tumor	4.55923
TCGA-CM-4746-01A-01R-1410-07	MAPK14	Tumor	4.69427
TCGA-CM-4747-01A-01R-1410-07	MAPK14	Tumor	4.43284
TCGA-CM-4748-01A-01R-1410-07	MAPK14	Tumor	5.14399
TCGA-CM-4750-01A-01R-1410-07	MAPK14	Tumor	4.8235
TCGA-CM-4751-01A-02R-1839-07	MAPK14	Tumor	4.56913
TCGA-CM-4752-01A-01R-1410-07	MAPK14	Tumor	4.92713
TCGA-CM-5341-01A-01R-1410-07	MAPK14	Tumor	6.10362
TCGA-CM-5344-01A-21R-1723-07	MAPK14	Tumor	4.54276
TCGA-CM-5348-01A-21R-1723-07	MAPK14	Tumor	5.50193
TCGA-CM-5349-01A-21R-1723-07	MAPK14	Tumor	5.41799
TCGA-CM-5860-01A-01R-1653-07	MAPK14	Tumor	5.49906
TCGA-CM-5861-01A-01R-1653-07	MAPK14	Tumor	4.45904
TCGA-CM-5862-01A-01R-1653-07	MAPK14	Tumor	5.5856
TCGA-CM-5863-01A-21R-1839-07	MAPK14	Tumor	4.83444
TCGA-CM-5864-01A-01R-1653-07	MAPK14	Tumor	5.89401
TCGA-CM-5868-01A-01R-1653-07	MAPK14	Tumor	4.85328
TCGA-CM-6161-01A-11R-1653-07	MAPK14	Tumor	6.15908
TCGA-CM-6162-01A-11R-1653-07	MAPK14	Tumor	5.26068
TCGA-CM-6163-01A-11R-1653-07	MAPK14	Tumor	5.1511
TCGA-CM-6164-01A-11R-1653-07	MAPK14	Tumor	5.31453
TCGA-CM-6165-01A-11R-1653-07	MAPK14	Tumor	5.56997
TCGA-CM-6166-01A-11R-1653-07	MAPK14	Tumor	5.11637
TCGA-CM-6167-01A-11R-1653-07	MAPK14	Tumor	5.30267
TCGA-CM-6168-01A-11R-1653-07	MAPK14	Tumor	5.49976
TCGA-CM-6169-01A-11R-1653-07	MAPK14	Tumor	6.03346
TCGA-CM-6170-01A-11R-1653-07	MAPK14	Tumor	5.66076
TCGA-CM-6171-01A-11R-1653-07	MAPK14	Tumor	5.1909
TCGA-CM-6172-01A-11R-1653-07	MAPK14	Tumor	5.26684
TCGA-CM-6674-01A-11R-1839-07	MAPK14	Tumor	4.93124
TCGA-CM-6675-01A-11R-1839-07	MAPK14	Tumor	5.62174
TCGA-CM-6676-01A-11R-1839-07	MAPK14	Tumor	5.38943
TCGA-CM-6677-01A-11R-1839-07	MAPK14	Tumor	4.97851
TCGA-CM-6678-01A-11R-1839-07	MAPK14	Tumor	4.5985
TCGA-CM-6679-01A-11R-1839-07	MAPK14	Tumor	5.32543
TCGA-CM-6680-01A-11R-1839-07	MAPK14	Tumor	5.26242
TCGA-D5-5537-01A-21R-1928-07	MAPK14	Tumor	4.91743
TCGA-D5-5538-01A-01R-1653-07	MAPK14	Tumor	5.80754
TCGA-D5-5539-01A-01R-1653-07	MAPK14	Tumor	5.07587
TCGA-D5-5540-01A-01R-1653-07	MAPK14	Tumor	6.11073
TCGA-D5-5541-01A-01R-1653-07	MAPK14	Tumor	5.87908
TCGA-D5-6529-01A-11R-1774-07	MAPK14	Tumor	4.87069
TCGA-D5-6530-01A-11R-1723-07	MAPK14	Tumor	4.83071
TCGA-D5-6531-01A-11R-1723-07	MAPK14	Tumor	4.95286
TCGA-D5-6532-01A-11R-1723-07	MAPK14	Tumor	5.69767
TCGA-D5-6533-01A-11R-1723-07	MAPK14	Tumor	5.84128
TCGA-D5-6534-01A-21R-1928-07	MAPK14	Tumor	5.29528
TCGA-D5-6535-01A-11R-1723-07	MAPK14	Tumor	5.64116
TCGA-D5-6536-01A-11R-1723-07	MAPK14	Tumor	4.8482
TCGA-D5-6537-01A-11R-1723-07	MAPK14	Tumor	5.41263
TCGA-D5-6538-01A-11R-1723-07	MAPK14	Tumor	5.57798
TCGA-D5-6539-01A-11R-1723-07	MAPK14	Tumor	5.64586
TCGA-D5-6540-01A-11R-1723-07	MAPK14	Tumor	5.02487
TCGA-D5-6541-01A-11R-1723-07	MAPK14	Tumor	4.79798
TCGA-D5-6898-01A-11R-1928-07	MAPK14	Tumor	5.43075
TCGA-D5-6920-01A-11R-1928-07	MAPK14	Tumor	5.46417
TCGA-D5-6922-01A-11R-1928-07	MAPK14	Tumor	5.98079
TCGA-D5-6923-01A-11R-A32Z-07	MAPK14	Tumor	5.71838
TCGA-D5-6924-01A-11R-1928-07	MAPK14	Tumor	5.8937
TCGA-D5-6926-01A-11R-1928-07	MAPK14	Tumor	5.82867
TCGA-D5-6927-01A-21R-1928-07	MAPK14	Tumor	5.36202
TCGA-D5-6928-01A-11R-1928-07	MAPK14	Tumor	5.21908
TCGA-D5-6929-01A-31R-1928-07	MAPK14	Tumor	5.96886
TCGA-D5-6930-01A-11R-1928-07	MAPK14	Tumor	4.82811
TCGA-D5-6931-01A-11R-1928-07	MAPK14	Tumor	5.46607
TCGA-D5-6932-01A-11R-1928-07	MAPK14	Tumor	5.30729
TCGA-D5-7000-01A-11R-A32Z-07	MAPK14	Tumor	5.30994
TCGA-DC-4745-01A-01R-A32Z-07	MAPK14	Tumor	5.46691
TCGA-DC-4749-01A-01R-1736-07	MAPK14	Tumor	5.05714
TCGA-DC-5337-01A-01R-1660-07	MAPK14	Tumor	4.82616
TCGA-DC-5869-01A-01R-1660-07	MAPK14	Tumor	6.05037
TCGA-DC-6154-01A-31R-1928-07	MAPK14	Tumor	5.66387
TCGA-DC-6155-01A-11R-1660-07	MAPK14	Tumor	3.66027
TCGA-DC-6156-01A-11R-1660-07	MAPK14	Tumor	5.89832
TCGA-DC-6157-01A-11R-1660-07	MAPK14	Tumor	6.23092
TCGA-DC-6158-01A-11R-1660-07	MAPK14	Tumor	5.90109
TCGA-DC-6160-01A-11R-1660-07	MAPK14	Tumor	5.75454
TCGA-DC-6681-01A-11R-A32Z-07	MAPK14	Tumor	5.321
TCGA-DC-6682-01A-11R-1830-07	MAPK14	Tumor	6.04051
TCGA-DC-6683-01A-11R-1830-07	MAPK14	Tumor	5.59243
TCGA-DM-A0X9-01A-11R-A155-07	MAPK14	Tumor	4.65695
TCGA-DM-A0XD-01A-12R-A155-07	MAPK14	Tumor	3.81637
TCGA-DM-A0XF-01A-11R-A155-07	MAPK14	Tumor	5.15976
TCGA-DM-A1D0-01A-11R-A155-07	MAPK14	Tumor	4.69632
TCGA-DM-A1D4-01A-21R-A155-07	MAPK14	Tumor	4.0489
TCGA-DM-A1D6-01A-21R-A155-07	MAPK14	Tumor	4.56984
TCGA-DM-A1D7-01A-11R-A155-07	MAPK14	Tumor	4.605
TCGA-DM-A1D8-01A-11R-A155-07	MAPK14	Tumor	4.45039
TCGA-DM-A1D9-01A-11R-A155-07	MAPK14	Tumor	4.83246
TCGA-DM-A1DA-01A-11R-A155-07	MAPK14	Tumor	4.99799
TCGA-DM-A1DB-01A-11R-A155-07	MAPK14	Tumor	5.40189
TCGA-DM-A1HA-01A-11R-A155-07	MAPK14	Tumor	4.7584
TCGA-DM-A1HB-01A-21R-A180-07	MAPK14	Tumor	4.56655
TCGA-DM-A280-01A-12R-A16W-07	MAPK14	Tumor	4.44695
TCGA-DM-A282-01A-12R-A16W-07	MAPK14	Tumor	4.3204
TCGA-DM-A285-01A-11R-A16W-07	MAPK14	Tumor	4.91615
TCGA-DM-A288-01A-11R-A16W-07	MAPK14	Tumor	5.45502
TCGA-DM-A28A-01A-21R-A32Y-07	MAPK14	Tumor	5.716
TCGA-DM-A28C-01A-11R-A32Y-07	MAPK14	Tumor	5.02711
TCGA-DM-A28E-01A-11R-A32Y-07	MAPK14	Tumor	5.39995
TCGA-DM-A28F-01A-11R-A32Y-07	MAPK14	Tumor	4.94626
TCGA-DM-A28G-01A-11R-A16W-07	MAPK14	Tumor	4.70999
TCGA-DM-A28H-01A-11R-A16W-07	MAPK14	Tumor	5.52133
TCGA-DM-A28K-01A-21R-A32Y-07	MAPK14	Tumor	5.47165
TCGA-DM-A28M-01A-12R-A16W-07	MAPK14	Tumor	4.54456
TCGA-DT-5265-01A-21R-1830-07	MAPK14	Tumor	3.96745
TCGA-DY-A0XA-01A-11R-A155-07	MAPK14	Tumor	5.65073
TCGA-DY-A1DC-01A-31R-A155-07	MAPK14	Tumor	4.18441
TCGA-DY-A1DD-01A-21R-A155-07	MAPK14	Tumor	4.23389
TCGA-DY-A1DE-01A-11R-A155-07	MAPK14	Tumor	5.39075
TCGA-DY-A1DF-01A-11R-A155-07	MAPK14	Tumor	3.4028
TCGA-DY-A1DG-01A-11R-A32Y-07	MAPK14	Tumor	4.33586
TCGA-DY-A1H8-01A-21R-A155-07	MAPK14	Tumor	3.94562
TCGA-EF-5830-01A-01R-1660-07	MAPK14	Tumor	5.99485
TCGA-EF-5831-01A-01R-1660-07	MAPK14	Tumor	5.25415
TCGA-EI-6506-01A-11R-1736-07	MAPK14	Tumor	5.45931
TCGA-EI-6507-01A-11R-1736-07	MAPK14	Tumor	5.21734
TCGA-EI-6508-01A-11R-1736-07	MAPK14	Tumor	5.81548
TCGA-EI-6509-01A-11R-1736-07	MAPK14	Tumor	5.27946
TCGA-EI-6510-01A-11R-1736-07	MAPK14	Tumor	4.71139
TCGA-EI-6511-01A-11R-1736-07	MAPK14	Tumor	4.52348
TCGA-EI-6512-01A-11R-1736-07	MAPK14	Tumor	5.52089
TCGA-EI-6513-01A-21R-1736-07	MAPK14	Tumor	5.35889
TCGA-EI-6514-01A-11R-1736-07	MAPK14	Tumor	4.97607
TCGA-EI-6881-01A-11R-A32Z-07	MAPK14	Tumor	5.68886
TCGA-EI-6882-01A-11R-1928-07	MAPK14	Tumor	5.80026
TCGA-EI-6883-01A-31R-1928-07	MAPK14	Tumor	4.44921
TCGA-EI-6884-01A-11R-1928-07	MAPK14	Tumor	5.42798
TCGA-EI-6885-01A-11R-1928-07	MAPK14	Tumor	5.60039
TCGA-EI-6917-01A-11R-1928-07	MAPK14	Tumor	5.30387
TCGA-EI-7002-01A-11R-1928-07	MAPK14	Tumor	5.67042
TCGA-EI-7004-01A-11R-1928-07	MAPK14	Tumor	5.4109
TCGA-F4-6459-01A-11R-1774-07	MAPK14	Tumor	6.03986
TCGA-F4-6460-01A-11R-1774-07	MAPK14	Tumor	5.60667
TCGA-F4-6461-01A-11R-1774-07	MAPK14	Tumor	5.1245
TCGA-F4-6463-01A-11R-1723-07	MAPK14	Tumor	5.71328
TCGA-F4-6569-01A-11R-1774-07	MAPK14	Tumor	5.41106
TCGA-F4-6570-01A-11R-1774-07	MAPK14	Tumor	5.10897
TCGA-F4-6703-01A-11R-1839-07	MAPK14	Tumor	5.27496
TCGA-F4-6704-01A-11R-1839-07	MAPK14	Tumor	5.74579
TCGA-F4-6805-01A-11R-1839-07	MAPK14	Tumor	5.36715
TCGA-F4-6806-01A-11R-1839-07	MAPK14	Tumor	4.74927
TCGA-F4-6807-01A-11R-1839-07	MAPK14	Tumor	5.28571
TCGA-F4-6808-01A-11R-1839-07	MAPK14	Tumor	4.39039
TCGA-F4-6809-01A-11R-1839-07	MAPK14	Tumor	4.85979
TCGA-F4-6854-01A-11R-1928-07	MAPK14	Tumor	5.9253
TCGA-F4-6855-01A-11R-1928-07	MAPK14	Tumor	5.25599
TCGA-F4-6856-01A-11R-1928-07	MAPK14	Tumor	5.38601
TCGA-F5-6464-01A-11R-1736-07	MAPK14	Tumor	5.16602
TCGA-F5-6465-01A-11R-1736-07	MAPK14	Tumor	6.3835
TCGA-F5-6571-01A-12R-1830-07	MAPK14	Tumor	5.2662
TCGA-F5-6702-01A-11R-1830-07	MAPK14	Tumor	5.16642
TCGA-F5-6810-01A-11R-1830-07	MAPK14	Tumor	5.69656
TCGA-F5-6811-01A-11R-1830-07	MAPK14	Tumor	5.06441
TCGA-F5-6812-01A-11R-1830-07	MAPK14	Tumor	4.55236
TCGA-F5-6813-01A-11R-1830-07	MAPK14	Tumor	4.81048
TCGA-F5-6814-01A-31R-1928-07	MAPK14	Tumor	5.20511
TCGA-F5-6861-01A-11R-1928-07	MAPK14	Tumor	5.48149
TCGA-F5-6863-01A-11R-1928-07	MAPK14	Tumor	5.32713
TCGA-F5-6864-01A-11R-1928-07	MAPK14	Tumor	5.21047
TCGA-G4-6293-01A-11R-1723-07	MAPK14	Tumor	5.09104
TCGA-G4-6294-01A-11R-1774-07	MAPK14	Tumor	5.52836
TCGA-G4-6295-01A-11R-1723-07	MAPK14	Tumor	5.87845
TCGA-G4-6297-01A-11R-1723-07	MAPK14	Tumor	6.16488
TCGA-G4-6298-01A-11R-1723-07	MAPK14	Tumor	5.74852
TCGA-G4-6299-01A-11R-1774-07	MAPK14	Tumor	4.98227
TCGA-G4-6302-01A-11R-1723-07	MAPK14	Tumor	5.08446
TCGA-G4-6303-01A-11R-1774-07	MAPK14	Tumor	5.53381
TCGA-G4-6304-01A-11R-1928-07	MAPK14	Tumor	5.00267
TCGA-G4-6306-01A-11R-1774-07	MAPK14	Tumor	4.87026
TCGA-G4-6307-01A-11R-1723-07	MAPK14	Tumor	4.41216
TCGA-G4-6309-01A-21R-1839-07	MAPK14	Tumor	5.12937
TCGA-G4-6310-01A-11R-1723-07	MAPK14	Tumor	5.30201
TCGA-G4-6311-01A-11R-1723-07	MAPK14	Tumor	5.5566
TCGA-G4-6314-01A-11R-1723-07	MAPK14	Tumor	5.55915
TCGA-G4-6315-01A-11R-1723-07	MAPK14	Tumor	5.65209
TCGA-G4-6317-01A-11R-1723-07	MAPK14	Tumor	4.9067
TCGA-G4-6317-02A-11R-2066-07	MAPK14	Tumor	4.88436
TCGA-G4-6320-01A-11R-1723-07	MAPK14	Tumor	4.55528
TCGA-G4-6321-01A-11R-1723-07	MAPK14	Tumor	4.80817
TCGA-G4-6322-01A-11R-1723-07	MAPK14	Tumor	4.84615
TCGA-G4-6323-01A-11R-1723-07	MAPK14	Tumor	4.41239
TCGA-G4-6586-01A-11R-1774-07	MAPK14	Tumor	4.41857
TCGA-G4-6588-01A-11R-1774-07	MAPK14	Tumor	5.05893
TCGA-G4-6625-01A-21R-1774-07	MAPK14	Tumor	5.44869
TCGA-G4-6626-01A-11R-1774-07	MAPK14	Tumor	5.30918
TCGA-G4-6627-01A-11R-1774-07	MAPK14	Tumor	4.95631
TCGA-G4-6628-01A-11R-1839-07	MAPK14	Tumor	4.95693
TCGA-G5-6233-01A-11R-1736-07	MAPK14	Tumor	5.06816
TCGA-G5-6235-01A-11R-1736-07	MAPK14	Tumor	5.20935
TCGA-G5-6572-01A-11R-1830-07	MAPK14	Tumor	5.78782
TCGA-G5-6572-02A-12R-1830-07	MAPK14	Tumor	4.64669
TCGA-G5-6641-01A-11R-A32Z-07	MAPK14	Tumor	4.7005
TCGA-NH-A50T-01A-11R-A28H-07	MAPK14	Tumor	4.94751
TCGA-NH-A50U-01A-33R-A37K-07	MAPK14	Tumor	5.34834
TCGA-NH-A50V-01A-11R-A28H-07	MAPK14	Tumor	4.7771
TCGA-NH-A5IV-01A-42R-A37K-07	MAPK14	Tumor	4.94571
TCGA-NH-A6GA-01A-11R-A37K-07	MAPK14	Tumor	5.59979
TCGA-NH-A6GB-01A-11R-A37K-07	MAPK14	Tumor	4.9679
TCGA-NH-A6GC-01A-12R-A41B-07	MAPK14	Tumor	4.72962
TCGA-NH-A8F7-01A-11R-A41B-07	MAPK14	Tumor	5.93909
TCGA-NH-A8F7-06A-31R-A41B-07	MAPK14	Tumor	5.27884
TCGA-NH-A8F8-01A-72R-A41B-07	MAPK14	Tumor	5.39773
TCGA-QG-A5YV-01A-11R-A28H-07	MAPK14	Tumor	5.51086
TCGA-QG-A5YW-01A-11R-A28H-07	MAPK14	Tumor	4.64653
TCGA-QG-A5YX-01A-11R-A28H-07	MAPK14	Tumor	5.00973
TCGA-QG-A5Z1-01A-11R-A28H-07	MAPK14	Tumor	5.53361
TCGA-QG-A5Z2-01A-11R-A28H-07	MAPK14	Tumor	5.34309
TCGA-QL-A97D-01A-12R-A41B-07	MAPK14	Tumor	5.25196
TCGA-RU-A8FL-01A-11R-A37K-07	MAPK14	Tumor	4.7635
TCGA-SS-A7HO-01A-21R-A37K-07	MAPK14	Tumor	6.21739
TCGA-T9-A92H-01A-11R-A37K-07	MAPK14	Tumor	5.26448
TCGA-WS-AB45-01A-11R-A41B-07	MAPK14	Tumor	5.50253

## Sheet: FIGURE 1E
	Age	Gender	pTNM_stage	MAPK14	Status
TCGA-AG-3896-01	>60	F	I	High exp	Alive
TCGA-DC-4745-01	<=60	F	III	High exp	Alive
TCGA-AH-6903-01	<=60	M	III	High exp	Alive
TCGA-AG-3599-01	>60	M	I	High exp	Alive
TCGA-AG-3581-01	>60	M	I	High exp	Alive
TCGA-AG-3881-01	>60	F	II	Low exp	Alive
TCGA-CL-5917-01	>60	F	III	High exp	Alive
TCGA-AG-3902-01	>60	M	II	High exp	Alive
TCGA-CI-6624-01	<=60	F	I	Low exp	Alive
TCGA-AF-2692-01	<=60	F	II	High exp	Alive
TCGA-DC-6683-01	<=60	M	III	High exp	Alive
TCGA-DC-6682-01	<=60	M	II	High exp	Alive
TCGA-F5-6702-01	>60	M	IV	Low exp	Alive
TCGA-AF-4110-01	>60	M	IV	Low exp	Alive
TCGA-F5-6861-01	<=60	F	II	High exp	Alive
TCGA-G5-6235-01	>60	M	III	High exp	Alive
TCGA-AG-3999-01	>60	F	III	High exp	Alive
TCGA-AG-A02N-01	>60	M	II	High exp	Alive
TCGA-AF-6136-01	>60	F	III	High exp	Alive
TCGA-AG-3580-01	>60	M	I	High exp	Alive
TCGA-DY-A1H8-01	>60	F	III	Low exp	Dead
TCGA-AG-A032-01	>60	M	III	Low exp	Alive
TCGA-EI-6512-01	>60	F	III	High exp	Alive
TCGA-AG-3575-01	<=60	M	II	Low exp	Alive
TCGA-AF-6672-01	<=60	M	IV	Low exp	Alive
TCGA-EI-6514-01	<=60	F	II	High exp	Alive
TCGA-AH-6644-01	>60	M		High exp	Alive
TCGA-AF-6655-01	>60	M	III	Low exp	Alive
TCGA-AF-A56K-01	<=60	M	II	High exp	Alive
TCGA-G5-6641-01	>60	M	III	Low exp	Alive
TCGA-DY-A1DG-01	>60	M	IV	Low exp	Dead
TCGA-AG-4001-01	>60	F	II	High exp	Alive
TCGA-AG-A026-01	>60	M	II	High exp	Dead
TCGA-EI-7004-01	<=60	F		Low exp	Alive
TCGA-AG-3878-01	>60	M	I	Low exp	Alive
TCGA-AG-3611-01	>60	M	II	Low exp	Alive
TCGA-AF-3400-01	<=60	M	II	Low exp	Alive
TCGA-G5-6572-01	<=60	M		High exp	Dead
TCGA-AG-3574-01	>60	F	II	High exp	Dead
TCGA-AG-3605-01	>60	F	IV	High exp	Alive
TCGA-AG-3731-01	>60	M	IV	High exp	Alive
TCGA-AG-A01J-01	<=60	F	II	Low exp	Alive
TCGA-AG-A01N-01	>60	F	IV	Low exp	Alive
TCGA-DT-5265-01	<=60	M	II	Low exp	Alive
TCGA-AG-A00Y-01	>60	M	II	High exp	Alive
TCGA-AH-6547-01	>60	F		Low exp	Dead
TCGA-AH-6549-01	>60	M		High exp	Alive
TCGA-AF-A56L-01	<=60	F	III	Low exp	Alive
TCGA-AG-A036-01	>60	M	III	High exp	Alive
TCGA-DC-4749-01	<=60	M	I	Low exp	Alive
TCGA-AF-2687-01	<=60	M	III	High exp	Alive
TCGA-AG-3883-01	>60	M	I	Low exp	Alive
TCGA-CL-4957-01	>60	F		High exp	Alive
TCGA-AG-A01Y-01	<=60	F	II	High exp	Alive
TCGA-AG-3890-01	>60	M	I	High exp	Alive
TCGA-AG-A011-01	>60	M	II	Low exp	Alive
TCGA-AG-3592-01	>60	M	II	High exp	Alive
TCGA-AG-3892-01	<=60	F	I	Low exp	Alive
TCGA-AF-A56N-01	<=60	F	II	High exp	Alive
TCGA-EI-6513-01	<=60	M	III	High exp	Alive
TCGA-EI-6882-01	<=60	M	II	High exp	Alive
TCGA-F5-6812-01	>60	M	II	Low exp	Alive
TCGA-AG-3726-01	>60	F	I	Low exp	Alive
TCGA-EI-6917-01	<=60	M	III	Low exp	Alive
TCGA-AG-A02X-01	>60	M	I	Low exp	Alive
TCGA-AG-A015-01	>60	F	I	High exp	Alive
TCGA-AF-2693-01	>60	M	I	High exp	Alive
TCGA-AG-4022-01	<=60	F	II	High exp	Alive
TCGA-AG-A008-01	<=60	F	I	Low exp	Alive
TCGA-AG-3582-01	>60	M	IV	High exp	Dead
TCGA-G5-6233-01	>60	M		Low exp	Dead
TCGA-AG-3742-01	>60	F	I	High exp	Alive
TCGA-EI-6509-01	<=60	M	III	High exp	Alive
TCGA-AG-3602-01	>60	F	III	High exp	Alive
TCGA-EI-6506-01	>60	F	II	High exp	Alive
TCGA-CI-6622-01	>60	M	II	High exp	Alive
TCGA-AG-3901-01	>60	F	III	Low exp	Alive
TCGA-AG-3894-01	>60	M	II	High exp	Alive
TCGA-AG-4015-01	>60	F	II	High exp	Alive
TCGA-AG-3727-01	>60	F	III	Low exp	Alive
TCGA-CI-6623-01	<=60	M	I	High exp	Alive
TCGA-AG-A02G-01	>60	M	IV	High exp	Dead
TCGA-AG-3578-01	>60	F	II	High exp	Alive
TCGA-DC-6681-01	>60	F	IV	Low exp	Alive
TCGA-AG-3732-01	>60	F	I	High exp	Alive
TCGA-EI-6885-01	<=60	F	IV	High exp	Alive
TCGA-DC-5337-01	>60	M	I	Low exp	Alive
TCGA-F5-6863-01	>60	F	III	Low exp	Dead
TCGA-EI-6510-01	>60	F		Low exp	Alive
TCGA-AG-3587-01	>60	M	I	High exp	Alive
TCGA-F5-6464-01	>60	F	III	Low exp	Dead
TCGA-DC-6156-01	>60	M	IV	High exp	Alive
TCGA-AG-A016-01	<=60	M	IV	High exp	Alive
TCGA-F5-6811-01	>60	F	II	Low exp	Alive
TCGA-AG-3584-01	<=60	M	IV	Low exp	Dead
TCGA-AG-3898-01	>60	M	II	Low exp	Alive
TCGA-EI-6884-01	>60	M	III	Low exp	Alive
TCGA-AG-A002-01	<=60	M	I	High exp	Alive
TCGA-AG-3725-01	>60	F	III	High exp	Alive
TCGA-CI-6619-01	<=60	M	IV	High exp	Alive
TCGA-AG-A00C-01	<=60	F	III	Low exp	Alive
TCGA-DY-A0XA-01	<=60	F	II	High exp	Alive
TCGA-F5-6814-01	<=60	M	II	Low exp	Alive
TCGA-AG-3893-01	>60	M	III	High exp	Alive
TCGA-AG-3583-01	>60	M	IV	Low exp	Dead
TCGA-AG-A01W-01	>60	F	II	High exp	Alive
TCGA-AG-A025-01	>60	F	I	High exp	Alive
TCGA-DC-6155-01	<=60	F	III	Low exp	Alive
TCGA-F5-6813-01	>60	M	III	Low exp	Dead
TCGA-AG-A020-01	<=60	F	III	High exp	Alive
TCGA-EI-6511-01	<=60	M	III	Low exp	Alive
TCGA-AG-3608-01	>60	F	II	Low exp	Alive
TCGA-AG-A01L-01	<=60	M	III	High exp	Alive
TCGA-AG-3586-01	>60	F	III	High exp	Alive
TCGA-AF-3911-01	<=60	M	III	High exp	Alive
TCGA-DY-A1DF-01	>60	F	III	Low exp	Dead
TCGA-AF-2690-01	>60	F	III	Low exp	Dead
TCGA-EI-7002-01	<=60	M	IV	High exp	Alive
TCGA-AG-3593-01	>60	F	II	High exp	Alive
TCGA-AG-3600-01	>60	M	III	Low exp	Alive
TCGA-DC-5869-01	>60	F	III	High exp	Alive
TCGA-EF-5830-01	<=60	M	II	High exp	Alive
TCGA-AG-3591-01	>60	F	II	High exp	Alive
TCGA-CI-6620-01	<=60	F	IV	High exp	Alive
TCGA-DC-6158-01	>60	M	I	High exp	Dead
TCGA-F5-6465-01	>60	F	II	High exp	Alive
TCGA-DC-6157-01	<=60	M	I	High exp	Alive
TCGA-AF-2691-01	<=60	F	I	High exp	Alive
TCGA-AH-6897-01	<=60	M	I	High exp	Alive
TCGA-CI-6621-01	>60	M	III	High exp	Alive
TCGA-AG-3909-01	>60	F	III	Low exp	Alive
TCGA-AG-3612-01	<=60	F	III	Low exp	Alive
TCGA-AG-4005-01	>60	M	IV	High exp	Alive
TCGA-EI-6883-01	>60	M	II	Low exp	Alive
TCGA-EI-6508-01	<=60	F	III	High exp	Alive
TCGA-EI-6881-01	<=60	M	III	High exp	Alive
TCGA-AG-3598-01	>60	M	II	High exp	Alive
TCGA-F5-6864-01	>60	F	III	Low exp	Alive
TCGA-AG-4008-01	>60	M	II	Low exp	Alive
TCGA-F5-6571-01	>60	F	II	High exp	Alive
TCGA-AG-3601-01	>60	M	III	Low exp	Alive
TCGA-AG-3609-01	>60	F	III	Low exp	Alive
TCGA-AG-3887-01	>60	M	II	Low exp	Alive
TCGA-AG-4021-01	>60	F	IV	Low exp	Dead
TCGA-AG-A023-01	>60	F	IV	Low exp	Dead
TCGA-EF-5831-01	>60	M	II	High exp	Alive
TCGA-CL-5918-01	>60	F	II	Low exp	Alive
TCGA-AG-3885-01	>60	F	III	Low exp	Alive
TCGA-AF-5654-01	>60	F	I	Low exp	Dead
TCGA-BM-6198-01	>60	M	III	Low exp	Alive
TCGA-AG-3728-01	>60	M	III	Low exp	Alive
TCGA-DY-A1DC-01	>60	F	II	Low exp	Dead
TCGA-EI-6507-01	<=60	M	II	Low exp	Alive
TCGA-DY-A1DE-01	<=60	F	II	High exp	Alive
TCGA-AG-3594-01	>60	M	II	Low exp	Dead
TCGA-AG-A00H-01	>60	M	II	High exp	Alive
TCGA-AG-A014-01	>60	M	I	Low exp	Alive
TCGA-DY-A1DD-01	>60	F	III	Low exp	Dead
TCGA-DC-6154-01	<=60	F	IV	High exp	Alive
TCGA-DC-6160-01	>60	M	I	High exp	Alive
TCGA-AF-3913-01	<=60	M	IV	High exp	Dead
TCGA-AH-6643-01	<=60	M	III	High exp	Dead
TCGA-AG-4007-01	>60	M	IV	High exp	Alive
TCGA-AH-6544-01	<=60	M		High exp	Alive
TCGA-AG-3882-01	>60	F	I	Low exp	Alive
TCGA-4T-AA8H-01	<=60	F	II	Low exp	Alive
TCGA-AA-A00Q-01	>60	F	III	High exp	Alive
TCGA-AZ-4614-01	>60	F	IV	Low exp	Dead
TCGA-A6-2675-01	>60	M	II	High exp	Alive
TCGA-AA-A00U-01	<=60	M	III	High exp	Alive
TCGA-A6-6781-01	<=60	M	III	Low exp	Alive
TCGA-CM-6169-01	>60	M	II	High exp	Alive
TCGA-AA-3516-01	>60	F	III	Low exp	Dead
TCGA-AA-3552-01	>60	M	III	High exp	Dead
TCGA-D5-6931-01	>60	M	III	High exp	Alive
TCGA-SS-A7HO-01	<=60	F	II	High exp	Alive
TCGA-AZ-6605-01	>60	M	III	Low exp	Dead
TCGA-CA-6717-01	<=60	M	II	Low exp	Alive
TCGA-NH-A8F7-01	<=60	F	II	High exp	Alive
TCGA-AD-6965-01	>60	M	III	High exp	Alive
TCGA-AA-A02H-01	>60	F	IV	High exp	Dead
TCGA-AA-A022-01	>60	F	II	Low exp	Alive
TCGA-AA-3680-01	>60	F	IV	High exp	Dead
TCGA-A6-6650-01	>60	F	II	High exp	Alive
TCGA-G4-6311-01	>60	M	III	High exp	Alive
TCGA-A6-2677-01	>60	F	III	High exp	Dead
TCGA-AA-3815-01	>60	F	II	Low exp	Alive
TCGA-CK-4951-01	>60	F	II	Low exp	Dead
TCGA-CK-6748-01	<=60	F	IV	High exp	Alive
TCGA-CA-5255-01	<=60	M	II	Low exp	Alive
TCGA-CK-4952-01	<=60	F	III	High exp	Alive
TCGA-AZ-4315-01	>60	M	II	Low exp	Alive
TCGA-AA-3869-01	>60	M	IV	High exp	Dead
TCGA-G4-6626-01	>60	M	II	High exp	Dead
TCGA-DM-A1D7-01	>60	M	II	Low exp	Dead
TCGA-AA-3531-01	>60	F	II	High exp	Alive
TCGA-A6-5662-01	<=60	M	IV	High exp	Alive
TCGA-CM-4744-01	>60	M	I	Low exp	Alive
TCGA-D5-5540-01	>60	M	II	High exp	Alive
TCGA-AZ-6608-01	<=60	F	III	Low exp	Dead
TCGA-AA-3518-01	>60	F	II	Low exp	Alive
TCGA-CM-5863-01	<=60	F	III	Low exp	Alive
TCGA-A6-5666-01	>60	M	II	Low exp	Alive
TCGA-DM-A280-01	>60	F	II	Low exp	Dead
TCGA-AA-3973-01	>60	M	IV	High exp	Alive
TCGA-CM-4748-01	<=60	M	III	Low exp	Alive
TCGA-D5-6530-01	<=60	M	I	Low exp	Alive
TCGA-A6-6137-01	<=60	M	III	High exp	Alive
TCGA-DM-A1D6-01	>60	M	II	Low exp	Dead
TCGA-D5-6923-01	<=60	M	I	High exp	Alive
TCGA-A6-2681-01	>60	F	II	Low exp	Alive
TCGA-F4-6463-01	<=60	M	II	High exp	Alive
TCGA-AZ-6599-01	>60	M	I	Low exp	Dead
TCGA-D5-6532-01	>60	M	II	High exp	Alive
TCGA-AA-3489-01	>60	M	II	High exp	Dead
TCGA-CM-6171-01	>60	F	I	Low exp	Alive
TCGA-AA-A00R-01	>60	F	I	Low exp	Alive
TCGA-DM-A28C-01	>60	M	II	High exp	Dead
TCGA-AA-A01T-01	>60	F	III	Low exp	Alive
TCGA-AA-A02E-01	>60	F	IV	High exp	Dead
TCGA-CM-5860-01	<=60	M	II	High exp	Alive
TCGA-A6-6141-01	<=60	M	II	Low exp	Alive
TCGA-AA-A00D-01	>60	M	I	Low exp	Alive
TCGA-G4-6628-01	>60	M	I	Low exp	Alive
TCGA-AA-3688-01	>60	M	IV	High exp	Alive
TCGA-AA-3492-01	>60	F	II	High exp	Dead
TCGA-AA-3819-01	<=60	F	II	High exp	Alive
TCGA-A6-2678-01	<=60	F	III	High exp	Alive
TCGA-AA-3521-01	>60	M	II	Low exp	Alive
TCGA-DM-A1DA-01	>60	F	III	Low exp	Dead
TCGA-AA-3864-01	>60	M	II	High exp	Alive
TCGA-F4-6855-01	>60	F	II	Low exp	Alive
TCGA-F4-6856-01	<=60	M	I	Low exp	Alive
TCGA-DM-A0X9-01	>60	F	II	Low exp	Alive
TCGA-A6-5659-01	>60	M	I	High exp	Alive
TCGA-AZ-6598-01	>60	F	II	Low exp	Dead
TCGA-AA-3519-01	>60	M	III	High exp	Alive
TCGA-DM-A1HB-01	>60	M	III	Low exp	Alive
TCGA-A6-A567-01	<=60	M	IV	High exp	Dead
TCGA-AA-3970-01	>60	M	II	High exp	Alive
TCGA-CA-5796-01	<=60	F	II	Low exp	Alive
TCGA-5M-AAT6-01	<=60	F	IV	Low exp	Dead
TCGA-CM-6163-01	>60	M	I	High exp	Alive
TCGA-AD-6889-01	>60	M	II	Low exp	Dead
TCGA-CM-4751-01	>60	M	III	Low exp	Alive
TCGA-AA-3982-01	>60	M	III	High exp	Alive
TCGA-AA-A00A-01	>60	M	II	Low exp	Alive
TCGA-D5-6924-01	>60	M	II	High exp	Alive
TCGA-AA-3502-01	>60	M	I	Low exp	Alive
TCGA-D5-7000-01	>60	F	I	High exp	Alive
TCGA-D5-6540-01	>60	M	I	Low exp	Alive
TCGA-D5-6932-01	>60	M	II	High exp	Alive
TCGA-CK-5912-01	>60	M	I	High exp	Dead
TCGA-AA-3538-01	<=60	F	I	High exp	Alive
TCGA-AA-3930-01	>60	M	IV	High exp	Dead
TCGA-AA-A00W-01	>60	M	I	High exp	Alive
TCGA-AA-3555-01	>60	F	II	High exp	Alive
TCGA-AA-3655-01	>60	M	II	High exp	Alive
TCGA-AA-3989-01	>60	M	IV	High exp	Dead
TCGA-5M-AAT4-01	>60	M	IV	Low exp	Dead
TCGA-AA-A02R-01	>60	F	II	Low exp	Dead
TCGA-A6-6649-01	>60	M	III	Low exp	Alive
TCGA-A6-3809-01	>60	F	II	Low exp	Alive
TCGA-AY-4070-01	<=60	F	III	High exp	Dead
TCGA-G4-6299-01	>60	M	III	Low exp	Alive
TCGA-AA-A02O-01	>60	M	II	Low exp	Alive
TCGA-AA-3972-01	>60	M	IV	High exp	Alive
TCGA-NH-A50T-01	>60	F	II	Low exp	Alive
TCGA-DM-A0XD-01	>60	M	II	Low exp	Dead
TCGA-AU-6004-01	>60	F	I	Low exp	Alive
TCGA-AA-3841-01	>60	M	II	Low exp	Alive
TCGA-DM-A28E-01	>60	F	II	High exp	Alive
TCGA-AA-A00E-01	>60	M	II	Low exp	Alive
TCGA-AA-3514-01	>60	F	I	Low exp	Alive
TCGA-AA-A01F-01	>60	M	III	High exp	Alive
TCGA-A6-5665-01	>60	F	II	Low exp	Alive
TCGA-G4-6315-01	>60	M	IV	High exp	Alive
TCGA-F4-6459-01	>60	F	III	High exp	Dead
TCGA-D5-6926-01	>60	M	III	High exp	Alive
TCGA-CK-6747-01	>60	F	II	High exp	Alive
TCGA-DM-A1D8-01	<=60	F		Low exp	Dead
TCGA-AA-3858-01	>60	M	I	Low exp	Alive
TCGA-AA-3522-01	>60	M	II	High exp	Alive
TCGA-G4-6314-01	>60	F	IV	High exp	Alive
TCGA-AA-3544-01	>60	M	I	Low exp	Alive
TCGA-NH-A6GA-01	<=60	M	III	High exp	Dead
TCGA-D5-6537-01	>60	M	III	Low exp	Dead
TCGA-AZ-4684-01	<=60	M	IV	Low exp	Alive
TCGA-G4-6302-01	>60	F	II	Low exp	Dead
TCGA-AA-3862-01	>60	M	II	High exp	Alive
TCGA-A6-2685-01	<=60	F	II	Low exp	Alive
TCGA-AA-3712-01	>60	M	III	High exp	Alive
TCGA-AA-3562-01	>60	M	III	High exp	Alive
TCGA-AA-3846-01	>60	F	II	High exp	Alive
TCGA-A6-A565-01	<=60	F	III	Low exp	Dead
TCGA-AU-3779-01	>60	F	II	High exp	Alive
TCGA-A6-2684-01	>60	F	I	Low exp	Alive
TCGA-AA-3561-01	>60	M	II	Low exp	Alive
TCGA-CM-5341-01	>60	F	III	High exp	Alive
TCGA-A6-2683-01	<=60	F	IV	Low exp	Dead
TCGA-AA-A004-01	>60	M	II	Low exp	Alive
TCGA-AA-3529-01	>60	F	III	High exp	Dead
TCGA-AA-3861-01	>60	M	II	Low exp	Alive
TCGA-AA-3844-01	>60	F	III	Low exp	Alive
TCGA-AA-3952-01	>60	M	III	High exp	Dead
TCGA-D5-5537-01	>60	M		Low exp	Dead
TCGA-AA-3837-01	>60	M	II	Low exp	Alive
TCGA-AA-3511-01	>60	M	II	Low exp	Alive
TCGA-D5-6922-01	>60	M	III	High exp	Alive
TCGA-AA-3556-01	>60	M	I	High exp	Alive
TCGA-CM-6674-01	<=60	M	II	Low exp	Alive
TCGA-AA-3939-01	>60	M	II	Low exp	Alive
TCGA-AA-A00K-01	>60	M	II	Low exp	Alive
TCGA-DM-A28A-01	>60	M	III	High exp	Dead
TCGA-CK-5914-01	>60	M	III	High exp	Alive
TCGA-G4-6320-01	>60	M	III	Low exp	Alive
TCGA-A6-A5ZU-01	<=60	M	III	High exp	Alive
TCGA-AA-3495-01	>60	M	I	High exp	Alive
TCGA-QL-A97D-01	>60	F	I	High exp	Alive
TCGA-CM-5868-01	<=60	F	IV	Low exp	Alive
TCGA-AA-3534-01	>60	F	II	High exp	Alive
TCGA-AA-3693-01	>60	F	IV	High exp	Alive
TCGA-AA-A02J-01	>60	F	IV	High exp	Dead
TCGA-D5-5541-01	>60	M	III	High exp	Alive
TCGA-AA-3860-01	<=60	F	III	High exp	Alive
TCGA-A6-5657-01	>60	M	III	High exp	Alive
TCGA-AA-3812-01	>60	F	II	Low exp	Alive
TCGA-DM-A1D4-01	>60	M	II	Low exp	Dead
TCGA-AA-3854-01	>60	F	I	Low exp	Alive
TCGA-CK-4950-01	>60	F	III	Low exp	Alive
TCGA-D5-6541-01	<=60	M	II	Low exp	Alive
TCGA-QG-A5YV-01	>60	F	III	High exp	Alive
TCGA-AD-6901-01	>60	M		Low exp	Dead
TCGA-AA-3526-01	<=60	M	I	High exp	Alive
TCGA-DM-A1HA-01	>60	M	III	Low exp	Alive
TCGA-AA-A02W-01	>60	F	I	High exp	Alive
TCGA-AA-A00F-01	>60	M	III	High exp	Alive
TCGA-AA-A02Y-01	>60	M	I	Low exp	Alive
TCGA-A6-6780-01	>60	M	II	Low exp	Alive
TCGA-AA-3525-01	>60	M	III	Low exp	Alive
TCGA-CM-4752-01	<=60	M	II	Low exp	Alive
TCGA-CM-6680-01	>60	F	III	Low exp	Alive
TCGA-AD-A5EK-01	<=60	M	I	Low exp	Alive
TCGA-A6-2682-01	>60	M	IV	Low exp	Dead
TCGA-CM-6164-01	<=60	F	II	High exp	Alive
TCGA-DM-A28H-01	<=60	M	III	High exp	Alive
TCGA-D5-6898-01	<=60	F	I	High exp	Alive
TCGA-A6-3808-01	>60	M	II	High exp	Alive
TCGA-AA-3662-01	>60	F	IV	High exp	Alive
TCGA-CM-5864-01	<=60	M	I	High exp	Alive
TCGA-NH-A6GB-01	>60	F	III	Low exp	Alive
TCGA-NH-A8F8-01	>60	M	IV	High exp	Dead
TCGA-CM-6677-01	>60	F	II	Low exp	Alive
TCGA-AA-3949-01	>60	F	III	Low exp	Alive
TCGA-DM-A1D9-01	>60	F	II	Low exp	Alive
TCGA-D5-6930-01	>60	M	II	Low exp	Alive
TCGA-AA-3980-01	>60	F	I	High exp	Alive
TCGA-CA-5797-01	<=60	M	II	High exp	Alive
TCGA-AA-3494-01	<=60	M	IV	High exp	Alive
TCGA-D5-6531-01	>60	M	II	Low exp	Alive
TCGA-AZ-4615-01	>60	M	III	High exp	Alive
TCGA-A6-5656-01	>60	M	I	Low exp	Alive
TCGA-CM-4743-01	>60	M	II	Low exp	Alive
TCGA-AA-A01K-01	>60	F	III	Low exp	Alive
TCGA-NH-A50U-01	<=60	M	IV	High exp	Dead
TCGA-D5-6928-01	>60	M	II	Low exp	Alive
TCGA-DM-A28K-01	>60	M	II	High exp	Alive
TCGA-AY-6196-01	<=60	M	III	Low exp	Alive
TCGA-CM-5344-01	<=60	F	III	Low exp	Alive
TCGA-G4-6309-01	<=60	F	III	Low exp	Alive
TCGA-CM-6165-01	>60	M	II	High exp	Alive
TCGA-AY-5543-01	>60	F	IV	Low exp	Alive
TCGA-CM-6167-01	<=60	F	III	Low exp	Alive
TCGA-AA-3664-01	>60	F	II	Low exp	Alive
TCGA-AZ-4313-01	<=60	F	I	Low exp	Alive
TCGA-AA-3530-01	>60	M	I	High exp	Alive
TCGA-AA-3877-01	>60	F	I	Low exp	Alive
TCGA-D5-6535-01	>60	F	III	High exp	Alive
TCGA-CM-6678-01	>60	F	IV	Low exp	Alive
TCGA-CM-4746-01	>60	M	I	Low exp	Alive
TCGA-A6-6652-01	<=60	M	IV	High exp	Alive
TCGA-AA-A01Q-01	<=60	F	II	Low exp	Alive
TCGA-A6-5661-01	>60	F	II	Low exp	Alive
TCGA-5M-AATE-01	>60	M	II	Low exp	Alive
TCGA-DM-A1D0-01	>60	F	II	Low exp	Alive
TCGA-AA-3681-01	>60	F	III	Low exp	Alive
TCGA-D5-5538-01	<=60	F	III	High exp	Dead
TCGA-AA-3870-01	>60	F	IV	Low exp	Alive
TCGA-CM-6679-01	<=60	M	II	High exp	Alive
TCGA-T9-A92H-01	>60	M	II	High exp	Alive
TCGA-AA-3818-01	>60	F	II	High exp	Dead
TCGA-CA-5254-01	<=60	F	II	Low exp	Alive
TCGA-AA-3672-01	>60	F	III	Low exp	Alive
TCGA-AD-5900-01	>60	M	I	Low exp	Alive
TCGA-CA-6719-01	>60	M	II	High exp	Alive
TCGA-A6-6654-01	>60	F	III	Low exp	Alive
TCGA-CM-6161-01	<=60	F	I	High exp	Alive
TCGA-AA-3814-01	>60	F	II	High exp	Alive
TCGA-AA-3697-01	>60	M	II	High exp	Alive
TCGA-AA-3532-01	>60	M	II	High exp	Alive
TCGA-AZ-6606-01	>60	M	IV	Low exp	Dead
TCGA-CK-4947-01	<=60	F	III	High exp	Alive
TCGA-A6-2674-01	>60	M	IV	High exp	Alive
TCGA-CA-6716-01	>60	M	II	High exp	Alive
TCGA-NH-A6GC-01	>60	F	IV	Low exp	Alive
TCGA-AA-3848-01	>60	F	III	Low exp	Dead
TCGA-AA-3684-01	>60	F	IV	Low exp	Alive
TCGA-F4-6807-01	<=60	F	III	Low exp	Alive
TCGA-AA-3875-01	>60	F	I	High exp	Alive
TCGA-G4-6297-01	<=60	F	IV	High exp	Alive
TCGA-A6-5660-01	>60	M	III	High exp	Alive
TCGA-AZ-6607-01	>60	M	IV	Low exp	Dead
TCGA-AZ-4308-01	<=60	F	III	Low exp	Alive
TCGA-AA-3524-01	>60	M	II	High exp	Alive
TCGA-AA-3975-01	>60	M	I	High exp	Alive
TCGA-AA-3666-01	>60	M	III	High exp	Dead
TCGA-AA-3872-01	<=60	M	IV	High exp	Alive
TCGA-AA-3979-01	>60	M	II	High exp	Alive
TCGA-CM-6168-01	>60	F	II	High exp	Alive
TCGA-G4-6588-01	<=60	F	II	Low exp	Alive
TCGA-CM-5348-01	>60	M	III	High exp	Alive
TCGA-AA-3553-01	>60	F	I	High exp	Alive
TCGA-AA-3833-01	>60	F	II	Low exp	Alive
TCGA-G4-6295-01	>60	F	II	High exp	Alive
TCGA-AA-3867-01	>60	M	IV	High exp	Alive
TCGA-AA-A00N-01	>60	M	II	Low exp	Dead
TCGA-CK-5915-01	>60	M	I	High exp	Alive
TCGA-AA-3520-01	>60	F	II	High exp	Alive
TCGA-G4-6303-01	<=60	F	IV	High exp	Dead
TCGA-AA-A03F-01	>60	F	III	Low exp	Dead
TCGA-DM-A1DB-01	>60	M	II	High exp	Dead
TCGA-CM-6170-01	>60	F	I	High exp	Alive
TCGA-A6-2680-01	>60	F	II	High exp	Alive
TCGA-QG-A5YW-01	<=60	F	III	Low exp	Alive
TCGA-AA-A024-01	>60	M	II	Low exp	Dead
TCGA-DM-A285-01	>60	F	IV	Low exp	Dead
TCGA-QG-A5YX-01	>60	F	II	Low exp	Alive
TCGA-AA-A017-01	<=60	F	II	Low exp	Alive
TCGA-AA-3509-01	<=60	F	II	High exp	Alive
TCGA-D5-6920-01	>60	F	II	High exp	Alive
TCGA-D5-6534-01	>60	F	II	Low exp	Alive
TCGA-AA-3496-01	>60	F	II	Low exp	Alive
TCGA-AA-A02K-01	<=60	M	IV	High exp	Dead
TCGA-AA-3685-01	>60	M	II	Low exp	Alive
TCGA-AA-3851-01	>60	M	II	Low exp	Alive
TCGA-DM-A282-01	<=60	F	II	Low exp	Alive
TCGA-AA-3543-01	>60	M	I	Low exp	Alive
TCGA-F4-6805-01	<=60	F	II	High exp	Alive
TCGA-AA-3821-01	>60	F	I	High exp	Alive
TCGA-F4-6460-01	<=60	F	III	High exp	Dead
TCGA-AZ-5407-01	<=60	F	I	Low exp	Alive
TCGA-D5-6929-01	<=60	F	IV	High exp	Alive
TCGA-AA-3984-01	>60	F	II	High exp	Alive
TCGA-A6-5664-01	>60	M	III	Low exp	Alive
TCGA-AM-5821-01	>60	F	II	Low exp	Alive
TCGA-AA-3488-01	<=60	M	IV	Low exp	Dead
TCGA-AA-3956-01	>60	M	II	High exp	Alive
TCGA-G4-6298-01	>60	M	III	High exp	Dead
TCGA-DM-A28F-01	>60	M	III	Low exp	Dead
TCGA-AA-A00J-01	>60	M	III	High exp	Alive
TCGA-A6-6142-01	<=60	F	IV	High exp	Alive
TCGA-G4-6304-01	>60	F	II	Low exp	Alive
TCGA-G4-6310-01	>60	M	III	High exp	Alive
TCGA-AA-3866-01	>60	F	I	High exp	Alive
TCGA-F4-6806-01	<=60	F	I	Low exp	Alive
TCGA-AY-A8YK-01	<=60	M	IV	Low exp	Alive
TCGA-AA-3852-01	>60	M	II	Low exp	Dead
TCGA-D5-5539-01	<=60	M	III	Low exp	Alive
TCGA-AZ-6601-01	>60	M	II	Low exp	Dead
TCGA-AA-3994-01	>60	M	III	Low exp	Alive
TCGA-G4-6307-01	<=60	F	III	Low exp	Alive
TCGA-CM-4747-01	<=60	M	IV	Low exp	Alive
TCGA-NH-A50V-01	>60	M	III	Low exp	Alive
TCGA-A6-5667-01	<=60	F	III	High exp	Alive
TCGA-NH-A5IV-01	>60	F	II	Low exp	Alive
TCGA-AA-3667-01	<=60	F	I	Low exp	Alive
TCGA-QG-A5Z2-01	>60	M	I	High exp	Alive
TCGA-AA-A01X-01	>60	F	III	High exp	Alive
TCGA-AY-6197-01	<=60	M	II	Low exp	Alive
TCGA-AA-3517-01	<=60	M	II	High exp	Alive
TCGA-AA-3968-01	<=60	F	I	High exp	Alive
TCGA-AA-3713-01	>60	M	IV	High exp	Alive
TCGA-AA-3527-01	>60	F	II	Low exp	Alive
TCGA-AA-3673-01	<=60	F	II	High exp	Alive
TCGA-AA-3856-01	<=60	M	II	High exp	Alive
TCGA-CM-6676-01	>60	M	I	High exp	Alive
TCGA-A6-2679-01	>60	F	II	Low exp	Alive
TCGA-DM-A28M-01	>60	M	II	Low exp	Alive
TCGA-AA-A010-01	<=60	F	II	High exp	Alive
TCGA-AD-6548-01	>60	F	I	High exp	Alive
TCGA-AA-3554-01	>60	F	II	Low exp	Alive
TCGA-CK-5913-01	<=60	F	II	Low exp	Alive
TCGA-AA-A01S-01	<=60	F	III	Low exp	Alive
TCGA-AA-3660-01	<=60	F	II	Low exp	Alive
TCGA-CM-6166-01	<=60	F	I	Low exp	Alive
TCGA-AA-A01P-01	>60	F	III	Low exp	Dead
TCGA-DM-A28G-01	>60	M	II	Low exp	Dead
TCGA-CA-5256-01	<=60	F	II	Low exp	Alive
TCGA-CM-6675-01	<=60	M	IV	High exp	Alive
TCGA-AA-A029-01	>60	M	II	Low exp	Alive
TCGA-AA-3678-01	<=60	F	III	High exp	Alive
TCGA-A6-6140-01	>60	M	II	High exp	Alive
TCGA-AA-3986-01	>60	M	I	High exp	Alive
TCGA-G4-6293-01	<=60	F	III	Low exp	Alive
TCGA-D5-6538-01	>60	F	III	High exp	Alive
TCGA-AA-3941-01	>60	F	IV	Low exp	Alive
TCGA-G4-6317-01	<=60	F	III	Low exp	Alive
TCGA-AA-A01D-01	<=60	F	III	Low exp	Dead
TCGA-CM-5862-01	>60	M	IV	High exp	Dead
TCGA-CK-5916-01	>60	F	I	Low exp	Dead
TCGA-AA-3692-01	<=60	F	IV	High exp	Dead
TCGA-AA-A00O-01	>60	F	III	Low exp	Alive
TCGA-AZ-4323-01	<=60	M	IV	Low exp	Dead
TCGA-A6-6648-01	<=60	M	IV	High exp	Alive
TCGA-AA-A01Z-01	>60	M	II	Low exp	Alive
TCGA-WS-AB45-01	<=60	F	II	High exp	Alive
TCGA-CM-5861-01	>60	F	II	Low exp	Alive
TCGA-A6-6138-01	>60	M	I	High exp	Alive
TCGA-AA-A01G-01	>60	M	II	High exp	Alive
TCGA-AM-5820-01	<=60	F	IV	High exp	Alive
TCGA-AA-3845-01	>60	F	II	High exp	Dead
TCGA-AA-A02F-01	>60	F	IV	High exp	Alive
TCGA-G4-6322-01	>60	M	III	Low exp	Alive
TCGA-3L-AA1B-01	>60	F	I	High exp	Alive
TCGA-AZ-6603-01	>60	F		High exp	Dead
TCGA-AZ-5403-01	<=60	M	II	Low exp	Dead
TCGA-G4-6323-01	<=60	M	I	Low exp	Alive
TCGA-AA-3811-01	>60	F	III	High exp	Dead
TCGA-AA-3831-01	>60	M	II	High exp	Alive
TCGA-AY-A54L-01	>60	F	I	High exp	Alive
TCGA-AD-6963-01	<=60	M		Low exp	Alive
TCGA-A6-A566-01	<=60	F	III	Low exp	Dead
TCGA-CA-6718-01	<=60	M	II	Low exp	Dead
TCGA-G4-6627-01	>60	M	II	Low exp	Alive
TCGA-G4-6625-01	>60	F	II	High exp	Alive
TCGA-AA-3710-01	>60	F	II	Low exp	Alive
TCGA-G4-6306-01	>60	M		Low exp	Alive
TCGA-F4-6854-01	>60	F	II	High exp	Alive
TCGA-AD-6890-01	>60	M		Low exp	Alive
TCGA-A6-3807-01	<=60	F	III	Low exp	Alive
TCGA-A6-6782-01	>60	M	II	Low exp	Alive
TCGA-AA-A01C-01	>60	M	III	Low exp	Alive
TCGA-AA-3855-01	>60	M	I	High exp	Alive
TCGA-A6-6653-01	>60	M	I	High exp	Alive
TCGA-AA-A01R-01	<=60	M	III	Low exp	Alive
TCGA-A6-2671-01	>60	M	IV	High exp	Dead
TCGA-AA-3663-01	<=60	M	II	High exp	Alive
TCGA-A6-2672-01	>60	F	III	Low exp	Alive
TCGA-G4-6294-01	>60	M	IV	High exp	Dead
TCGA-A6-2676-01	>60	F	II	Low exp	Dead
TCGA-AA-3549-01	>60	M	I	Low exp	Alive
TCGA-CM-5349-01	>60	F	II	High exp	Alive
TCGA-AA-A01V-01	<=60	M	I	Low exp	Alive
TCGA-NH-A8F7-06	<=60	F	II	High exp	Alive
TCGA-AZ-4682-01	>60	M	IV	Low exp	Dead
TCGA-AA-3842-01	<=60	M	III	High exp	Alive
TCGA-AA-3542-01	>60	M	III	Low exp	Alive
TCGA-AA-3560-01	>60	F	III	High exp	Alive
TCGA-AA-A01I-01	>60	M	I	High exp	Alive
TCGA-AY-A71X-01	<=60	F	I	Low exp	Alive
TCGA-F4-6809-01	<=60	F	IV	Low exp	Dead
TCGA-G4-6321-01	<=60	F	III	Low exp	Alive
TCGA-CM-6172-01	>60	F	III	High exp	Alive
TCGA-AD-A5EJ-01	>60	F	II	Low exp	Alive
TCGA-AA-3966-01	>60	F	II	Low exp	Alive
TCGA-AA-A00L-01	>60	M	II	High exp	Alive
TCGA-D5-6927-01	<=60	M	II	Low exp	Alive
TCGA-D5-6536-01	>60	M	II	Low exp	Alive
TCGA-D5-6539-01	<=60	F		High exp	Alive
TCGA-A6-2686-01	>60	F	II	Low exp	Dead
TCGA-A6-3810-01	>60	M	II	High exp	Alive
TCGA-F4-6461-01	<=60	F	III	High exp	Dead
TCGA-AD-6895-01	>60	M	III	Low exp	Alive
TCGA-AA-3510-01	>60	M	II	Low exp	Alive
TCGA-CA-6715-01	>60	M	III	High exp	Alive
TCGA-AA-3850-01	>60	M	I	High exp	Dead
TCGA-AZ-4616-01	>60	F	IV	Low exp	Dead
TCGA-AA-3715-01	>60	M	II	Low exp	Dead
TCGA-AA-3506-01	>60	M	I	Low exp	Alive
TCGA-AD-6964-01	<=60	M		Low exp	Dead
TCGA-G4-6586-01	>60	F	II	Low exp	Alive
TCGA-AZ-6600-01	>60	M	IV	Low exp	Dead
TCGA-AA-3675-01	>60	M	II	Low exp	Alive
TCGA-D5-6529-01	>60	M	II	Low exp	Alive
TCGA-4N-A93T-01	>60	M	III	Low exp	Alive
TCGA-AA-3696-01	>60	F	IV	Low exp	Dead
TCGA-AA-3679-01	<=60	M	IV	High exp	Alive
TCGA-AA-A03J-01	>60	F	I	Low exp	Alive
TCGA-F4-6703-01	>60	M	II	Low exp	Alive
TCGA-CK-4948-01	<=60	F	III	Low exp	Alive
TCGA-RU-A8FL-01	<=60	M	III	Low exp	Alive
TCGA-AY-A69D-01	<=60	F	II	High exp	Alive
TCGA-F4-6808-01	<=60	F	I	Low exp	Alive
TCGA-CM-6162-01	<=60	F	III	Low exp	Alive
TCGA-F4-6704-01	<=60	M	III	High exp	Alive
TCGA-AD-6888-01	>60	M	III	Low exp	Dead
TCGA-A6-A56B-01	<=60	M	III	High exp	Dead
TCGA-CM-4750-01	<=60	F	III	Low exp	Alive
TCGA-A6-4105-01	>60	M	II	High exp	Dead
TCGA-AA-3548-01	>60	F	III	Low exp	Alive
TCGA-AY-6386-01	>60	F	III	High exp	Alive
TCGA-AY-4071-01	>60	F	I	Low exp	Dead
TCGA-F4-6569-01	<=60	M	I	High exp	Alive
TCGA-AA-3976-01	>60	M	III	High exp	Alive
TCGA-AD-6899-01	>60	M	III	Low exp	Dead
TCGA-A6-6651-01	<=60	F	III	High exp	Alive
TCGA-AA-3977-01	>60	M		High exp	Alive
TCGA-AA-A00Z-01	>60	M	II	High exp	Alive
TCGA-D5-6533-01	>60	F		High exp	Alive
TCGA-CK-6746-01	>60	F	II	Low exp	Alive
TCGA-DM-A288-01	>60	M	III	High exp	Dead
TCGA-A6-4107-01	<=60	F	III	High exp	Alive
TCGA-QG-A5Z1-01	>60	M	III	High exp	Dead
TCGA-DM-A0XF-01	>60	F	III	Low exp	Dead
TCGA-AA-3947-01	<=60	F	II	High exp	Alive
TCGA-AA-3950-01	>60	F	II	High exp	Alive
TCGA-AA-3971-01	<=60	M	III	High exp	Alive
TCGA-CK-6751-01	>60	F	I	Low exp	Alive
TCGA-F4-6570-01	>60	F	II	Low exp	Dead
TCGA-AA-3955-01	<=60	M	III	High exp	Alive
