# Supplementary material for: Mapk14 is a Prognostic Biomarker and Correlates with the Clinicopathological Features and Immune Infiltration of Colorectal Cancer
Source: Front Cell Dev Biol. 2022 Jan 24;10:817800. doi: 10.3389/fcell.2022.817800 (PMC8818961; doi:10.3389/fcell.2022.817800)
Supplement: Supplementary file 13 [file Table5.XLSX]

## Sheet: FIGURE 5A
cell	expression
PP7.106.20180123	2.63017
PTH2.20180123	0.63299
PTH31.20180123	0.414847
PTH3.20180123	1.17631
PTH36.20180123	2.22325
PTH47.20180123	2.35353
PTH56.20180123	0.0723237
PTH60.20180123	2.49831
PTH64.20180123	2.45719
PTH74.20180123	0.70849
PTH80.20180123	0.0332249
PTH84.20180123	0.0412814
PTH89.20180123	0.10068
PTH96.20180123	1.63586
PTR90.20180123	0.0273898
PTR92.20180123	0.0177087
NTH66.20170215	0.117126
PTH113.20170215	1.69087
PTH128.20170215	0.126968
PTH136.20170215	0.0152027
PTH140.20170215	0.478023
PTH168.20170215	0.0313456
PTH183.20170215	1.5372
PTR5.20170215	0.202045
PP710.20180309	1.89908
PP724.20180309	1.44195
PTH41.20180309	0.788373
PTH5.20180309	0.834491
PTH86.20180309	1.50589
PTR10.20180309	0.564719
PTR68.20180309	0.167262
PTH150.20170411	0.356439
PTH161.20170411	0.308786
PTH169.20170411	0.955416
PTH183.20170411	0.0357333
PTH53.20170411	0.751259
PTR1.20170411	0.0314827
PTH10.20170413	2.48553
PTH20.20170413	0.445701
PTH2.20170413	0.808144
PTH31.20170413	0.00998427
PTH32.20170413	0.517406
PTH44.20170413	0.0225702
PTH48.20170413	0.013905
PTH70.20170413	0.862489
PTH91.20170413	0.436326
PTR93.20170413	0.0174317
P0701.NTR.1.65	2.6422
P0701.NTR.1.88	0.00767511
P0701.PTH.2.14	0.0216116
P0701.PTH.2.17	0.00648083
P0701.PTH.2.24	0.79547
P0701.PTH.2.27	0.909312
P0701.PTH.2.3	0.00643679
P0701.PTH.2.31	0.0114274
P0701.PTH.2.32	0.012148
P0701.PTH.2.4	0.143496
P0701.PTH.2.45	0.154607
P0701.PTH.2.50	0.0425462
P0701.PTH.2.51	0.00618478
P0701.PTH.2.59	1.57791
P0701.PTH.2.6	2.05294
P0701.PTH.2.75	0.00608183
P0701.PTH.2.85	0.00813936
P0701.PTH.2.9	1.94208
P0701.PTH.2.96	0.0072052
P0701_PTR.1_83	0.00938979
PTH102.20170825	0.0240473
PTH119.20170825	1.61217
PTH57.20170825	0.473355
PTH58.20170825	0.544878
PTH61.20170825	0.346114
PTH65.20170825	0.0205166
PTH76.20170825	0.0472276
PTH79.20170825	1.2443
NTH103.0909.ZL	2.11399
NTH17.0909.ZL	2.50241
NTH190.0909.ZL	0.100735
NTH2.0909.ZL	0.0108292
NTH50.0909.ZL	2.37642
NTH5.0909.ZL	0.0144953
NTH74.0909.ZL	0.0124582
PTH17.0909.ZL	0.0149592
PTH31.0909.ZL	0.0191535
PTH33.0909.ZL	0.102859
PTH38.0909.ZL	0.0119631
PTH49.0909.ZL	0.00864272
PTH51.0909.ZL	1.92884
PTH64.0909.ZL	0.901536
PTH68.0909.ZL	0.0111334
PTH71.0909.ZL	0.0126049
PTH73.0909.ZL	2.38556
PTH77.0909.ZL	0.0146311
PTH79.0909.ZL	1.50992
PTH8.0909.ZL	0.863596
PTH89.0909.ZL	1.86983
PTR5.0909.ZL	0.505644
PTY1.20160909	0.601829
PTY29.20160909	1.95202
PTY60.20160909	0.681633
PTH57.20161012	0.023345
PTH65.20161012	0.0244641
PTH72.20161012	0.15944
PTH81.20161012	1.03647
PTH84.20161012	0.0117698
PTH86.20161012	1.32534
PTH9.20161012	2.15555
PTY71.20161012	0.292062
NTH16.20161212	0.52606
PTH103.1212	0.480229
PTH126.1212	0.389132
PTH14.1212	0.590503
PTH163.1212	0.0139859
PTH18.1212	0.0308729
PTH22.1212	0.0156245
PTH41.1212	0.0126054
PTH58.1212	1.3397
PTH73.1212	0.628566
PTH80.1212	0.877466
PTH8.1212	0.0264966
PTR11.20161212	0.00931455
PTR35.20161212	1.47706
PTR8.20161212	0.0153643
PTH16.20161228	0.0177972
PTH17.20161228	0.0131303
PTH25.20161228	1.92646
PTH35.20161228	0.0185188
PTH53.20161228	2.06175
PTH55.20161228	0.703179
PTH79.20161228	0.0115733
PTH89.20161228	0.0167507
PTH94.20161228	0.0132397
PTH96.20161228	0.0167234
PP7.179.20180123	0.0314225
PP7.97.20180123	0.311584
PP7.99.20180123	1.01072
PTH10.20180123	0.833382
PTH17.20180123	0.319044
PTH45.20180123	1.02389
PTH72.20180123	0.836192
PTH82.20180123	0.056296
PTR57.20180123	0.0324456
PTR11.20170215	1.62608
PTR1.20170215	0.0203941
PTR12.20170215	0.462322
PTR2.20170215	0.673243
PTR47.20170215	1.1907
PTR48.20170215	0.55889
PTR62.20170215	1.37585
PTR73.20170215	1.2706
PTR80.20170215	0.0116964
PTR93.20170215	1.67779
PTH7.20180309	1.50375
PTH79.20180309	0.257329
PTR11.20180309	0.196841
PTR22.20180309	0.476039
PTR7.20180309	0.0329455
PTR83.20180309	0.0372512
PTR86.20180309	0.651132
TTH52.20180309	1.40588
PTH136.20170411	0.0270519
PTH174.20170411	2.40387
PTH65.20170411	0.994857
PTH91.20170411	0.956247
PTR37.20170411	1.34443
NTH56.20170413	0.0123727
PTH13.20170413	0.0135887
PTH14.20170413	0.28978
PTH21.20170413	0.0557742
PTH29.20170413	1.54699
PTH52.20170413	1.10558
PTH76.20170413	0.935041
PTH96.20170413	0.650462
PTR26.20170413	0.0152618
PTR56.20170413	0.0147113
PTR63.20170413	0.0120227
PTR83.20170413	0.0698687
P0701.PTH.2.13	0.658382
P0701.PTH.2.15	1.21406
P0701.PTH.2.82	0.00609229
P0701.PTH.2.84	0.00947641
P0701.PTH.2.94	1.9841
P0701_PTR.1_53	0.00582236
P0701_PTR.1_62	0.572124
P0701_PTR.1_67	0.0154127
P0701_PTR.1_71	0.0145294
P0701_PTR.1_85	0.912027
P0701_PTR.1_90	0.00751202
P0701_PTR.1_93	0.011058
P0701_PTR.2_13	0.00693074
P0701_PTR.2_15	0.0051301
P0701_PTR.2_2	1.92444
P0701_PTR.2_5	0.0433393
PTR46.20160701	0.013108
PTR47.20160701	0.851123
PTR50.20160701	1.66867
P0701.TTR.1.84	1.45586
PTH135.20170825	0.0218137
PTH81.20170825	1.40466
PTH91.20170825	0.386847
PTR115.20170825	0.385574
PTR121.20170825	0.460634
PTR129.20170825	0.805189
PTR27.20170825	1.81701
PTR8.20170825	2.13509
TTH197.20170825	0.617858
TTY183.20170825	0.305153
NTH150.0909.ZL	0.0239286
PTH24.0909.ZL	1.77101
PTH42.0909.ZL	0.0285345
PTH44.0909.ZL	0.0131521
PTH6.0909.ZL	1.34662
PTH66.0909.ZL	1.9512
PTH92.0909.ZL	0.0219043
PTR1.0909.ZL	0.676142
PTY22.20160909	0.0792779
PTY44.20160909	0.0266377
PTY71.20160909	2.23501
PTY89.20160909	2.12451
PTH25.20161012	0.0259318
PTH8.20161012	0.0139584
PTH91.20161012	1.67199
PTR1.20161012	0.0226969
PTR4.20161012	1.28278
PTR47.20161012	0.0146203
PTR7.20161012	0.110232
PTR73.20161012	0.0193536
PTR82.20161012	2.23138
PTR83.20161012	0.118585
PTR86.20161012	0.381986
PTR88.20161012	0.111347
PTR94.20161012	0.52635
PTY13.20161012	0.425277
PTY16.20161012	1.25913
PTY24.20161012	0.059617
PTY30.20161012	0.914864
PTY3.20161012	1.10608
PTY49.20161012	0.0284556
PTY5.20161012	0.0424281
PTY66.20161012	0.0259826
PTY75.20161012	2.76168
PTY8.20161012	1.89135
PTY83.20161012	1.6597
TTH149.20161012	0.0117482
NTH114.20161212	0.0693354
PTH10.1212	0.690187
PTH122.1212	0.0167742
PTH143.1212	0.416041
PTH144.1212	0.0215865
PTH155.1212	1.33278
PTH21.1212	0.0283894
PTH33.1212	0.0111137
PTH48.1212	0.0381294
PTH5.1212	1.13324
PTH72.1212	0.0167412
PTH90.1212	0.0145009
PTH96.1212	0.86935
PTH98.1212	0.505056
PTR12.20161212	0.0410357
PTR2.20161212	1.63421
PTR83.20161212	1.28892
PTR87.20161212	1.40994
PTR9.20161212	1.80358
PTH13.20161228	0.0141278
PTH14.20161228	0.0173042
PTH52.20161228	0.0117077
PTH71.20161228	0.162277
PTH92.20161228	0.0129897
PTR14.20161228	0.0130152
PTR41.20161228	2.0552
PTR52.20161228	0.0115928
PTR54.20161228	1.44811
PTR86.20161228	0.543761
PTH18.20180309	0.42393
PTH4.20180309	0.810797
PTH66.20180309	0.717237
PTH9.20180309	0.0795353
PTH109.20170411	0.058913
PTH156.20170411	0.035742
PTH157.20170411	1.78241
PTH21.20170411	0.327772
PTH24.20170411	0.144628
PTH27.20170411	2.23265
PTH37.20170411	1.30372
PTH39.20170411	0.0298327
PTH74.20170411	1.23125
PTH88.20170411	1.47038
NTH21.20170413	2.24276
P0701.PTH.2.28	0.00685741
P0701.PTH.2.5	0.00588996
P0701.PTH.2.54	0.0046006
P0701.PTH.2.57	0.00575722
PTH131.20170825	2.08747
PTH51.20170825	0.710966
PTH67.20170825	0.501899
PTH72.20170825	0.664455
PTH99.20170825	2.65068
PTR65.20170825	1.5391
TTY198.20170825	2.23788
PTH24.20161012	0.0123757
PTH39.20161012	0.0180755
PTH66.20161012	1.84225
PTH71.20161012	1.5078
PTH83.20161012	2.10778
PTH87.20161012	0.474
PTH90.20161012	0.280847
PTH92.20161012	1.09557
PTR46.20161012	0.131836
PTY36.20161012	0.0339975
PTY74.20161012	1.0959
PTY94.20161012	1.28241
PTH124.1212	0.817728
PTH153.1212	0.0260278
PTH42.1212	0.732076
PTH82.1212	0.309826
PTH19.20161228	0.101668
PTH20.20161228	0.0146363
PTH83.20161228	0.0107902
PTH9.20161228	0.161836
NTR78.20180123	0.249644
NTR94.20180123	0.620081
NTH10.20170215	0.281443
NTH17.20170215	1.47741
NTH52.20170215	0.349378
TTH93.20170215	0.013924
TP718.20180309	0.148941
TTH15.20180309	1.49522
TTH41.20180309	0.0228945
TTH82.20180309	1.97323
NTH30.20170411	0.789273
NTH53.20170411	2.58996
NTH82.20170411	0.825581
P0701.NTR.114	0.0114868
P0701.NTR.1.31	0.0161471
P0701.NTR.1.36	0.00403868
P0701.NTR.1.62	0.0156159
P0701.NTR.1.66	0.00829915
P0701.NTR.1.82	1.78402
P0701_TTH.1_59	0.0537919
P0701_TTH.1_65	0.0785834
NTH28.20170825	0.0179303
NTH34.20170825	0.860169
NTH78.20170825	2.18295
NTH83.20170825	1.91485
NTH91.20170825	1.03525
NTY11.20170825	1.85636
NTY2.20170825	0.129137
NTH101.0909.ZL	0.0393197
NTH132.0909.ZL	0.0130479
NTH148.0909.ZL	0.0512833
NTH162.0909.ZL	0.0166333
NTH165.0909.ZL	0.014714
NTH20.0909.ZL	0.0441958
NTH3.0909.ZL	0.0364579
NTH36.0909.ZL	0.0171976
NTH68.0909.ZL	0.641803
NTH87.0909.ZL	0.0607245
NTH91.0909.ZL	1.23276
NTH98.0909.ZL	0.0148421
TTH164.0909.ZL	0.0137004
TTH26.0909.ZL	0.025141
TTY12.20160909	0.0341831
TTH128.20161012	1.56574
TTH146.20161012	0.0228743
TTH55.161012	0.0277487
TTH92.20161012	0.0152448
TTY148.20161012	1.66137
NTH105.20161212	0.0118236
NTH119.20161212	0.0126207
NTH121.20161212	1.30072
NTH122.20161212	1.76047
NTH151.20161212	0.194985
NTH230.20161212	1.76154
NTH52.20161212	0.0119588
NTH95.20161212	0.025066
NTY8.20161212	0.1648
TTH21.20161212	0.0136734
NTH160.20161228	0.0130403
NTH173.20161228	1.93326
NTH183.20161228	0.011408
NTH197.20161228	1.1949
NTH27.20161228	2.08816
NTH34.20161228	0.459052
NTH40.20161228	0.012572
NTR134.20161228	1.31079
NTR135.20161228	0.011479
NTR144.20161228	0.0148487
NTR228.20161228	0.0221541
NTR47.20180123	2.33723
NTR50.20180123	1.88932
NTR5.20180123	1.34224
TP7108.20180123	0.767254
TP7168.20180123	1.78756
TP75.20180123	1.69064
TP792.20180123	2.5863
TTH111.20180123	2.08912
TTH118.20180123	2.27264
TTH154.20180123	1.36749
TTH167.20180123	0.306343
TTH97.20180123	0.957948
NTH12.20170215	0.577192
NTH25.20170215	1.51939
NTH26.20170215	0.725348
NTH37.20170215	0.0167918
NTH4.20170215	0.0117413
NTH57.20170215	0.268431
NTH65.20170215	0.0128805
NTH70.20170215	0.01342
TTH114.20170215	1.15309
TTH123.20170215	0.0126898
TTH34.20170215	1.07638
TTH66.20170215	0.41788
TTH67.20170215	1.44252
TTR109.20170215	0.00946293
TTR28.20170215	0.0191462
TTR39.20170215	1.54809
TTR54.20170215	0.0555966
TP733.20180309	0.0357314
TP755.20180309	1.4147
TTH44.20180309	1.80994
TTH7.20180309	0.982444
NTH35.20170411	2.68019
TTH15.20170411	1.33782
TTH2.20170411	0.0323388
TTH4.20170411	0.0322385
NTH11.20170413	2.0348
NTH13.20170413	0.0120407
NTH16.20170413	0.0246006
NTH2.20170413	0.0115648
NTH51.20170413	1.1202
NTH77.20170413	0.0117348
NTH9.20170413	0.339321
TTH123.20170413	1.01967
TTH20.20170413	0.109757
TTH26.20170413	0.120013
TTH31.20170413	0.0112689
TTH4.20170413	0.0384804
TTH47.20170413	0.011303
TTH53.20170413	0.0104267
TTH95.20170413	0.0113132
P0701_TTH.1_10	0.024869
P0701_TTH.1_58	0.0157243
P0701_TTH.1_77	0.00935055
P0701_TTH.1_9	0.00673189
P0701_TTH.2_3	0.00713324
P0701_TTR.1_11	0.00628117
NTH11.20170825	0.34431
NTH13.20170825	1.15666
NTH26.20170825	0.0717787
NTH7.20170825	0.863812
NTH85.20170825	0.304029
NTY18.20170825	0.882845
NTY3.20170825	0.690769
NTY38.20170825	0.204675
NTY5.20170825	1.67377
NTY86.20170825	1.10341
NTY91.20170825	0.0225672
TTH104.20170825	0.900161
TTH254.20170825	1.4504
NTH179.0909.ZL	0.810897
NTH22.0909.ZL	1.22298
NTH79.0909.ZL	0.0135838
TTH117.0909.ZL	1.79963
TTH132.0909.ZL	1.94281
TTH169.0909.ZL	0.380357
TTH78.0909.ZL	1.50141
TTH81.0909.ZL	0.0145901
PTH7.20161012	1.01736
TTH118.20161012	1.25936
TTH127.20161012	0.0181107
TTH131.20161012	1.58193
TTH132.20161012	1.37845
TTH135.20161012	1.63306
TTH136.20161012	0.384996
TTH145.20161012	0.0197539
TTH147.20161012	2.25664
TTH39.161012	2.18747
TTH41.161012	2.54058
TTH47.161012	1.00225
TTH6.161012	0.0142427
TTH65.161012	0.021763
TTH68.161012	0.0171383
TTH84.20161012	0.0161938
TTH88.20161012	1.2388
TTH94.20161012	0.0123027
TTY108.20161012	0.0303844
TTY118.20161012	1.07588
TTY128.20161012	0.576398
TTY133.20161012	0.0424109
TTY146.20161012	1.66197
TTY36.20161012	1.51044
TTY51.20161012	0.029007
TTY69.20161012	0.0263804
NTH136.20161212	0.0179862
NTH142.20161212	1.04842
NTH152.20161212	0.505587
NTH165.20161212	0.014179
NTH168.20161212	0.0150059
NTH17.20161212	0.00986928
NTH193.20161212	0.381328
NTH204.20161212	0.0125148
NTH211.20161212	2.16658
NTH218.20161212	0.0281789
NTH238.20161212	0.0242847
NTH254.20161212	1.08215
NTH49.20161212	0.0560171
NTH67.20161212	2.02388
NTH78.20161212	0.0140709
NTY24.20161212	0.0267844
NTY5.20161212	0.0141859
NTY73.20161212	0.0230849
TTH20.20161212	0.0117611
TTH23.20161212	1.9091
TTH34.20161212	0.0121048
TTH4.20161212	0.0119121
TTH6.20161212	0.490319
TTH82.20161212	0.398729
TTH84.20161212	0.951405
TTH88.20161212	0.0123038
NTH2.1228	0.0112415
NTH45.20161228	1.10203
NTH50.20161228	0.0107909
NTH7.20161228	2.02251
NTH94.20161228	0.843161
NTR103.20161228	0.010896
NTR139.20161228	0.0229043
NTR188.20161228	0.0126177
NTR196.20161228	0.0897461
NTR200.20161228	0.632143
NTR247.20161228	0.0202922
NTR250.20161228	0.0108811
NTR283.20161228	0.0621976
TTH76.20161228	2.28146
TTH90.20161228	2.16438
NTH22.20180123	1.08073
NTH54.20170215	2.43263
TTH11.20180309	0.564924
TTH75.20180309	0.0528596
TTR48.20180309	0.0192157
NTH20.20170411	1.81688
NTH23.20170413	0.0129065
TTH106.20170413	0.0133842
TTH140.20170413	0.0456564
P0701.NTR.112	0.0131623
P0701.NTR.1.30	0.582123
P0701.NTR.1.35	1.50086
P0701.NTR.156	0.00649539
P0701.NTR.1.57	0.110965
P0701.NTR.1.70	0.0159301
P0701.NTR.1.73	0.226046
P0701.NTR.1.75	0.00812195
P0701.NTR.1.79	0.750277
P0701.NTR.1.9	0.00716346
NTY110.20170825	1.37545
NTY63.20170825	2.12147
NTY93.20170825	0.0206176
NTY95.20170825	0.412191
TTH215.20170825	1.57172
TTH239.20170825	1.3468
NTH158.0909.ZL	1.81635
NTH61.0909.ZL	0.63936
NTH65.0909.ZL	0.0462089
NTH88.0909.ZL	0.170072
NTH89.0909.ZL	0.372233
NTH94.0909.ZL	0.0377077
TTH164.20161012	0.017028
TTH178.20161012	0.659652
TTH38.161012	1.1859
TTY101.20161012	0.780147
TTY127.20161012	0.0577809
TTY171.20161012	0.0248603
NTH102.20161212	0.0167526
NTH137.20161212	0.0163205
NTH146.20161212	0.0161754
NTH149.20161212	0.011876
NTH158.20161212	0.552274
NTH2.20161212	0.0129351
NTH272.20161212	1.36278
NTH38.20161212	0.0161761
NTH48.20161212	2.25933
NTH79.20161212	1.28428
NTH88.20161212	0.353803
NTY32.20161212	1.1541
NTY35.20161212	0.00959465
NTY6.20161212	0.3546
TTH93.20161212	0.0141281
NTH105.20161228	0.0139427
NTH142.20161228	0.0104394
NTH155.20161228	0.0132522
NTH180.20161228	0.0256634
NTH185.20161228	1.82234
NTH3.1228	0.0927948
NTH63.20161228	0.073115
NTH64.20161228	0.0155489
NTH68.20161228	0.721323
NTR181.20161228	1.4282
NTR193.20161228	0.518368
NTR270.20161228	0.0157502
NTR279.20161228	0.0134163
NTH49.20180123	0.901884
TP7111.20180123	1.09064
TP7133.20180123	0.830141
TP7163.20180123	0.0240308
TP717.20180123	1.50199
TP7174.20180123	1.8606
TP7187.20180123	0.0214957
TP746.20180123	1.76805
TP781.20180123	0.285487
TP782.20180123	1.71906
TTH106.20180123	0.0939733
TTH145.20180123	0.0172466
TTH149.20180123	0.5442
TTH157.20180123	0.794687
TTH170.20180123	0.0175741
TTH172.20180123	0.897867
TTH4.20180123	1.15103
TTH52.20180123	0.0382301
TTH86.20180123	0.833744
TTH54.20170215	0.726296
TTH60.20170215	0.0138952
TTH8.20170215	1.14962
TTH82.20170215	0.020938
TTH66.20180309	0.138518
NTH3.20170411	1.83995
NTH7.20170411	1.47127
TTH38.20170411	0.761171
TTH118.20170413	0.00766375
NTH10.20170825	1.43658
TTH109.20170825	0.138038
TTH204.20170825	0.185409
TTH10.0909.ZL	1.11551
TTH168.0909.ZL	2.34885
TTH18.0909.ZL	0.0141305
TTH19.0909.ZL	0.0139044
TTH72.0909.ZL	0.144655
TTH77.0909.ZL	0.0183004
TTH90.0909.ZL	0.0108458
TTH97.0909.ZL	0.671869
TTH137.20161012	0.624726
TTH50.161012	0.0154864
TTY106.20161012	1.31029
TTY144.20161012	0.0861379
TTH71.20161212	0.0134878
TTH72.20161212	0.183964
NTH172.20161228	0.0125684
NTH206.20161228	0.0150546
NTH229.20161228	2.2121
TTH24.20161228	0.285319
TTH73.20161228	0.0124715
TTH79.20161228	0.0185104
TP718.20180123	2.52705
TTH11.20170215	1.33266
TTH3.20170215	0.0163864
TTH42.20170215	0.738319
TTH48.20170215	0.0452459
TTH83.20170215	1.88647
TTH94.20170215	0.301747
TTR108.20170215	0.902985
TTR3.20170215	1.11522
TTR90.20170215	1.49771
TP711.20180309	0.88145
TP796.20180309	0.0300054
TTH17.20170411	0.191784
TTH20.20170411	0.979873
TTH28.20170411	0.760947
TTH34.20170411	0.817808
TTH36.20170411	0.760263
TTH50.20170411	0.0663773
TTH56.20170411	0.132357
TTH70.20170411	0.0223617
TTH7.20170411	0.511565
TTR105.20170411	1.08574
TTR5.20170411	1.3932
TTH12.20170413	0.00906521
P0701.NTR.1.72	0.960688
P0701_TTH.1_15	1.54767
P0701_TTH.1_21	1.35159
P0701_TTH.1_25	0.00665111
P0701_TTH.1_32	0.00837678
P0701_TTH.1_33	0.577733
P0701_TTH.1_34	0.184554
P0701_TTH.1_44	0.430867
P0701_TTH.1_61	0.00722322
P0701_TTH.1_62	0.511719
P0701_TTH.1_67	1.33757
P0701_TTH.1_68	0.00807567
P0701_TTH.1_70	0.00631748
P0701_TTH.1_96	0.73108
P0701_TTH.2_2	0.721319
P0701_TTH.2_4	0.00728074
P0701_TTH.2_5	0.0184473
P0701.TTR.140	0.00900563
P0701.TTR.1.42	0.800243
P0701.TTR.1.44	0.00709029
P0701_TTR.1_58	0.621258
P0701_TTR.1_69	0.534845
P0701.TTR.1.71	0.00487234
P0701.TTR.1.73	0.0451559
P0701.TTR.1.75	0.0103268
P0701.TTR.1.78	0.508705
P0701.TTR.179	0.431096
P0701.TTR.1.80	0.0895676
P0701.TTR.1.82	0.914606
P0701.TTR.184	0.110756
P0701_TTR.1_89	0.517619
P0701_TTR.1_90	1.58385
P0701.TTR.191	0.021611
P0701.TTR.1.94	0.142144
P0701_TTR.2_14	0.555777
P0701_TTR.2_20	0.417072
P0701_TTR.2_23	0.874455
P0701_TTR.2_29	0.707573
P0701_TTR.2_32	0.00966178
P0701_TTR.2_8	0.595329
NTH3.20170825	0.537365
NTH93.20170825	0.0383681
TTH237.0909.ZL	0.0189368
TTR143.20161012	1.35963
TTY170.20161012	0.167498
TTH30.20161212	0.0120952
TTH57.20161212	1.08737
TTH79.20161212	2.06085
TTH91.20161212	0.410901
TTH96.20161212	1.70611
TTR40.20161212	0.296137
TTH99.20180123	1.24102
TTH45.20170215	0.0351082
TTH24.20170411	0.79716
TTH119.20170413	0.65501
TTH130.20170413	0.51216
TTH134.20170413	0.556047
TTH135.20170413	0.0108295
TTH42.20170413	0.386085
TTH43.20170413	1.487
TTH63.20170413	1.31738
TTH7.20170413	0.152709
TTR125.20170413	0.676576
TTR23.20170413	1.05801
TTR43.20170413	1.05858
TTR63.20170413	0.023007
TTH105.20170825	0.088934
TTH106.20170825	2.20225
TTH202.20170825	0.829552
TTH231.20170825	0.808541
TTH248.20170825	0.90066
TTH257.20170825	0.0520677
TTH263.20170825	0.309924
TTR102.20170825	0.224116
TTR135.20170825	0.0819023
TTR138.20170825	0.865319
TTR160.20170825	1.19207
TTR186.20170825	1.96137
TTR5.20170825	1.86057
TTR75.20170825	0.355031
TTR81.20170825	1.38749
TTR86.20170825	1.98343
TTY77.20170825	1.0801
TTY94.20170825	0.183693
NTH129.0909.ZL	0.0135916
TTH104.0909.ZL	0.0124774
TTH108.0909.ZL	1.09274
TTH137.0909.ZL	0.0120806
TTH144.0909.ZL	0.637601
TTH145.0909.ZL	0.318557
TTH146.0909.ZL	0.00957472
TTH153.0909.ZL	0.0103672
TTH167.0909.ZL	1.29755
TTH170.0909.ZL	0.411559
TTH17.0909.ZL	0.472897
TTH190.0909.ZL	1.36899
TTH191.0909.ZL	1.33719
TTH195.0909.ZL	1.97458
TTH209.160909.ZL	0.00747867
TTH213.160909.ZL	0.0452993
TTH22.0909.ZL	0.645262
TTH229.160909.ZL	0.0113204
TTH230.160909.ZL	0.0533718
TTH234.160909.ZL	1.71988
TTH243.160909.ZL	0.00676157
TTH244.160909.ZL	1.61565
TTH257.160909.ZL	0.499806
TTH4.0909.ZL	0.0155767
TTH45.0909.ZL	0.0123815
TTH48.0909.ZL	0.0255267
TTH5.0909.ZL	0.864828
TTH76.0909.ZL	1.16665
TTH85.0909.ZL	0.0137299
TTH88.0909.ZL	2.06391
TTH96.0909.ZL	0.17346
TTR39.0909.ZL	0.00833293
TTY16.20160909	0.0325898
TTY27.20160909	0.955333
TTY43.20160909	1.73136
TTY46.20160909	0.0212587
TTY47.20160909	1.83699
TTY5.20160909	0.614054
TTY70.20160909	1.91944
TTY72.20160909	1.64562
TTY76.20160909	0.0215811
TTY88.20160909	0.0289116
TTY90.20160909	0.0722611
TTH63.161012	1.7357
TTH89.20161012	0.0137205
TTR62.20161012	1.47792
TTY85.20161012	0.679928
TTH23.20161228	0.00933842
PTR17.20180123	0.0191482
PTR62.20180123	2.28488
TTH107.20180123	0.0525644
PTH89.20170215	0.336211
PTR14.20170215	0.020922
PTR16.20170215	0.308206
PTR21.20170215	0.246172
PTR22.20170215	0.135958
PTR24.20170215	0.39837
PTR56.20170215	1.36177
PTR57.20170215	0.0679764
PTR58.20170215	1.2976
PTR63.20170215	0.0166289
PTR77.20170215	0.300604
PTR83.20170215	0.00936614
PTH3.20180309	1.41512
PTR26.20180309	0.391036
PTR35.20180309	1.30685
PTR48.20180309	0.0235867
PTR53.20180309	1.53398
PTR91.20180309	0.659649
PTR93.20180309	1.84542
NTH24.20170411	0.0225153
PTR16.20170411	0.453887
PTR18.20170411	0.467743
PTR2.20170411	0.803031
PTR23.20170411	0.0268765
PTR27.20170411	0.0313842
PTR34.20170411	2.48898
PTR4.20170411	2.61943
PTR44.20170411	0.0284883
PTR5.20170411	0.136382
PTR56.20170411	0.553549
PTR8.20170411	1.59429
PTR87.20170411	0.0280079
PTR91.20170411	0.953891
PTH27.20170413	0.0173254
PTR11.20170413	1.36977
PTR18.20170413	0.0229673
PTR48.20170413	0.577009
PTR53.20170413	1.11271
PTR54.20170413	1.36063
PTR65.20170413	0.0154576
PTR67.20170413	0.139106
PTR68.20170413	0.9776
PTR71.20170413	0.0171918
PTR76.20170413	0.024997
PTR78.20170413	0.0237579
PTR82.20170413	0.0150888
PTR90.20170413	0.0929547
P0701.NTR.1.74	0.0181463
P0701_PTR.1_64	0.00564203
P0701_PTR.1_91	0.00705415
P0701_PTR.2_21	0.00577205
P0701_PTR.2_28	0.536072
PTR29.20160701	0.769215
PTR34.20160701	0.0143006
PTR102.20170825	0.178667
PTR111.20170825	1.12245
PTR132.20170825	0.67219
PTR136.20170825	0.218593
PTR137.20170825	0.0929895
PTR4.20170825	1.77097
PTR71.20170825	0.0177336
PTR97.20170825	0.0253743
PTR19.0909.ZL	0.125367
PTR2.0909.ZL	0.0139732
PTR26.0909.ZL	0.111915
PTR29.0909.ZL	0.0142679
PTR37.0909.ZL	0.0158964
PTR43.0909.ZL	1.67794
PTR55.0909.ZL	1.44289
PTR63.0909.ZL	0.145555
PTR68.0909.ZL	0.0290338
PTR69.0909.ZL	0.796803
PTR70.0909.ZL	1.34229
PTR73.0909.ZL	1.51839
PTR78.0909.ZL	0.012827
PTR93.0909.ZL	0.106563
PTR95.0909.ZL	0.0120693
PTY58.20160909	0.0264694
PTH79.20161012	1.82725
PTH94.20161012	0.240764
PTR12.20161012	0.0166188
PTR13.20161012	0.014443
PTR23.20161012	0.0175949
PTR43.20161012	1.21748
PTR53.20161012	1.51419
PTR74.20161012	0.318974
PTR87.20161012	1.28997
PTR9.20161012	1.44946
PTR96.20161012	0.0144699
TTH54.161012	1.65484
TTY129.20161012	0.0287589
TTY151.20161012	0.0201066
TTY65.20161012	2.06211
PTH30.1212	0.682559
PTR1.20161212	0.668043
PTR15.20161212	0.933464
PTR16.20161212	0.0143496
PTR19.20161212	0.506665
PTR23.20161212	1.46091
PTR40.20161212	0.115166
PTR55.20161212	1.56501
PTR56.20161212	0.0107171
PTR66.20161212	2.19815
PTR71.20161212	0.565135
PTR79.20161212	1.23092
PTR85.20161212	0.924787
PTR88.20161212	1.74154
PTR13.20161228	1.33967
PTR42.20161228	0.0143103
PTR44.20161228	0.0124745
PTR47.20161228	2.24389
PTR49.20161228	0.014238
PTR63.20161228	0.0106399
PTR64.20161228	0.228279
PTR87.20161228	1.51411
PTR95.20161228	0.0647661
NP710.20180123	0.752596
NTR12.20180123	0.0543385
NTR48.20180123	0.71107
NTR54.20180123	1.79537
NTR7.20180123	0.552585
TTH18.20170215	0.783777
TTH59.20170215	0.177729
TTR94.20170215	0.460893
NTH56.20170411	1.82563
TTH127.20170413	0.0160981
TTH99.20170413	0.0111656
TTR34.20170413	1.01297
P0701.NTR.104	0.0106868
P0701.NTR.111	0.00748603
P0701.NTR.1.11	1.17171
P0701.NTR.113	0.0124868
P0701.NTR.1.14	0.395075
P0701.NTR.116	0.00562853
P0701.NTR.117	1.80592
P0701.NTR.118	0.00763876
P0701.NTR.1.21	0.00806157
P0701.NTR.1.22	0.00760322
P0701.NTR.1.24	0.0217714
P0701.NTR.125	0.0150266
P0701.NTR.1.27	2.21442
P0701.NTR.1.43	0.328593
P0701.NTR.1.47	0.921797
P0701.NTR.151	0.028997
P0701.NTR.1.6	0.959644
P0701.NTR.1.68	2.0494
P0701.NTR.178	0.00625005
P0701.NTR.180	1.56638
P0701.NTR.184	1.67862
P0701.NTR.1.85	0.137087
P0701.TTR.132	0.00770796
NTY7.20170825	0.0441954
NTH51.0909.ZL	0.0222685
NTH90.0909.ZL	0.891312
TTH49.161012	2.36524
NTH215.20161212	0.0126039
NTH237.20161212	0.0127413
NTH124.20161228	0.0114528
NTH154.20161228	1.36466
NTH156.20161228	0.779432
NTH24.20161228	0.639075
NTH52.20161228	0.0118489
NTR190.20161228	0.0274596
TP7102.20180123	0.261883
TP7112.20180123	0.724052
TP713.20180123	0.0338358
TP7151.20180123	1.50391
TP7169.20180123	0.361974
TP7184.20180123	1.23175
TP7188.20180123	2.2909
TP7192.20180123	0.0327824
TP720.20180123	2.13599
TP738.20180123	1.38894
TP74.20180123	0.431623
TP744.20180123	0.999702
TP756.20180123	0.0370905
TP799.20180123	0.0218804
TTH174.20180123	0.0190934
TTH26.20180123	2.28787
TTH71.20180123	0.88049
TTR100.20180123	0.489347
TTR102.20180123	0.0222189
TTR104.20180123	0.0325153
TTR109.20180123	1.60215
TTR120.20180123	0.0219524
TTR124.20180123	2.11132
TTR13.20180123	0.0187429
TTR147.20180123	0.292334
TTR16.20180123	1.25433
TTR163.20180123	0.0472759
TTR170.20180123	2.00468
TTR176.20180123	1.30653
TTR178.20180123	0.0532205
TTR20.20180123	0.84134
TTR33.20180123	0.265233
TTR45.20180123	0.3107
TTR59.20180123	0.418093
TTR68.20180123	1.83635
TTR85.20180123	2.2933
TTR95.20180123	0.836178
NTH14.20170215	2.43425
NTR11.20170215	0.508751
NTR12.20170215	0.55631
NTR6.20170215	0.518126
TTH16.20170215	0.25872
TTH28.20170215	1.45343
TTH76.20170215	0.01144
TTH78.20170215	0.490226
TTH88.20170215	1.66661
TTR102.20170215	0.400935
TTR110.20170215	0.0313733
TTR111.20170215	1.08316
TTR117.20170215	0.0126005
TTR17.20170215	0.296458
TTR23.20170215	1.3561
TTR31.20170215	1.16746
TTR4.20170215	0.0120741
TTR47.20170215	0.0255158
TTR48.20170215	0.302392
TTR51.20170215	0.58504
TTR56.20170215	0.0146071
TTR58.20170215	0.603813
TTR7.20170215	0.35883
TTR75.20170215	0.342599
TTR78.20170215	0.696209
TTR8.20170215	0.489555
TTR89.20170215	1.19591
TTR93.20170215	0.72128
TTR95.20170215	0.0110153
TP727.20180309	1.09943
TP783.20180309	0.110285
TP787.20180309	1.51963
TTR12.20180309	0.100737
TTR24.20180309	0.192163
TTR38.20180309	0.0268228
TTR42.20180309	0.123585
TTR5.20180309	1.37344
TTR54.20180309	1.73268
TTR59.20180309	1.20561
TTR85.20180309	0.201632
TTR109.20170411	0.602284
TTR111.20170411	0.033645
TTR113.20170411	0.0148251
TTR117.20170411	0.82181
TTR17.20170411	0.0208464
TTR18.20170411	1.60562
TTR32.20170411	0.0613235
TTR33.20170411	0.610372
TTR38.20170411	1.92104
TTR46.20170411	0.137525
TTR51.20170411	0.391011
TTR56.20170411	0.0604629
TTR60.20170411	0.31109
TTR6.20170411	0.0269859
TTR65.20170411	0.168101
TTR67.20170411	0.609772
TTR7.20170411	0.254474
TTR72.20170411	1.5369
TTR77.20170411	1.25462
TTR79.20170411	0.0515909
TTR87.20170411	0.579402
TTR91.20170411	1.22988
TTR95.20170411	0.856397
TTR99.20170411	0.664161
PTR44.20170413	0.614601
PTR81.20170413	0.0123855
TTH133.20170413	0.00767522
TTH137.20170413	0.00703752
TTH18.20170413	0.216721
TTR101.20170413	0.0426781
TTR103.20170413	0.495565
TTR107.20170413	0.00904639
TTR113.20170413	0.0789754
TTR114.20170413	0.837101
TTR117.20170413	1.78044
TTR119.20170413	0.0106722
TTR13.20170413	1.57837
TTR132.20170413	0.0106173
TTR133.20170413	0.257016
TTR134.20170413	0.0103236
TTR135.20170413	0.9246
TTR136.20170413	1.05295
TTR137.20170413	1.56452
TTR138.20170413	0.0551698
TTR143.20170413	0.0243877
TTR150.20170413	0.0707419
TTR153.20170413	0.00883468
TTR18.20170413	1.37001
TTR19.20170413	0.0357206
TTR21.20170413	0.42442
TTR25.20170413	0.588863
TTR30.20170413	0.070871
TTR31.20170413	0.0294083
TTR3.20170413	0.0647579
TTR44.20170413	1.06398
TTR53.20170413	0.14374
TTR54.20170413	0.248801
TTR55.20170413	0.884239
TTR56.20170413	0.978591
TTR58.20170413	0.683144
TTR59.20170413	1.83721
TTR60.20170413	0.0117593
TTR68.20170413	1.32566
TTR72.20170413	0.00980861
TTR76.20170413	0.228081
TTR86.20170413	0.834507
TTR88.20170413	0.914842
TTR94.20170413	0.413305
TTR95.20170413	0.0504677
TTR96.20170413	0.115504
P0701.NTR.1.15	1.73634
P0701.NTR.1.77	0.98899
P0701.NTR.181	0.00698126
P0701.NTR.1.87	1.34023
P0701.TTR.134	1.19008
P0701.TTR.141	0.531979
P0701.TTR.142	1.30458
P0701.TTR.144	0.00599317
P0701.TTR.152	0.00616678
P0701.TTR.162	0.271693
P0701.TTR.1.64	0.00899914
P0701.TTR.165	0.0353483
P0701.TTR.1.70	0.00632454
P0701.TTR.1.76	0.0185458
P0701.TTR.1.81	1.5599
P0701.TTR.182	0.944052
P0701.TTR.185	0.480292
P0701.TTR.1.86	0.0471631
P0701.TTR.190	0.0580159
P0701_TTR.2_1	1.51793
P0701_TTR.2_10	0.194462
P0701_TTR.2_11	0.0046664
P0701_TTR.2_12	0.00719604
P0701_TTR.2_13	0.0769817
P0701.TTR.2.17	0.733779
P0701.TTR.2.18	0.551091
P0701_TTR.2_2	0.0588603
P0701_TTR.2_22	0.747266
P0701_TTR.2_26	0.656534
P0701_TTR.2_27	0.00516023
P0701_TTR.2_28	0.00816023
P0701_TTR.2_3	0.00488208
P0701_TTR.2_5	0.231873
P0701_TTR.2_7	0.585571
P0701_TTR.2_9	0.217019
NTY96.20170825	0.541893
TTH103.20170825	0.0190008
TTR100.20170825	0.536989
TTR101.20170825	0.837267
TTR114.20170825	1.44223
TTR115.20170825	1.28402
TTR118.20170825	0.802378
TTR120.20170825	0.0875891
TTR122.20170825	0.624694
TTR127.20170825	0.237135
TTR134.20170825	1.18137
TTR14.20170825	0.0232331
TTR146.20170825	0.0312099
TTR150.20170825	0.0636942
TTR155.20170825	0.0207078
TTR162.20170825	1.79458
TTR171.20170825	0.767202
TTR184.20170825	1.31245
TTR185.20170825	1.35819
TTR187.20170825	0.628597
TTR188.20170825	1.20427
TTR21.20170825	0.663953
TTR23.20170825	0.0257754
TTR29.20170825	1.69346
TTR30.20170825	1.06753
TTR3.20170825	1.66092
TTR38.20170825	0.770195
TTR39.20170825	1.4937
TTR4.20170825	1.4904
TTR45.20170825	0.308877
TTR57.20170825	0.0187528
TTR72.20170825	1.60079
TTR79.20170825	1.45394
TTR82.20170825	1.99106
TTR88.20170825	0.255288
TTR96.20170825	0.0185558
TTR98.20170825	0.0173896
TTY40.20170825	0.0209166
TTY4.20170825	1.40606
TTY50.20170825	0.396514
TTY72.20170825	0.460121
TTY92.20170825	1.28996
TTH16.0909.ZL	0.0115707
TTH24.0909.ZL	0.548611
TTH25.0909.ZL	0.891202
TTH251.160909.ZL	0.613911
TTH261.0909.ZL	0.530656
TTH6.0909.ZL	0.0123966
TTH66.0909.ZL	0.010631
TTH69.0909.ZL	1.31509
TTH7.0909.ZL	0.46711
TTR10.0909.ZL	1.49353
TTR103.0909.ZL	0.0101216
TTR104.0909.ZL	1.49904
TTR107.0909.ZL	0.00927074
TTR108.0909.ZL	1.67908
TTR1.0909.ZL	0.326727
TTR112.0909.ZL	0.00924126
TTR113.0909.ZL	0.0124118
TTR122.0909.ZL	0.406828
TTR123.0909.ZL	0.0268214
TTR128.0909.ZL	0.0188738
TTR138.0909.ZL	1.08786
TTR173.0909.ZL	0.321614
TTR181.0909.ZL	0.015755
TTR192.0909.ZL	0.0248018
TTR21.0909.ZL	0.00985012
TTR26.0909.ZL	0.0993478
TTR30.0909.ZL	0.00922191
TTR41.0909.ZL	0.391468
TTR44.0909.ZL	0.074269
TTR48.0909.ZL	0.451183
TTR5.0909.ZL	0.565317
TTR63.0909.ZL	0.892095
TTR69.0909.ZL	0.0123662
TTR71.0909.ZL	0.0114258
TTR72.0909.ZL	1.71407
TTR78.0909.ZL	0.0102312
TTR9.0909.ZL	0.17376
TTR91.0909.ZL	0.832896
TTR92.0909.ZL	0.0209689
TTR93.0909.ZL	1.23615
TTY30.20160909	1.39317
TTY38.20160909	2.02635
TTY58.20160909	1.51512
TTY6.20160909	0.0233426
TTY77.20160909	0.017711
TTY80.20160909	0.0234599
TTY83.20160909	1.82987
TTH46.161012	0.959729
TTR102.20161012	0.668003
TTR108.20161012	0.275958
TTR109.20161012	0.995349
TTR11.20161012	0.357846
TTR119.20161012	0.012897
TTR120.20161012	0.472433
TTR129.20161012	0.857411
TTR130.20161012	1.35752
TTR137.20161012	0.121692
TTR138.20161012	0.161174
TTR141.20161012	1.54721
TTR142.20161012	0.0159022
TTR150.20161012	0.0255712
TTR151.20161012	0.0136924
TTR159.20161012	0.576188
TTR164.20161012	0.284755
TTR165.20161012	0.0956282
TTR168.20161012	0.0227418
TTR169.20161012	0.944007
TTR17.20161012	0.902549
TTR174.20161012	0.0134633
TTR178.20161012	0.0126637
TTR179.20161012	0.0147676
TTR181.20161012	1.76796
TTR182.20161012	0.794434
TTR183.20161012	1.51713
TTR184.20161012	1.65617
TTR186.20161012	0.282115
TTR190.20161012	0.0162423
TTR192.20161012	0.014934
TTR20.20161012	0.513632
TTR22.20161012	0.852329
TTR31.20161012	2.21081
TTR32.20161012	0.0132831
TTR35.20161012	0.007911
TTR43.20161012	0.632027
TTR45.20161012	0.503453
TTR48.20161012	1.56149
TTR52.20161012	0.0447174
TTR53.20161012	0.62612
TTR58.20161012	0.0335093
TTR6.20161012	1.54754
TTR64.20161012	0.0167936
TTR68.20161012	0.0082579
TTR70.161012	0.0841112
TTR75.20161012	0.00775669
TTR77.161012	0.631894
TTR78.161012	0.707354
TTR8.20161012	0.870754
TTR83.161012	0.0239129
TTR87.161012	0.744809
TTR88.161012	0.0282731
TTR89.161012	0.0125025
TTR91.161012	0.0138739
TTR9.20161012	0.210715
TTR95.161012	1.23636
TTR98.20161012	0.248068
TTR99.20161012	0.891132
TTY119.20161012	0.0422587
TTY120.20161012	0.353496
TTY153.20161012	0.85451
TTY191.20161012	0.942081
TTY34.20161012	0.0242239
TTY42.20161012	2.31079
TTY43.20161012	1.29587
TTY46.20161012	0.158705
TTY98.20161012	0.794475
NTH1.20161212	2.23368
NTH154.20161212	1.76784
NTY2.20161212	0.53868
NTY34.20161212	0.00972471
TTH7.20161212	1.12418
TTR107.20161212	2.13063
TTR109.20161212	0.0118424
TTR111.20161212	0.0211455
TTR117.20161212	0.383783
TTR120.20161212	0.0988072
TTR128.20161212	0.453723
TTR130.20161212	0.0724622
TTR132.20161212	0.0181563
TTR14.20161212	0.389424
TTR151.20161212	0.00978253
TTR154.20161212	0.0895474
TTR19.20161212	0.0309681
TTR20.20161212	0.0134607
TTR32.20161212	0.265854
TTR35.20161212	0.013361
TTR41.20161212	0.277952
TTR46.20161212	0.282643
TTR47.20161212	0.844873
TTR53.20161212	0.153186
TTR57.20161212	0.569239
TTR58.20161212	1.68079
TTR64.20161212	0.864046
TTR67.20161212	2.10146
TTR68.20161212	0.0172417
TTR71.20161212	1.28252
TTR7.20161212	0.436553
TTR74.20161212	0.0166775
TTR77.20161212	1.1329
TTR78.20161212	1.06376
TTR79.20161212	0.194142
TTR81.20161212	0.0164715
TTR82.20161212	0.692008
TTR89.20161212	0.510563
TTR92.20161212	1.10582
TTR96.20161212	1.51593
TTR97.20161212	0.238765
TTR99.20161212	1.44054
NTH91.20161228	1.46137
NTR241.20161228	0.165447
TTR21.20161228	0.0190945
TTR2.20161228	0.34611
TTR32.20161228	1.23635
TTR41.20161228	1.99848
TTR50.20161228	0.594214
TTR58.20161228	0.0123945
TTR6.20161228	0.0117803
TTR63.20161228	0.594784
TTR65.20161228	0.0152383
TTR78.20161228	0.608619
TTR82.20161228	1.66728
TTR83.20161228	1.66044
TTR89.20161228	1.26063
TTR91.20161228	0.0170172
NTC60.20180123	0.0235315
PTC19.20170215	0.462962
PTC3.20170215	0.966172
PTC82.20170215	0.0143831
PTC83.20170215	2.21046
PTC6.20180309	0.127763
PTC65.20180309	1.38348
PTC163.20170413	1.92798
P0701.NTC.1.81	0.0490896
P0701.NTC.1.9	0.743199
P0701.PTC.1.16	0.0225926
P0701.PTC.1.18	1.61058
P0701.PTC.120	1.98129
P0701.PTC.1.67	0.0081489
P0701.PTC.1.91	0.00561107
PTC116.20160701	0.0130753
PTC110.20170825	0.942165
PTC11.0909.ZL	0.0143812
PTC3.0909.ZL	0.0152938
PTC37.0909.ZL	2.34763
PTC47.0909.ZL	0.934772
PTC50.0909.ZL	0.321514
PTC59.0909.ZL	0.0146943
PTC81.0909.ZL	1.86249
PTC82.0909.ZL	0.0181325
PTC9.0909.ZL	2.56466
PTC91.0909.ZL	0.0693226
PTC95.0909.ZL	1.13489
PTC29.20161012	0.0372722
PTC65.20161012	0.0134156
TTC176.161012.ZL	2.29723
TTC187.161012.ZL	0.0129217
PTC10.20161207	0.0292401
PTC166.20161207	0.013733
PTC173.20161207	0.025518
PTC21.20161207	0.745095
PTC37.20161207	0.0720366
TTC73.20161207	1.40222
TTC8.20161207	0.0238175
NTC118.20161212	0.0124995
NTC95.20161212	1.01412
PTC50.20161212	0.701253
PTC78.20161212	0.546734
NTC126.20161228	1.62417
TTC84.20161228	0.0105406
PTC42.20170215	1.20155
PTC35.20180309	0.0191668
PTC41.20180309	0.19501
PTC54.20170411	1.26381
PTC72.20170411	0.605228
PTC9.20170411	0.362969
TTC92.20170411	1.45272
PTC102.20170413	0.0506529
PTC108.20170413	0.834532
PTC124.20170413	0.779545
PTC126.20170413	0.0135389
PTC145.20170413	1.04497
PTC148.20170413	0.872841
PTC164.20170413	0.0206496
PTC176.20170413	2.58267
PTC98.20170413	0.780822
P0701.PTC.1.19	0.00806093
P0701.PTC.1.28	0.633941
P0701.PTC.1.33	1.18049
P0701.PTC.1.37	1.04755
P0701.PTC.1.45	1.75133
P0701.PTC.1.51	0.580743
P0701.PTC.1.68	0.00758891
P0701.PTC.1.7	0.00691959
P0701.PTC.1.74	0.0259474
P0701.PTC.1.77	0.615067
P0701.PTC.1.83	0.0186682
PTC128.20160701	0.0154101
PTC26.20170825	0.433797
PTC64.20170825	0.0207836
TTC61.20170825	1.58223
PTC58.0909.ZL	0.0121944
PTC66.0909.ZL	0.0475774
PTC73.0909.ZL	0.301758
PTC89.0909.ZL	1.03197
PTC18.20161012	1.25524
PTC22.20161012	0.206483
TTC57.161012.ZL	0.0147803
TTC60.161012.ZL	1.45201
PTC108.20161207	0.0175194
PTC115.20161207	1.93028
PTC148.20161207	0.00710612
PTC183.20161207	0.0117297
PTC184.20161207	2.30251
PTC41.20161207	1.81583
PTC8.20161207	0.025922
TTC41.20161207	1.94418
TTC91.20161207	0.0157546
NTC112.20161212	0.659078
PTC114.20161212	1.48221
PTC124.20161212	0.0107559
PTC16.20161212	0.0206583
PTC171.20161212	0.33432
PTC46.20161212	0.0389533
PTC8.20161212	0.0961303
PTC90.1212	0.375807
PTC91.1212	0.0182782
TTC235.20161212	0.0135084
PTC14.20161228	2.26949
PTC44.20161228	0.0138958
PTC53.20161228	1.20505
PTC67.20161228	0.646688
TTC219.20161228	1.20263
NTC156.20180123	0.0187957
PTC18.20180123	2.19321
PTC19.20180123	0.633621
PTC31.20180123	0.02009
PTC36.20180123	0.0196134
PTC38.20180123	2.58554
PTC50.20180123	2.33786
PTC65.20180123	0.74394
PTC69.20180123	0.0173152
PTC71.20180123	2.98089
PTC74.20180123	0.0216852
PTC87.20180123	0.0143954
PTC18.20170215	0.0212948
PTC46.20170215	0.00975216
PTC49.20170215	0.0243722
PTC70.20170215	0.0188018
PTC74.20170215	2.16708
PTC87.20170215	1.71401
PTC95.20170215	0.015507
PTC13.20180309	0.0256611
PTC14.20180309	1.52996
PTC15.20180309	1.61126
PTC18.20180309	0.0393485
PTC19.20180309	2.05442
PTC22.20180309	0.585162
PTC24.20180309	1.52122
PTC25.20180309	2.01416
PTC27.20180309	1.85452
PTC29.20180309	2.07977
PTC31.20180309	1.51909
PTC46.20180309	1.94988
PTC51.20180309	1.35619
PTC61.20180309	0.774102
PTC72.20180309	0.958164
PTC81.20180309	1.67646
PTC89.20180309	0.0251216
PTC96.20180309	1.61108
PTC15.20170411	1.63887
PTC24.20170411	1.94005
PTC30.20170411	0.0331653
PTC3.20170411	0.0295559
PTC32.20170411	1.39391
PTC40.20170411	0.218584
PTC4.20170411	1.13985
PTC51.20170411	0.0348603
PTC63.20170411	0.0353402
PTC74.20170411	1.01411
PTC76.20170411	0.0379266
PTC107.20170413	0.00859094
PTC120.20170413	0.0183865
PTC128.20170413	1.28304
PTC134.20170413	1.65138
PTC140.20170413	0.0164695
PTC150.20170413	0.015735
PTC151.20170413	0.669492
PTC152.20170413	0.0288854
PTC159.20170413	2.28208
PTC161.20170413	0.0112334
PTC170.20170413	0.0141433
PTC172.20170413	0.0099059
PTC173.20170413	1.12281
PTC175.20170413	1.14459
PTC177.20170413	0.760256
PTC181.20170413	2.16313
PTC182.20170413	2.44397
PTC191.20170413	2.23936
PTC192.20170413	0.011748
PTC97.20170413	0.500377
TTC115.20170413	0.0130633
P0701.NTC.1.26	0.191816
P0701.NTC.1.55	0.00580913
P0701.NTC.1.61	0.00671062
P0701.NTC.1.66	1.46347
P0701.NTC.1.75	0.812184
P0701.PTC.1.11	0.384702
P0701.PTC.1.2	0.0932228
P0701.PTC.124	0.96497
P0701.PTC.127	0.00519068
P0701.PTC.1.3	1.31714
P0701.PTC.1.30	1.20121
P0701.PTC.132	0.00491684
P0701.PTC.1.34	0.00634747
P0701.PTC.1.35	1.76318
P0701.PTC.1.4	0.288749
P0701.PTC.1.42	0.0103111
P0701.PTC.1.43	0.00858308
P0701.PTC.1.49	0.00670625
P0701.PTC.1.54	0.00636013
P0701.PTC.1.57	0.449347
P0701.PTC.1.6	0.347323
P0701.PTC.1.61	0.378405
P0701.PTC.1.70	1.86796
P0701.PTC.1.72	0.320593
P0701.PTC.1.79	1.07896
P0701.PTC.1.84	0.00964268
P0701.PTC.1.88	1.48145
P0701.PTC.1.90	0.00705341
P0701.PTC.1.92	0.0248824
P0701.PTC.1.94	0.00714496
PTC107.20160701	0.75782
PTC109.20160701	0.825654
PTC121.20160701	0.898733
PTC129.20160701	0.0249373
PTC131.20160701	1.55222
PTC136.20160701	1.19524
P0701_TTC.1_55	1.41371
P0701.TTC.188	0.0166866
PTC101.20170825	1.37679
PTC104.20170825	1.00534
PTC111.20170825	0.0231334
PTC112.20170825	1.98602
PTC114.20170825	1.51106
PTC115.20170825	1.69442
PTC118.20170825	1.57968
PTC12.20170825	1.13412
PTC131.20170825	0.698557
PTC144.20170825	0.969189
PTC18.20170825	1.529
PTC20.20170825	1.48827
PTC24.20170825	0.375325
PTC40.20170825	1.31207
PTC41.20170825	1.41823
PTC45.20170825	2.2474
PTC54.20170825	0.0186545
PTC57.20170825	1.45195
PTC66.20170825	0.0479384
PTC67.20170825	2.4035
PTC72.20170825	0.42637
PTC85.20170825	1.16246
PTC87.20170825	2.21894
PTC91.20170825	0.408247
PTC95.20170825	0.0592924
NTC18.0909.ZL	0.465016
PTC28.0909.ZL	0.00842887
PTC34.0909.ZL	0.0151221
PTC38.0909.ZL	0.00829068
PTC48.0909.ZL	0.944015
PTC62.0909.ZL	0.0117585
PTC88.0909.ZL	0.0298303
PTC92.0909.ZL	1.48203
TTC245.160909.ZL	0.972435
TTC253.160909.ZL	0.0107721
PTC117.20161012	1.3547
PTC120.20161012	0.975936
PTC121.20161012	0.734982
PTC122.20161012	2.20873
PTC134.20161012	0.0115869
PTC15.20161012	0.0125569
PTC20.20161012	0.890696
PTC48.20161012	0.0707763
PTC53.20161012	0.0105273
PTC61.20161012	1.8319
PTC75.20161012	1.30298
PTC79.20161012	0.493642
PTC87.20161012	0.49033
PTC9.20161012	1.27433
PTC96.20161012	1.24601
PTC98.20161012	2.00078
TTC182.161012.ZL	0.0120718
TTC7.161012.ZL	1.69037
PTC105.20161207	1.52769
PTC113.20161207	0.849398
PTC120.20161207	0.00962589
PTC125.20161207	1.93169
PTC142.20161207	0.0119516
PTC146.20161207	0.868495
PTC157.20161207	2.13323
PTC158.20161207	0.0171124
PTC160.20161207	0.0127549
PTC16.20161207	0.0213746
PTC168.20161207	1.33858
PTC178.20161207	0.0108521
PTC182.20161207	1.06458
PTC20.20161207	0.909599
PTC26.20161207	0.0123154
PTC31.20161207	0.794074
PTC5.20161207	0.279807
PTC7.20161207	0.0214924
PTC9.20161207	1.18276
NTC11.20161212	1.40936
NTC25.20161212	1.77805
NTC287.20161212	0.0113794
PTC100.20161212	0.211349
PTC101.20161212	0.999289
PTC102.20161212	1.31706
PTC109.20161212	0.177628
PTC11.20161212	0.111255
PTC116.20161212	1.32379
PTC12.20161212	1.28704
PTC128.20161212	1.93079
PTC13.20161212	0.96997
PTC15.20161212	0.0166333
PTC169.20161212	2.11723
PTC17.20161212	0.0404634
PTC173.20161212	0.0122453
PTC175.20161212	0.0917787
PTC177.20161212	0.0439174
PTC185.20161212	0.0131994
PTC186.20161212	0.0471823
PTC187.20161212	1.34331
PTC189.20161212	0.013959
PTC20.20161212	0.129982
PTC24.20161212	0.659759
PTC3.20161212	0.172194
PTC4.20161212	0.0282125
PTC49.20161212	0.0127786
PTC84.1212	0.0107166
PTC88.1212	0.0149582
PTC92.1212	1.42576
PTC93.1212	2.28283
TTC129.1212	2.54293
TTC206.20161212	0.039118
TTC51.20161212	0.0796712
NTC219.20161228	0.0108388
PTC10.20161228	0.911134
PTC1.20161228	0.0134854
PTC15.20161228	0.211086
PTC22.20161228	0.0143371
PTC25.20161228	1.05695
PTC26.20161228	0.67166
PTC27.20161228	0.00729328
PTC30.20161228	0.52002
PTC45.20161228	0.0134233
PTC48.20161228	0.013927
PTC52.20161228	0.13184
PTC60.20161228	1.01525
PTC63.20161228	0.015545
PTC70.20161228	1.96597
PTC71.20161228	0.0557379
PTC75.20161228	1.46677
PTC77.20161228	0.85493
PTC78.20161228	0.0175882
PTC79.20161228	1.4989
PTC87.20161228	1.12343
PTC89.20161228	1.28375
PTC92.20161228	0.121027
PTC93.20161228	0.927684
PTC94.20161228	0.414909
TTC196.20161228	0.0107486
NTC101.20180123	1.81785
NTC159.20180123	0.837074
NTC90.20180123	1.58927
TTC105.20180123	1.22753
TTC109.20180123	0.040588
TTC1.20180123	0.183435
TTC99.20180123	1.40388
NTC11.20170215	0.038014
NTC1.20170215	0.0266363
NTC30.20170215	0.369294
NTC52.20170215	1.94871
TTC105.20170215	0.267157
TTC116.20170215	0.0192479
TTC119.20170215	1.72303
TTC129.20170215	0.0148552
TTC131.20170215	0.32055
TTC148.20170215	0.0323225
TTC153.20170215	2.26055
TTC155.20170215	0.389793
TTC156.20170215	2.52145
TTC161.20170215	0.0137239
TTC164.20170215	0.0198145
TTC170.20170215	1.31907
TTC174.20170215	0.870921
TTC175.20170215	1.57006
TTC179.20170215	1.1402
TTC183.20170215	0.596517
TTC185.20170215	1.58214
TTC42.20170215	0.722252
TTC46.20170215	1.80334
TTC61.20170215	0.0134552
TTC68.20170215	0.0161301
TTC71.20170215	0.140123
TTC82.20170215	0.897337
TTC91.20170215	1.21778
TTC93.20170215	1.29398
TTC94.20170215	0.012524
TTC96.20170215	0.0144478
TTC100.20180309	0.730369
TTC112.20180309	1.44645
TTC136.20180309	2.31518
TTC16.20180309	1.36166
TTC19.20180309	0.0444208
TTC20.20180309	0.229173
TTC70.20180309	1.23516
TTC71.20180309	0.0127977
PTC43.20170411	0.0347704
TTC11.20170411	1.83755
TTC12.20170411	2.13207
TTC38.20170411	1.95447
TTC42.20170411	0.87834
TTC43.20170411	0.0451198
TTC55.20170411	1.47488
TTC90.20170411	0.0549767
TTC93.20170411	1.54735
TTC95.20170411	0.471478
NTC27.20170413	1.05628
NTC30.20170413	1.13163
NTC36.20170413	1.11476
NTC84.20170413	0.579078
TTC113.20170413	0.783794
P0701.NTC.1.14	0.00734853
P0701.NTC.1.48	0.760177
P0701.NTC.1.70	0.0227192
P0701.PTC.115	0.0075797
P0701.TTC.120	0.00987623
P0701_TTC.1_23	1.13507
P0701.TTC.126	0.53587
P0701.TTC.153	2.30499
P0701_TTC.1_54	0.00817479
P0701_TTC.1_58	0.0277782
P0701_TTC.1_61	0.0133472
P0701.TTC.161	2.64605
P0701_TTC.1_64	0.00925178
P0701.TTC.166	0.00780291
P0701_TTC.1_70	0.00875886
P0701.TTC.170	0.0363281
P0701.TTC.179	0.713485
P0701_TTC.1_80	0.00891059
P0701.TTC.184	0.00987214
NTC3.20170825	0.292202
TTC137.20170825	0.0202278
TTC181.20170825	0.070381
TTC31.20170825	0.549457
TTC32.20170825	1.07645
TTC44.20170825	1.91556
TTC62.20170825	0.0353045
TTC82.20170825	1.2698
TTC89.20170825	0.655324
TTC195.160909.ZL	0.0116261
TTC209.160909.ZL	0.0196673
TTC210.160909.ZL	1.60497
TTC22.160909.ZL	2.12956
TTC270.160909.ZL	0.0190307
TTC273.0909.ZL	0.0105409
TTC4.0909.ZL	0.013416
TTC57.160909.ZL	0.665025
TTC63.160909.ZL	0.899179
TTC65.160909.ZL	0.0264202
TTC69.160909.ZL	0.0202722
TTC71.160909.ZL	0.0124358
TTC87.160909.ZL	0.0540254
TTC132.161012.ZL	0.012868
TTC145.161012.ZL	0.0286185
TTC150.161012.ZL	1.50468
TTC181.161012.ZL	0.0114148
TTC219.161012.ZL	2.23283
TTC223.161012.ZL	0.0171639
TTC234.161012.ZL	0.0304514
TTC237.161012.ZL	0.0126185
TTC280.20161012	1.03113
TTC283.20161012	1.02129
TTC3.161012.ZL	0.022697
TTC45.161012.ZL	1.01736
TTC65.161012.ZL	1.30425
TTC70.161012.ZL	0.017929
TTC86.161012.ZL	2.40714
TTC93.161012.ZL	1.41805
PTC30.20161207	0.0195715
PTC3.20161207	0.01676
TTC10.20161207	1.0647
TTC1.20161207	0.0146829
TTC33.20161207	0.909743
TTC57.20161207	0.0327719
TTC61.20161207	1.36225
TTC63.20161207	1.40116
TTC74.20161207	0.479089
TTC78.20161207	0.0145538
TTC88.20161207	0.95654
TTC96.20161207	0.0182608
NTC109.20161212	2.1277
NTC135.20161212	0.17338
NTC136.20161212	0.0244618
NTC147.20161212	1.85169
NTC156.20161212	0.0744761
NTC175.20161212	0.744331
NTC239.20161212	2.26417
NTC262.20161212	0.325138
NTC273.20161212	1.1025
NTC73.20161212	2.08833
NTC8.20161212	0.37518
TTC109.1212	0.309623
TTC117.1212	1.3723
TTC1.20161212	0.362126
TTC126.1212	0.0141454
TTC135.1212	0.0137009
TTC137.1212	0.0144789
TTC140.1212	1.84977
TTC14.20161212	1.05368
TTC146.1212	0.0114082
TTC155.1212	0.398043
TTC156.1212	0.0106858
TTC158.1212	1.56298
TTC161.1212	0.0277732
TTC165.1212	2.11426
TTC167.1212	0.936987
TTC170.1212	0.0278713
TTC209.20161212	1.64088
TTC21.20161212	1.58758
TTC212.20161212	0.0095827
TTC215.20161212	0.862431
TTC226.20161212	0.0216925
TTC227.20161212	0.0181834
TTC229.20161212	0.0135598
TTC232.20161212	1.6839
TTC242.20161212	0.0291966
TTC248.20161212	2.04514
TTC256.20161212	0.0113706
TTC258.20161212	0.0865889
TTC26.20161212	0.799146
TTC63.20161212	1.95874
TTC66.20161212	1.79665
TTC7.20161212	0.933171
TTC74.20161212	0.0346064
TTC80.20161212	0.0192353
TTC84.20161212	0.032644
TTC86.20161212	1.25595
TTC89.20161212	1.38266
TTC90.20161212	1.1106
TTC93.20161212	0.429663
TTC95.20161212	1.87677
NTC101.20161228	0.0157913
NTC145.20161228	0.965649
NTC173.20161228	0.0330206
NTC177.20161228	0.0146068
NTC178.20161228	1.68807
NTC187.20161228	0.0199949
NTC204.20161228	0.0104667
NTC211.20161228	0.0153699
NTC217.20161228	1.49459
NTC225.20161228	0.0431549
NTC228.20161228	2.31594
NTC230.20161228	0.56725
NTC236.20161228	0.522335
NTC262.20161228	0.0123945
NTC55.20161228	0.0127413
NTC57.20161228	0.0130035
NTC80.20161228	0.117954
NTC85.20161228	0.456606
TTC112.20161228	0.337471
TTC117.20161228	0.0100184
TTC128.20161228	0.0190569
TTC171.20161228	0.00897395
TTC174.20161228	1.88765
TTC176.20161228	0.00833716
TTC181.20161228	0.00873433
TTC183.20161228	0.0103499
TTC184.20161228	0.0098226
TTC193.20161228	0.102658
TTC199.20161228	2.19214
TTC200.20161228	0.0109922
TTC223.20161228	0.0139147
TTC233.20161228	0.050895
TTC234.20161228	0.0263755
TTC256.20161228	0.343408
TTC27.20161228	0.012424
TTC272.20161228	0.272691
TTC45.20161228	0.0235979
TTC50.20161228	1.80079
TTC53.20161228	0.0152659
TTC55.20161228	1.73537
TTC58.20161228	0.027876
TTC61.20161228	0.0122272
TTC71.20161228	1.61033
NTC102.20180123	2.23253
NTC143.20180123	0.021424
NTC189.20180123	1.25088
NTC13.20170215	0.0197821
NTC2.20170215	0.0216054
NTC78.20170215	0.956662
NTC79.20170215	0.0475756
NTC80.20170215	1.51518
NTC87.20170215	0.791907
NTC90.20170215	0.548671
NTC94.20170215	1.17367
TTC157.20170215	0.560624
TTC92.20180309	1.85196
NTC114.20170411	1.47024
NTC138.20170411	0.210918
NTC89.20170411	0.0245171
NTC31.20170413	1.24183
NTC45.20170413	0.0638436
NTC63.20170413	1.01044
NTC79.20170413	0.0248012
NTC8.20170413	1.68337
P0701.NTC.1.12	0.00660217
P0701.NTC.1.17	0.930742
P0701.NTC.1.2	1.02044
P0701.NTC.1.3	0.00576288
P0701.NTC.1.52	1.79362
P0701.NTC.1.56	1.3814
P0701.NTC.1.63	1.66209
P0701.NTC.1.82	0.221316
P0701.NTC.1.90	0.487813
P0701.TTC.105	0.00517746
P0701.TTC.106	1.6633
P0701.TTC.113	0.852487
P0701.TTC.119	0.00639402
P0701_TTC.1_20	0.0117941
P0701_TTC.1_28	1.82798
P0701_TTC.1_62	1.80005
P0701.TTC.168	0.497963
P0701_TTC.1_69	0.989515
P0701.TTC.185	0.0114986
P0701_TTC.1_89	0.461666
NTC109.20170825	0.0240221
NTC12.20170825	0.770926
NTC18.20170825	0.016969
NTC31.20170825	1.23841
NTC5.20170825	0.494049
NTC68.20170825	1.58786
NTC76.20170825	0.0819504
NTC79.20170825	0.362202
NTC96.20170825	1.65352
NTC98.20170825	0.507258
TTC183.20170825	0.216645
NTC20.0909.ZL	0.0158229
TTC232.160909.ZL	0.0107493
TTC262.160909.ZL	0.0176159
TTC7.0909.ZL	0.941709
TTC26.20161207	0.290257
TTC60.20161207	0.0120285
TTC90.20161207	0.021906
[truncated: 393 more rows]

## Sheet: FIGURE 5B
cell_id	ump_1	ump_2	cell_type	cell_sample
NTH5.20180123	0.474378100440757	1.19855112523956	CD4_C01-CCR7	P0123_NTH
NTH64.20180123	1.06459235291268	0.769784517001343	CD4_C01-CCR7	P0123_NTH
NTR57.20180123	2.13889514546181	4.47080398292465	CD4_C01-CCR7	P0123_NTR
PP7.100.20180123	2.25616394619729	5.6693742343895	CD4_C01-CCR7	P0123_PP7
PP7.106.20180123	2.20895516018655	5.55701423377915	CD4_C01-CCR7	P0123_PP7
PP7.109.20180123	2.25633775334145	4.81336093635483	CD4_C01-CCR7	P0123_PP7
PP7.114.20180123	2.27776967625405	5.20871711463852	CD4_C01-CCR7	P0123_PP7
PP7.118.20180123	1.36857246498849	5.10575366706772	CD4_C01-CCR7	P0123_PP7
PP7.129.20180123	2.6321152363279	5.43023515434189	CD4_C01-CCR7	P0123_PP7
PP7.134.20180123	2.72627770046975	5.16878963203354	CD4_C01-CCR7	P0123_PP7
PP7.137.20180123	2.0745414410093	5.99194455833359	CD4_C01-CCR7	P0123_PP7
PP7.145.20180123	1.8740426216581	6.25626922340317	CD4_C01-CCR7	P0123_PP7
PP7.152.20180123	1.39378236870553	3.9316062995903	CD4_C01-CCR7	P0123_PP7
PP7.160.20180123	1.97381793598916	4.57225180358811	CD4_C01-CCR7	P0123_PP7
PP7.162.20180123	2.21088420491006	5.23669696540756	CD4_C01-CCR7	P0123_PP7
PP7.171.20180123	2.29855381588723	5.66553712577744	CD4_C01-CCR7	P0123_PP7
PP7.178.20180123	1.82638942341592	4.96169591636581	CD4_C01-CCR7	P0123_PP7
PP7.182.20180123	1.70250641445901	5.50112319679184	CD4_C01-CCR7	P0123_PP7
PP7.185.20180123	2.0936802540281	4.71713281364365	CD4_C01-CCR7	P0123_PP7
PP7.190.20180123	2.47528611759927	4.91913200111313	CD4_C01-CCR7	P0123_PP7
PP7.192.20180123	2.31036817173745	4.15818358154221	CD4_C01-CCR7	P0123_PP7
PTH11.20180123	1.66770397763039	5.63527465553207	CD4_C01-CCR7	P0123_PTH
PTH1.20180123	2.20817433933999	5.50998759956284	CD4_C01-CCR7	P0123_PTH
PTH12.20180123	1.44131647686745	6.00713611335678	CD4_C01-CCR7	P0123_PTH
PTH16.20180123	1.98943745236184	4.61763406486435	CD4_C01-CCR7	P0123_PTH
PTH19.20180123	2.32242809872414	5.23614907951279	CD4_C01-CCR7	P0123_PTH
PTH2.20180123	1.84380494694497	5.63323856086655	CD4_C01-CCR7	P0123_PTH
PTH25.20180123	2.21107732395913	5.43465066642685	CD4_C01-CCR7	P0123_PTH
PTH30.20180123	1.67161213497903	6.59175992698593	CD4_C01-CCR7	P0123_PTH
PTH31.20180123	2.07175027470376	6.28554797859116	CD4_C01-CCR7	P0123_PTH
PTH3.20180123	1.83510028462197	5.95605588645859	CD4_C01-CCR7	P0123_PTH
PTH34.20180123	1.54098521809365	6.427393204879	CD4_C01-CCR7	P0123_PTH
PTH36.20180123	2.16246711354043	4.34526181907578	CD4_C01-CCR7	P0123_PTH
PTH40.20180123	1.51698433499123	6.48872447700424	CD4_C01-CCR7	P0123_PTH
PTH43.20180123	2.2989693794706	4.526674039077	CD4_C01-CCR7	P0123_PTH
PTH44.20180123	1.27844523529793	5.45543885917587	CD4_C01-CCR7	P0123_PTH
PTH47.20180123	2.60989772419717	4.94425702781601	CD4_C01-CCR7	P0123_PTH
PTH50.20180123	2.15920173268105	5.67292524070664	CD4_C01-CCR7	P0123_PTH
PTH52.20180123	1.72313653569009	6.37128854484482	CD4_C01-CCR7	P0123_PTH
PTH54.20180123	1.91889344792153	4.97993636817856	CD4_C01-CCR7	P0123_PTH
PTH56.20180123	2.25258909802224	5.4501187870018	CD4_C01-CCR7	P0123_PTH
PTH57.20180123	1.73935472111489	6.04315782279892	CD4_C01-CCR7	P0123_PTH
PTH58.20180123	2.28272186856057	5.31176353187485	CD4_C01-CCR7	P0123_PTH
PTH60.20180123	1.95297586064126	5.78923440666123	CD4_C01-CCR7	P0123_PTH
PTH61.20180123	2.55172549824502	4.85367990226669	CD4_C01-CCR7	P0123_PTH
PTH62.20180123	2.05119835476662	5.78793884010239	CD4_C01-CCR7	P0123_PTH
PTH64.20180123	1.37726687531258	6.21487832755966	CD4_C01-CCR7	P0123_PTH
PTH67.20180123	2.05503117184426	6.4718964168541	CD4_C01-CCR7	P0123_PTH
PTH69.20180123	2.61673294644143	5.23523307533188	CD4_C01-CCR7	P0123_PTH
PTH70.20180123	1.53038131336953	5.95244527549667	CD4_C01-CCR7	P0123_PTH
PTH74.20180123	2.18161379437234	4.68813396186752	CD4_C01-CCR7	P0123_PTH
PTH75.20180123	1.83364283184792	5.57080960960312	CD4_C01-CCR7	P0123_PTH
PTH77.20180123	1.46302806477334	5.10870052070541	CD4_C01-CCR7	P0123_PTH
PTH80.20180123	1.64478170017983	5.36530757636948	CD4_C01-CCR7	P0123_PTH
PTH84.20180123	1.43581616024758	6.64351392478867	CD4_C01-CCR7	P0123_PTH
PTH87.20180123	1.53996121029641	6.55158496589584	CD4_C01-CCR7	P0123_PTH
PTH89.20180123	1.20143913368966	6.70275045127792	CD4_C01-CCR7	P0123_PTH
PTH9.20180123	2.19648443798806	6.08989692420883	CD4_C01-CCR7	P0123_PTH
PTH94.20180123	1.41205345730569	5.4376905033104	CD4_C01-CCR7	P0123_PTH
PTH95.20180123	2.25384437184121	5.67869306297226	CD4_C01-CCR7	P0123_PTH
PTH96.20180123	1.63354550938393	6.05169130058212	CD4_C01-CCR7	P0123_PTH
PTR25.20180123	3.58938252072121	4.41565013618393	CD4_C01-CCR7	P0123_PTR
PTR44.20180123	2.81279431919839	4.83769870490952	CD4_C01-CCR7	P0123_PTR
PTR48.20180123	1.97834312062051	5.38204551429672	CD4_C01-CCR7	P0123_PTR
PTR54.20180123	2.79944097142007	4.83079362602158	CD4_C01-CCR7	P0123_PTR
PTR59.20180123	2.11342012028481	5.03712678642197	CD4_C01-CCR7	P0123_PTR
PTR72.20180123	2.59177075962807	4.82134557456894	CD4_C01-CCR7	P0123_PTR
PTR74.20180123	3.218850246475	4.42723513336105	CD4_C01-CCR7	P0123_PTR
PTR90.20180123	4.34683548550393	4.02274680824204	CD4_C01-CCR7	P0123_PTR
PTR92.20180123	1.50503479580666	4.47244430274887	CD4_C01-CCR7	P0123_PTR
NTH66.20170215	-0.297597327425225	1.14422557444496	CD4_C01-CCR7	P0215_NTH
PTH100.20170215	1.37180852036263	5.26788974494858	CD4_C01-CCR7	P0215_PTH
PTH104.20170215	1.97807537655617	6.28260446281357	CD4_C01-CCR7	P0215_PTH
PTH105.20170215	2.14862023930337	5.58666349143906	CD4_C01-CCR7	P0215_PTH
PTH106.20170215	1.47953116040017	5.98483062477036	CD4_C01-CCR7	P0215_PTH
PTH107.20170215	1.76402865986611	6.26980233879013	CD4_C01-CCR7	P0215_PTH
PTH108.20170215	2.04360162358071	6.05408359260483	CD4_C01-CCR7	P0215_PTH
PTH109.20170215	1.91933690647866	5.22696185798569	CD4_C01-CCR7	P0215_PTH
PTH110.20170215	2.04787909130837	4.87526298255844	CD4_C01-CCR7	P0215_PTH
PTH112.20170215	1.29994105438973	6.35353732795639	CD4_C01-CCR7	P0215_PTH
PTH113.20170215	1.27041374783303	5.9757707187645	CD4_C01-CCR7	P0215_PTH
PTH117.20170215	1.7070676002958	5.27473378868027	CD4_C01-CCR7	P0215_PTH
PTH118.20170215	1.57912098507668	5.76960921974106	CD4_C01-CCR7	P0215_PTH
PTH119.20170215	1.87622462849404	6.52610707969589	CD4_C01-CCR7	P0215_PTH
PTH123.20170215	1.20670401196267	4.95572353095932	CD4_C01-CCR7	P0215_PTH
PTH126.20170215	2.42394053082253	5.63285089225693	CD4_C01-CCR7	P0215_PTH
PTH127.20170215	1.42171870808388	6.11294675559921	CD4_C01-CCR7	P0215_PTH
PTH128.20170215	1.42589389424111	5.84486366004868	CD4_C01-CCR7	P0215_PTH
PTH131.20170215	1.79708825688149	6.47180343360825	CD4_C01-CCR7	P0215_PTH
PTH133.20170215	1.99759661297585	5.74358058662338	CD4_C01-CCR7	P0215_PTH
PTH134.20170215	1.97732507328774	5.94872070045395	CD4_C01-CCR7	P0215_PTH
PTH136.20170215	1.89116417507912	4.46703720779343	CD4_C01-CCR7	P0215_PTH
PTH140.20170215	1.9076827679136	4.84282947273178	CD4_C01-CCR7	P0215_PTH
PTH144.20170215	1.04507981877114	5.43010545463486	CD4_C01-CCR7	P0215_PTH
PTH151.20170215	1.50386702160622	6.20795512885971	CD4_C01-CCR7	P0215_PTH
PTH157.20170215	1.56551062207009	5.67556834907456	CD4_C01-CCR7	P0215_PTH
PTH158.20170215	1.36931168179299	5.25964666099472	CD4_C01-CCR7	P0215_PTH
PTH159.20170215	1.42034923176552	4.98068977088852	CD4_C01-CCR7	P0215_PTH
PTH160.20170215	1.35964833836343	5.91497207374497	CD4_C01-CCR7	P0215_PTH
PTH161.20170215	1.57420789341714	6.31681514472885	CD4_C01-CCR7	P0215_PTH
PTH163.20170215	1.44588171582009	6.43222213478012	CD4_C01-CCR7	P0215_PTH
PTH165.20170215	1.20853387455727	5.75850320548935	CD4_C01-CCR7	P0215_PTH
PTH166.20170215	2.0342901859739	5.37028432578964	CD4_C01-CCR7	P0215_PTH
PTH168.20170215	1.45462094883706	5.81770587654038	CD4_C01-CCR7	P0215_PTH
PTH170.20170215	2.01878511051919	6.0707414218895	CD4_C01-CCR7	P0215_PTH
PTH173.20170215	1.30045973400857	4.70761705131455	CD4_C01-CCR7	P0215_PTH
PTH174.20170215	1.80695020298745	5.20067382545395	CD4_C01-CCR7	P0215_PTH
PTH181.20170215	1.20985256771828	5.54642511100693	CD4_C01-CCR7	P0215_PTH
PTH182.20170215	2.34784256558205	5.70304036827011	CD4_C01-CCR7	P0215_PTH
PTH183.20170215	1.73223411183144	6.08821082801743	CD4_C01-CCR7	P0215_PTH
PTH186.20170215	1.36470626930978	5.35780645103378	CD4_C01-CCR7	P0215_PTH
PTH190.20170215	2.25951801876809	5.395006901931	CD4_C01-CCR7	P0215_PTH
PTR10.20170215	1.46107517819192	5.19794488639755	CD4_C01-CCR7	P0215_PTR
PTR5.20170215	1.93011581043984	4.85447240562363	CD4_C01-CCR7	P0215_PTR
PP710.20180309	1.63922916989114	4.13925553054733	CD4_C01-CCR7	P0309_PP7
PP71.20180309	2.46708284954812	5.95448613853378	CD4_C01-CCR7	P0309_PP7
PP722.20180309	2.35599099736001	4.65381241531296	CD4_C01-CCR7	P0309_PP7
PP724.20180309	1.75840913395669	6.42307592124863	CD4_C01-CCR7	P0309_PP7
PP735.20180309	2.57147299389626	5.17660594673081	CD4_C01-CCR7	P0309_PP7
PP74.20180309	1.41371714215066	5.34507632942123	CD4_C01-CCR7	P0309_PP7
PP743.20180309	2.58398853878762	5.2065360614769	CD4_C01-CCR7	P0309_PP7
PP755.20180309	1.89400254826333	4.17227435798569	CD4_C01-CCR7	P0309_PP7
PP765.20180309	1.32782339195992	5.66417480201645	CD4_C01-CCR7	P0309_PP7
PTH11.20180309	1.591408840225	6.1947066852562	CD4_C01-CCR7	P0309_PTH
PTH14.20180309	2.79391419033791	4.8174774715416	CD4_C01-CCR7	P0309_PTH
PTH15.20180309	1.37992416958596	6.66181874961777	CD4_C01-CCR7	P0309_PTH
PTH19.20180309	2.35683523754861	6.0398895809166	CD4_C01-CCR7	P0309_PTH
PTH20.20180309	2.61655627827431	5.70133710594101	CD4_C01-CCR7	P0309_PTH
PTH21.20180309	2.21289431195046	5.12813974113388	CD4_C01-CCR7	P0309_PTH
PTH22.20180309	2.54029952626015	5.54402662010117	CD4_C01-CCR7	P0309_PTH
PTH25.20180309	1.24782382588174	6.18304849357529	CD4_C01-CCR7	P0309_PTH
PTH41.20180309	1.66001998524453	6.066562421035	CD4_C01-CCR7	P0309_PTH
PTH47.20180309	2.0526600990751	5.84334827155991	CD4_C01-CCR7	P0309_PTH
PTH5.20180309	1.09398721794869	6.25068593711777	CD4_C01-CCR7	P0309_PTH
PTH52.20180309	2.3054562721708	5.97412181587143	CD4_C01-CCR7	P0309_PTH
PTH57.20180309	2.04248987774636	5.60576797218247	CD4_C01-CCR7	P0309_PTH
PTH69.20180309	1.49636470417763	6.40655971259995	CD4_C01-CCR7	P0309_PTH
PTH75.20180309	1.40800379853036	6.67246461601181	CD4_C01-CCR7	P0309_PTH
PTH81.20180309	1.95993148426797	5.88379646034165	CD4_C01-CCR7	P0309_PTH
PTH85.20180309	2.26740180592324	6.21216703147812	CD4_C01-CCR7	P0309_PTH
PTH86.20180309	1.90815316777016	6.18915487022324	CD4_C01-CCR7	P0309_PTH
PTH91.20180309	0.903861871764914	6.68495298118515	CD4_C01-CCR7	P0309_PTH
PTH93.20180309	2.07462178807046	6.10221696586533	CD4_C01-CCR7	P0309_PTH
PTR10.20180309	2.54537068943764	3.88232899398727	CD4_C01-CCR7	P0309_PTR
PTR34.20180309	2.97076403240945	4.59231234283371	CD4_C01-CCR7	P0309_PTR
PTR37.20180309	2.42898236851479	5.27854228706284	CD4_C01-CCR7	P0309_PTR
PTR40.20180309	1.67451964955117	6.2279679843895	CD4_C01-CCR7	P0309_PTR
PTR41.20180309	1.99064027409341	5.23592735023422	CD4_C01-CCR7	P0309_PTR
PTR50.20180309	2.68474279980447	5.34644962043686	CD4_C01-CCR7	P0309_PTR
PTR68.20180309	2.83420478443886	4.74044299812241	CD4_C01-CCR7	P0309_PTR
PTR82.20180309	2.87495290379311	4.91641927452011	CD4_C01-CCR7	P0309_PTR
PTR88.20180309	2.35389315228249	5.94211841316147	CD4_C01-CCR7	P0309_PTR
PTR92.20180309	2.28169046978738	5.88670182914658	CD4_C01-CCR7	P0309_PTR
TTH23.20180309	-0.287728556587442	0.968843675564957	CD4_C01-CCR7	P0309_TTH
TTH47.20180309	2.11158620457436	4.50999356002731	CD4_C01-CCR7	P0309_TTH
PTH100.20170411	2.18468939404275	5.73368907661362	CD4_C01-CCR7	P0411_PTH
PTH112.20170411	1.46570979695107	5.83516908378525	CD4_C01-CCR7	P0411_PTH
PTH116.20170411	2.05388247113015	4.80975747795029	CD4_C01-CCR7	P0411_PTH
PTH119.20170411	2.07267462353493	5.25344396324081	CD4_C01-CCR7	P0411_PTH
PTH1.20170411	1.35029780010964	6.26931977958603	CD4_C01-CCR7	P0411_PTH
PTH12.20170411	1.5244332466581	6.34390426368637	CD4_C01-CCR7	P0411_PTH
PTH127.20170411	2.38526140789773	4.99944329948349	CD4_C01-CCR7	P0411_PTH
PTH13.20170411	1.59634148220803	5.27014899940415	CD4_C01-CCR7	P0411_PTH
PTH141.20170411	1.4141205463865	6.24362683982773	CD4_C01-CCR7	P0411_PTH
PTH142.20170411	1.70653449635293	6.06265903205795	CD4_C01-CCR7	P0411_PTH
PTH145.20170411	0.986775508926169	5.77564979286118	CD4_C01-CCR7	P0411_PTH
PTH150.20170411	1.53593169789101	5.81089282722397	CD4_C01-CCR7	P0411_PTH
PTH153.20170411	1.74321972470071	5.80741096229477	CD4_C01-CCR7	P0411_PTH
PTH161.20170411	1.49310957531716	5.53767085761948	CD4_C01-CCR7	P0411_PTH
PTH163.20170411	1.17572843174721	5.28605008811874	CD4_C01-CCR7	P0411_PTH
PTH169.20170411	1.16904353241708	6.48043800086899	CD4_C01-CCR7	P0411_PTH
PTH171.20170411	1.87308918576028	6.09813905448837	CD4_C01-CCR7	P0411_PTH
PTH17.20170411	1.34295379261758	6.69643903465195	CD4_C01-CCR7	P0411_PTH
PTH178.20170411	1.79256545643594	6.22885680885239	CD4_C01-CCR7	P0411_PTH
PTH183.20170411	0.967434278533713	6.61023116798325	CD4_C01-CCR7	P0411_PTH
PTH189.20170411	1.67997109036233	6.53784251899643	CD4_C01-CCR7	P0411_PTH
PTH190.20170411	1.10262071232583	4.96531511039658	CD4_C01-CCR7	P0411_PTH
PTH19.20170411	1.50952374081399	5.75369048805161	CD4_C01-CCR7	P0411_PTH
PTH28.20170411	1.39182900528695	6.27940536231918	CD4_C01-CCR7	P0411_PTH
PTH31.20170411	1.89801775555398	6.53940225334091	CD4_C01-CCR7	P0411_PTH
PTH32.20170411	2.01599704365517	5.9843566486351	CD4_C01-CCR7	P0411_PTH
PTH43.20170411	1.91669260601784	5.95924640388413	CD4_C01-CCR7	P0411_PTH
PTH53.20170411	1.20155345539834	5.49658227653427	CD4_C01-CCR7	P0411_PTH
PTH68.20170411	1.42912518124367	5.74457574577255	CD4_C01-CCR7	P0411_PTH
PTH69.20170411	1.6696616325834	5.05965734214706	CD4_C01-CCR7	P0411_PTH
PTH75.20170411	2.64292608837868	5.26301551551743	CD4_C01-CCR7	P0411_PTH
PTH77.20170411	1.77197300534035	5.79832339973373	CD4_C01-CCR7	P0411_PTH
PTH8.20170411	2.54634963612344	5.61628032417221	CD4_C01-CCR7	P0411_PTH
PTR1.20170411	2.71565162281777	5.09117770881577	CD4_C01-CCR7	P0411_PTR
PTR35.20170411	2.03737579922463	5.24413133354111	CD4_C01-CCR7	P0411_PTR
PTR42.20170411	3.0571378384092	4.90434432716293	CD4_C01-CCR7	P0411_PTR
PTR49.20170411	1.76587115864541	5.06715465278549	CD4_C01-CCR7	P0411_PTR
PTR58.20170411	3.26976763348366	4.94094205589218	CD4_C01-CCR7	P0411_PTR
PTR66.20170411	1.91273366551186	4.927552945327	CD4_C01-CCR7	P0411_PTR
PTH10.20170413	1.61300145725991	5.87125707359238	CD4_C01-CCR7	P0413_PTH
PTH11.20170413	1.53975926975991	6.42003942222519	CD4_C01-CCR7	P0413_PTH
PTH20.20170413	2.11916338543679	5.3574879238121	CD4_C01-CCR7	P0413_PTH
PTH2.20170413	2.05535136799599	6.17392039985581	CD4_C01-CCR7	P0413_PTH
PTH22.20170413	2.46768557171609	5.81891990394516	CD4_C01-CCR7	P0413_PTH
PTH26.20170413	2.70337545017983	5.29932761878891	CD4_C01-CCR7	P0413_PTH
PTH30.20170413	2.33183609585549	5.4312207767479	CD4_C01-CCR7	P0413_PTH
PTH31.20170413	1.64697872738625	6.18857217521591	CD4_C01-CCR7	P0413_PTH
PTH3.20170413	1.53106128315713	6.68510890693588	CD4_C01-CCR7	P0413_PTH
PTH32.20170413	1.75660001377846	6.40033221931381	CD4_C01-CCR7	P0413_PTH
PTH35.20170413	2.23972546200539	6.33916593284531	CD4_C01-CCR7	P0413_PTH
PTH37.20170413	1.5575212154844	6.29815746040268	CD4_C01-CCR7	P0413_PTH
PTH38.20170413	2.0120369110563	6.14805436820908	CD4_C01-CCR7	P0413_PTH
PTH39.20170413	2.14013158421303	5.93063140602036	CD4_C01-CCR7	P0413_PTH
PTH43.20170413	1.84135924916054	6.39484048576279	CD4_C01-CCR7	P0413_PTH
PTH44.20170413	1.56771408657815	6.68576741905136	CD4_C01-CCR7	P0413_PTH
PTH48.20170413	2.29149638752724	5.42263341636581	CD4_C01-CCR7	P0413_PTH
PTH54.20170413	1.19171964268471	5.04265523643417	CD4_C01-CCR7	P0413_PTH
PTH59.20170413	1.79101621250893	6.61550498695297	CD4_C01-CCR7	P0413_PTH
PTH6.20170413	1.17998098473336	6.33661676139755	CD4_C01-CCR7	P0413_PTH
PTH64.20170413	2.52438127140786	5.17697215766831	CD4_C01-CCR7	P0413_PTH
PTH66.20170413	1.95020400624062	6.25700259895248	CD4_C01-CCR7	P0413_PTH
PTH69.20170413	1.31165634732033	6.56695581169052	CD4_C01-CCR7	P0413_PTH
PTH70.20170413	2.39717232327248	5.76804280967636	CD4_C01-CCR7	P0413_PTH
PTH71.20170413	1.72414480786111	5.07391572685165	CD4_C01-CCR7	P0413_PTH
PTH74.20170413	1.55492269139077	5.57684207649155	CD4_C01-CCR7	P0413_PTH
PTH75.20170413	1.23199855427529	6.41593671531601	CD4_C01-CCR7	P0413_PTH
PTH77.20170413	1.35885607342507	4.88938403816147	CD4_C01-CCR7	P0413_PTH
PTH78.20170413	2.11156355480935	6.58195281715317	CD4_C01-CCR7	P0413_PTH
PTH82.20170413	1.44103895764138	5.63571191520615	CD4_C01-CCR7	P0413_PTH
PTH83.20170413	2.25562631230141	6.40069699973984	CD4_C01-CCR7	P0413_PTH
PTH85.20170413	1.89434372525002	6.37624240608139	CD4_C01-CCR7	P0413_PTH
PTH90.20170413	1.38084827999856	6.16316199989243	CD4_C01-CCR7	P0413_PTH
PTH91.20170413	2.27464400868203	5.47002721519394	CD4_C01-CCR7	P0413_PTH
PTH94.20170413	2.19470821957375	5.6670491764061	CD4_C01-CCR7	P0413_PTH
PTR49.20170413	2.4738744411924	6.02245593757553	CD4_C01-CCR7	P0413_PTR
PTR51.20170413	1.55146419148232	5.17729068488998	CD4_C01-CCR7	P0413_PTR
PTR60.20170413	1.64507900814797	3.74592900962753	CD4_C01-CCR7	P0413_PTR
PTR62.20170413	1.54768644909646	6.3466842243187	CD4_C01-CCR7	P0413_PTR
PTR69.20170413	2.79899965863015	5.26183582038803	CD4_C01-CCR7	P0413_PTR
PTR70.20170413	1.3684091482618	4.81084562034531	CD4_C01-CCR7	P0413_PTR
PTR93.20170413	1.80961739163186	5.39493346900864	CD4_C01-CCR7	P0413_PTR
TTH131.20170413	-0.0948606814882594	1.31238693685455	CD4_C01-CCR7	P0413_TTH
TTH138.20170413	1.70230471234109	5.52844072074814	CD4_C01-CCR7	P0413_TTH
P0701.NTR.1.65	1.19998334984566	6.6573851177208	CD4_C01-CCR7	P0701_NTR
P0701.NTR.1.88	1.99074541668679	4.18783403129501	CD4_C01-CCR7	P0701_NTR
P0701.PTH.2.12	1.07664715389992	6.12504935951157	CD4_C01-CCR7	P0701_PTH
P0701.PTH.2.14	1.25132834057595	6.77295423240585	CD4_C01-CCR7	P0701_PTH
P0701.PTH.2.17	1.32354699711587	6.11358571739121	CD4_C01-CCR7	P0701_PTH
P0701.PTH.2.24	1.20094870667245	6.70068860740585	CD4_C01-CCR7	P0701_PTH
P0701.PTH.2.26	0.910258642242209	6.62096715660019	CD4_C01-CCR7	P0701_PTH
P0701.PTH.2.27	1.27906953434731	6.29952264518662	CD4_C01-CCR7	P0701_PTH
P0701.PTH.2.3	0.887745848701255	6.49550414771957	CD4_C01-CCR7	P0701_PTH
P0701.PTH.2.31	1.40054260830666	6.61760926933212	CD4_C01-CCR7	P0701_PTH
P0701.PTH.2.32	1.0222781811216	5.92521835060043	CD4_C01-CCR7	P0701_PTH
P0701.PTH.2.36	0.932127944038169	5.85949874610825	CD4_C01-CCR7	P0701_PTH
P0701.PTH.2.4	1.43815433125283	6.55908561439438	CD4_C01-CCR7	P0701_PTH
P0701.PTH.2.40	1.67478047947671	6.3507387706749	CD4_C01-CCR7	P0701_PTH
P0701.PTH.2.41	2.68504511456277	4.26344013900681	CD4_C01-CCR7	P0701_PTH
P0701.PTH.2.43	0.986481419608847	6.60616708488388	CD4_C01-CCR7	P0701_PTH
P0701.PTH.2.44	1.24694024662759	6.17601180763168	CD4_C01-CCR7	P0701_PTH
P0701.PTH.2.45	1.19860660176064	6.23930478782578	CD4_C01-CCR7	P0701_PTH
P0701.PTH.2.48	2.23326503376748	5.81632161827011	CD4_C01-CCR7	P0701_PTH
P0701.PTH.2.50	1.78769003491189	6.08131957740707	CD4_C01-CCR7	P0701_PTH
P0701.PTH.2.51	1.3349071655729	6.1272952625267	CD4_C01-CCR7	P0701_PTH
P0701.PTH.2.55	1.10315143208291	6.66003251762314	CD4_C01-CCR7	P0701_PTH
P0701.PTH.2.56	1.05687486271645	6.46918559760971	CD4_C01-CCR7	P0701_PTH
P0701.PTH.2.58	1.3748698149183	6.3035647937767	CD4_C01-CCR7	P0701_PTH
P0701.PTH.2.59	1.32949709038521	5.69839788169785	CD4_C01-CCR7	P0701_PTH
P0701.PTH.2.6	1.1712907467344	6.1916229793541	CD4_C01-CCR7	P0701_PTH
P0701.PTH.2.62	1.06165801625039	6.38647962303085	CD4_C01-CCR7	P0701_PTH
P0701.PTH.2.64	0.759787550971763	6.48840642661972	CD4_C01-CCR7	P0701_PTH
P0701.PTH.2.67	1.11453782658364	6.62754131050034	CD4_C01-CCR7	P0701_PTH
P0701.PTH.2.75	1.16714309792306	5.99415565223618	CD4_C01-CCR7	P0701_PTH
P0701.PTH.2.77	1.24338161091592	6.72196841926498	CD4_C01-CCR7	P0701_PTH
P0701.PTH.2.80	0.962592474029319	6.33096433372421	CD4_C01-CCR7	P0701_PTH
P0701.PTH.2.85	1.38722073178078	6.27431083412094	CD4_C01-CCR7	P0701_PTH
P0701.PTH.2.87	1.25899933914925	5.6810872623436	CD4_C01-CCR7	P0701_PTH
P0701.PTH.2.89	1.23792134861733	6.75749660224838	CD4_C01-CCR7	P0701_PTH
P0701.PTH.2.9	1.67661487202431	6.45132137031479	CD4_C01-CCR7	P0701_PTH
P0701.PTH.2.90	0.911741605804221	6.3846514293663	CD4_C01-CCR7	P0701_PTH
P0701.PTH.2.91	1.0487092648008	6.54004264564438	CD4_C01-CCR7	P0701_PTH
P0701.PTH.2.93	1.02093612293984	6.13962531776352	CD4_C01-CCR7	P0701_PTH
P0701.PTH.2.95	1.02812909226205	5.61011768073959	CD4_C01-CCR7	P0701_PTH
P0701.PTH.2.96	1.0477316294172	6.07555318565292	CD4_C01-CCR7	P0701_PTH
P0701_PTR.1_83	1.52017652134682	6.53605342597885	CD4_C01-CCR7	P0701_PTR
P0701_PTR.2_16	1.30513786415841	6.62243343086166	CD4_C01-CCR7	P0701_PTR
PTR27.20160701	1.18511723618294	6.49761415214462	CD4_C01-CCR7	P0701_PTR
PTH102.20170825	2.15231477360512	6.13212848396225	CD4_C01-CCR7	P0825_PTH
PTH113.20170825	1.99506556134011	6.11508870811386	CD4_C01-CCR7	P0825_PTH
PTH119.20170825	2.29225455860879	5.63745284767075	CD4_C01-CCR7	P0825_PTH
PTH127.20170825	0.804000130698935	4.78818631858749	CD4_C01-CCR7	P0825_PTH
PTH136.20170825	1.75102411846902	5.45126319618149	CD4_C01-CCR7	P0825_PTH
PTH139.20170825	1.19004105667855	5.58317304344101	CD4_C01-CCR7	P0825_PTH
PTH50.20170825	1.68163334469582	6.25021434516831	CD4_C01-CCR7	P0825_PTH
PTH57.20170825	2.3304008160093	5.83664441795273	CD4_C01-CCR7	P0825_PTH
PTH58.20170825	2.09196578602578	6.31147504539414	CD4_C01-CCR7	P0825_PTH
PTH61.20170825	1.7145675335386	6.17430806846542	CD4_C01-CCR7	P0825_PTH
PTH65.20170825	0.976150861785666	6.04433036537094	CD4_C01-CCR7	P0825_PTH
PTH66.20170825	1.92598282437112	5.87263370246811	CD4_C01-CCR7	P0825_PTH
PTH76.20170825	1.02737342457558	6.06610942573471	CD4_C01-CCR7	P0825_PTH
PTH78.20170825	1.63257395367409	5.03450370521469	CD4_C01-CCR7	P0825_PTH
PTH79.20170825	1.97136651615884	6.23301864356918	CD4_C01-CCR7	P0825_PTH
PTH80.20170825	2.66505514721657	5.1440942356102	CD4_C01-CCR7	P0825_PTH
PTH85.20170825	0.888992301032798	6.81289506645126	CD4_C01-CCR7	P0825_PTH
PTH88.20170825	0.882475606010215	6.35208583564682	CD4_C01-CCR7	P0825_PTH
PTH92.20170825	1.55309616665627	6.48045993537827	CD4_C01-CCR7	P0825_PTH
PTH97.20170825	2.9820166740873	5.04577232093735	CD4_C01-CCR7	P0825_PTH
PTH98.20170825	1.82835566143777	5.7497375080101	CD4_C01-CCR7	P0825_PTH
PTR101.20170825	1.97761785130288	5.60908151359482	CD4_C01-CCR7	P0825_PTR
PTR106.20170825	3.04418169598366	5.08673024864121	CD4_C01-CCR7	P0825_PTR
PTR30.20170825	1.87331282238747	6.4425561496727	CD4_C01-CCR7	P0825_PTR
PTR42.20170825	2.60229169468667	5.15709138603134	CD4_C01-CCR7	P0825_PTR
PTR67.20170825	2.46153318028237	4.47216892929001	CD4_C01-CCR7	P0825_PTR
TTY196.20170825	1.2320508871534	5.64647985191269	CD4_C01-CCR7	P0825_TTY
TTY2.20170825	2.40703903775002	5.42160201759262	CD4_C01-CCR7	P0825_TTY
TTY5.20170825	2.06482850651528	5.45676017494125	CD4_C01-CCR7	P0825_TTY
NTH103.0909.ZL	0.950091353461997	6.30821634025498	CD4_C01-CCR7	P0909_NTH
NTH121.0909.ZL	1.46700417141701	5.73792100639267	CD4_C01-CCR7	P0909_NTH
NTH144.0909.ZL	1.09817527870919	6.47375179023666	CD4_C01-CCR7	P0909_NTH
NTH149.0909.ZL	0.97995804886605	6.63124013633652	CD4_C01-CCR7	P0909_NTH
NTH161.0909.ZL	1.1897346888044	6.65371776313706	CD4_C01-CCR7	P0909_NTH
NTH163.0909.ZL	1.31267868618752	5.92777658195419	CD4_C01-CCR7	P0909_NTH
NTH17.0909.ZL	1.49938570599343	5.53507257194443	CD4_C01-CCR7	P0909_NTH
NTH174.0909.ZL	1.58619557957436	5.61002135963364	CD4_C01-CCR7	P0909_NTH
NTH190.0909.ZL	0.91527926068093	6.65321326942368	CD4_C01-CCR7	P0909_NTH
NTH2.0909.ZL	2.403349748657	3.14096952171249	CD4_C01-CCR7	P0909_NTH
NTH25.0909.ZL	0.878763547942893	6.71524358482285	CD4_C01-CCR7	P0909_NTH
NTH33.0909.ZL	2.10251914601113	3.60349369735642	CD4_C01-CCR7	P0909_NTH
NTH41.0909.ZL	1.77910672764565	5.60992313117905	CD4_C01-CCR7	P0909_NTH
NTH50.0909.ZL	1.75763403515603	5.77094770164414	CD4_C01-CCR7	P0909_NTH
NTH5.0909.ZL	1.1037287626722	6.61772418708725	CD4_C01-CCR7	P0909_NTH
NTH70.0909.ZL	1.28849696259286	6.56363702506943	CD4_C01-CCR7	P0909_NTH
NTH74.0909.ZL	1.03185259442116	5.94383884162827	CD4_C01-CCR7	P0909_NTH
PTH10.0909.ZL	1.41030239205147	5.90435338706894	CD4_C01-CCR7	P0909_PTH
PTH11.0909.ZL	1.79269062618996	5.86251474113388	CD4_C01-CCR7	P0909_PTH
PTH13.0909.ZL	1.54098450283791	5.40283561439438	CD4_C01-CCR7	P0909_PTH
PTH17.0909.ZL	2.14522110562112	6.33299327583237	CD4_C01-CCR7	P0909_PTH
PTH2.0909.ZL	2.41460072140481	5.49021888465805	CD4_C01-CCR7	P0909_PTH
PTH31.0909.ZL	1.62914692501809	6.03058696479721	CD4_C01-CCR7	P0909_PTH
PTH33.0909.ZL	1.87171470265176	6.2030689784996	CD4_C01-CCR7	P0909_PTH
PTH38.0909.ZL	1.74529563526894	6.39083886833115	CD4_C01-CCR7	P0909_PTH
PTH43.0909.ZL	1.0682325277784	6.16042686195297	CD4_C01-CCR7	P0909_PTH
PTH47.0909.ZL	1.4404123936155	6.13273692817612	CD4_C01-CCR7	P0909_PTH
PTH49.0909.ZL	2.05243813137795	5.14450956077499	CD4_C01-CCR7	P0909_PTH
PTH51.0909.ZL	2.20023786167885	5.63751054496689	CD4_C01-CCR7	P0909_PTH
PTH55.0909.ZL	2.53784834484841	4.86681104392929	CD4_C01-CCR7	P0909_PTH
PTH61.0909.ZL	1.90078817944314	6.11028934211655	CD4_C01-CCR7	P0909_PTH
PTH64.0909.ZL	0.730348459289328	6.40563178749008	CD4_C01-CCR7	P0909_PTH
PTH68.0909.ZL	1.18523513417031	6.66402078361435	CD4_C01-CCR7	P0909_PTH
PTH69.0909.ZL	1.0984946403959	6.07560182304306	CD4_C01-CCR7	P0909_PTH
PTH70.0909.ZL	1.86733090023781	5.86478353233261	CD4_C01-CCR7	P0909_PTH
PTH71.0909.ZL	2.02078281979348	6.32169128150864	CD4_C01-CCR7	P0909_PTH
PTH73.0909.ZL	1.78894602398659	5.45729613990707	CD4_C01-CCR7	P0909_PTH
PTH77.0909.ZL	0.874195924804465	6.52865577430649	CD4_C01-CCR7	P0909_PTH
PTH79.0909.ZL	1.39516376595284	6.10901952476425	CD4_C01-CCR7	P0909_PTH
PTH8.0909.ZL	1.49624406437661	6.4126751491539	CD4_C01-CCR7	P0909_PTH
PTH82.0909.ZL	0.955201021240012	6.5304730007164	CD4_C01-CCR7	P0909_PTH
PTH89.0909.ZL	1.4263468895414	6.64333940238876	CD4_C01-CCR7	P0909_PTH
PTH9.0909.ZL	1.45666753392007	6.0821521350853	CD4_C01-CCR7	P0909_PTH
PTH91.0909.ZL	1.75519882778908	6.46027637214584	CD4_C01-CCR7	P0909_PTH
PTH94.0909.ZL	1.11814366917397	6.8107636043541	CD4_C01-CCR7	P0909_PTH
PTR28.0909.ZL	2.94568478207375	5.19735170097275	CD4_C01-CCR7	P0909_PTR
PTR5.0909.ZL	2.26709376911904	5.28817868919296	CD4_C01-CCR7	P0909_PTR
PTY1.20160909	1.72641002278115	6.18781066627426	CD4_C01-CCR7	P0909_PTY
PTY29.20160909	1.30100189785744	6.48181129188461	CD4_C01-CCR7	P0909_PTY
PTY36.20160909	1.66486465077187	5.30458665580673	CD4_C01-CCR7	P0909_PTY
PTY39.20160909	1.99995504956032	5.4235336849205	CD4_C01-CCR7	P0909_PTY
PTY4.20160909	1.91075836758401	5.12817025871201	CD4_C01-CCR7	P0909_PTY
PTY47.20160909	1.76308976750161	5.1347415515892	CD4_C01-CCR7	P0909_PTY
PTY60.20160909	2.1649328384855	5.01956344337387	CD4_C01-CCR7	P0909_PTY
PTY86.20160909	2.40327726940896	5.17746473045273	CD4_C01-CCR7	P0909_PTY
PTH12.20161012	2.02630745510842	5.83014226646347	CD4_C01-CCR7	P1012_PTH
PTH15.20161012	1.70707046131875	6.33872962684555	CD4_C01-CCR7	P1012_PTH
PTH16.20161012	2.31745468716408	5.27590633125229	CD4_C01-CCR7	P1012_PTH
PTH20.20161012	1.5422350082853	6.53458476753159	CD4_C01-CCR7	P1012_PTH
PTH2.20161012	1.7386289749601	5.83673310966415	CD4_C01-CCR7	P1012_PTH
PTH26.20161012	0.290458909080283	4.60277224273605	CD4_C01-CCR7	P1012_PTH
PTH33.20161012	1.32202803234841	6.53803706855698	CD4_C01-CCR7	P1012_PTH
PTH36.20161012	0.774713507697837	5.41298175544663	CD4_C01-CCR7	P1012_PTH
PTH4.20161012	1.38870214562203	6.66928554267807	CD4_C01-CCR7	P1012_PTH
PTH49.20161012	1.47345315556313	6.51956105918808	CD4_C01-CCR7	P1012_PTH
PTH50.20161012	0.95083879570748	6.09479404182358	CD4_C01-CCR7	P1012_PTH
PTH52.20161012	1.55706202130105	6.55529332847519	CD4_C01-CCR7	P1012_PTH
PTH54.20161012	1.53441249470498	5.82487560005112	CD4_C01-CCR7	P1012_PTH
PTH55.20161012	2.36356841664101	6.28058839530869	CD4_C01-CCR7	P1012_PTH
PTH57.20161012	1.83191143612649	6.07054544181748	CD4_C01-CCR7	P1012_PTH
PTH60.20161012	1.16177641491677	6.1109230586998	CD4_C01-CCR7	P1012_PTH
PTH6.20161012	2.00620352368142	5.94121242256088	CD4_C01-CCR7	P1012_PTH
PTH64.20161012	1.65189348797585	6.53612066001816	CD4_C01-CCR7	P1012_PTH
PTH65.20161012	1.86922060589577	6.40663648338242	CD4_C01-CCR7	P1012_PTH
PTH68.20161012	1.62867747883584	6.38048911781235	CD4_C01-CCR7	P1012_PTH
PTH70.20161012	0.825360289619223	5.98323941917343	CD4_C01-CCR7	P1012_PTH
PTH72.20161012	1.38686870674874	6.42128110618515	CD4_C01-CCR7	P1012_PTH
PTH75.20161012	1.5491393719175	6.00639177055283	CD4_C01-CCR7	P1012_PTH
PTH81.20161012	1.71319781880166	6.28768611640854	CD4_C01-CCR7	P1012_PTH
PTH84.20161012	2.07059942822243	6.34868789405747	CD4_C01-CCR7	P1012_PTH
PTH86.20161012	1.82230245213296	6.19203162879868	CD4_C01-CCR7	P1012_PTH
PTH9.20161012	1.67717491726662	6.1057322093956	CD4_C01-CCR7	P1012_PTH
PTH93.20161012	1.27711235623147	5.93455386848373	CD4_C01-CCR7	P1012_PTH
PTR5.20161012	2.28856217007424	6.05368400306625	CD4_C01-CCR7	P1012_PTR
PTR95.20161012	1.7117530022123	5.86539436073227	CD4_C01-CCR7	P1012_PTR
PTY15.20161012	1.79631172756936	6.51703763694687	CD4_C01-CCR7	P1012_PTY
PTY21.20161012	2.02340709309365	4.66269946784897	CD4_C01-CCR7	P1012_PTY
PTY33.20161012	1.58241807560708	5.81064534873886	CD4_C01-CCR7	P1012_PTY
PTY45.20161012	1.49995671849038	6.0823061534874	CD4_C01-CCR7	P1012_PTY
PTY60.20161012	1.53494488339211	5.24981046409531	CD4_C01-CCR7	P1012_PTY
PTY65.20161012	1.39345788101937	5.74019981117172	CD4_C01-CCR7	P1012_PTY
PTY71.20161012	1.70540939907815	5.92107511253281	CD4_C01-CCR7	P1012_PTY
PTY78.20161012	1.15250491242196	5.06028295249863	CD4_C01-CCR7	P1012_PTY
PTY79.20161012	1.62669431309487	6.60455346794052	CD4_C01-CCR7	P1012_PTY
PTY86.20161012	2.20959292988564	5.80376029701157	CD4_C01-CCR7	P1012_PTY
PTY88.20161012	0.911991468475119	6.62754083366318	CD4_C01-CCR7	P1012_PTY
PTY90.20161012	1.48482810597207	6.30073905677719	CD4_C01-CCR7	P1012_PTY
NTH100.20161212	1.85737525563027	5.6369822093956	CD4_C01-CCR7	P1212_NTH
NTH125.20161212	1.8840171013334	4.5111117431633	CD4_C01-CCR7	P1212_NTH
NTH16.20161212	1.42696844677712	6.11991143913193	CD4_C01-CCR7	P1212_NTH
NTH195.20161212	-0.167958238317712	1.14435795636101	CD4_C01-CCR7	P1212_NTH
NTH280.20161212	1.72038399319436	5.85521913261337	CD4_C01-CCR7	P1212_NTH
PTH103.1212	1.9751123104551	5.86303210945053	CD4_C01-CCR7	P1212_PTH
PTH105.1212	1.369888893173	6.83043838233872	CD4_C01-CCR7	P1212_PTH
PTH110.1212	0.725540152595298	5.18273378105087	CD4_C01-CCR7	P1212_PTH
PTH111.1212	1.60321485142495	6.3740542003624	CD4_C01-CCR7	P1212_PTH
PTH116.1212	1.64173351864602	5.75456166953964	CD4_C01-CCR7	P1212_PTH
PTH125.1212	1.8174887810209	6.46490932197495	CD4_C01-CCR7	P1212_PTH
PTH126.1212	1.95177470783974	6.08109260291977	CD4_C01-CCR7	P1212_PTH
PTH131.1212	2.32279955487038	5.50733543128891	CD4_C01-CCR7	P1212_PTH
PTH138.1212	2.16523205380227	5.42050576896591	CD4_C01-CCR7	P1212_PTH
PTH140.1212	1.76612769703652	6.50786901206894	CD4_C01-CCR7	P1212_PTH
PTH14.1212	1.56467663388039	6.49056792945786	CD4_C01-CCR7	P1212_PTH
PTH156.1212	2.42359768490578	5.4816334316246	CD4_C01-CCR7	P1212_PTH
PTH159.1212	1.82117854695107	5.89386678428574	CD4_C01-CCR7	P1212_PTH
PTH163.1212	1.65571796040322	6.35910773963852	CD4_C01-CCR7	P1212_PTH
PTH171.1212	1.40511619190957	6.25252128333969	CD4_C01-CCR7	P1212_PTH
PTH173.1212	2.37268840412881	6.05270934791489	CD4_C01-CCR7	P1212_PTH
PTH18.1212	1.59235011677529	5.62509370536728	CD4_C01-CCR7	P1212_PTH
PTH22.1212	2.17994867901589	5.71743131370468	CD4_C01-CCR7	P1212_PTH
PTH24.1212	2.0924276028135	6.31688571662827	CD4_C01-CCR7	P1212_PTH
PTH26.1212	1.0296081219175	5.35035443992539	CD4_C01-CCR7	P1212_PTH
PTH41.1212	1.75175057987954	5.40826774330063	CD4_C01-CCR7	P1212_PTH
PTH4.1212	1.41531097035195	6.56473994941635	CD4_C01-CCR7	P1212_PTH
PTH55.1212	2.25705587010171	5.72125888557358	CD4_C01-CCR7	P1212_PTH
PTH58.1212	-1.62662959952567	3.1869556972496	CD4_C01-CCR7	P1212_PTH
PTH67.1212	0.697915426299827	2.79789734573288	CD4_C01-CCR7	P1212_PTH
PTH68.1212	2.41111027340676	4.59675336570664	CD4_C01-CCR7	P1212_PTH
PTH73.1212	1.72511040310647	6.33713174552841	CD4_C01-CCR7	P1212_PTH
PTH80.1212	1.21158110241677	6.34863687248154	CD4_C01-CCR7	P1212_PTH
PTH8.1212	1.52300941090371	6.48160911292954	CD4_C01-CCR7	P1212_PTH
PTR11.20161212	2.66822206120278	5.23138738365097	CD4_C01-CCR7	P1212_PTR
PTR35.20161212	1.60878764729287	5.36822963447495	CD4_C01-CCR7	P1212_PTR
PTR57.20161212	1.89207994084145	5.53425527305527	CD4_C01-CCR7	P1212_PTR
PTR58.20161212	1.82892095188882	6.24189067573471	CD4_C01-CCR7	P1212_PTR
PTR74.20161212	2.13008843998696	6.1818893024437	CD4_C01-CCR7	P1212_PTR
PTR8.20161212	1.85181604962136	6.06973529548569	CD4_C01-CCR7	P1212_PTR
NTH125.20161228	-0.282399424507363	1.05525357217712	CD4_C01-CCR7	P1228_NTH
PTH11.20161228	2.59982620816018	5.47899509162827	CD4_C01-CCR7	P1228_PTH
PTH16.20161228	1.3211359892347	6.66462779731674	CD4_C01-CCR7	P1228_PTH
PTH17.20161228	1.73095809559609	6.3536832401268	CD4_C01-CCR7	P1228_PTH
PTH25.20161228	1.33884238343026	6.79225040168686	CD4_C01-CCR7	P1228_PTH
PTH26.20161228	1.94057547192361	6.16466212959213	CD4_C01-CCR7	P1228_PTH
PTH35.20161228	1.26456092934396	5.47297836036606	CD4_C01-CCR7	P1228_PTH
PTH38.20161228	0.937658301399009	6.53690601081772	CD4_C01-CCR7	P1228_PTH
PTH53.20161228	1.9439855728605	6.35719276161118	CD4_C01-CCR7	P1228_PTH
PTH55.20161228	1.44517337422158	4.75286842079086	CD4_C01-CCR7	P1228_PTH
PTH58.20161228	1.89077054600503	6.30255056114121	CD4_C01-CCR7	P1228_PTH
PTH66.20161228	1.72799383740212	5.82651162834091	CD4_C01-CCR7	P1228_PTH
PTH79.20161228	0.811059585616843	6.75472617835922	CD4_C01-CCR7	P1228_PTH
PTH84.20161228	1.33023487667824	6.38371635169907	CD4_C01-CCR7	P1228_PTH
PTH89.20161228	1.5644301090696	6.17620826454086	CD4_C01-CCR7	P1228_PTH
PTH90.20161228	1.30224262814309	6.27506662101669	CD4_C01-CCR7	P1228_PTH
PTH93.20161228	1.46040784458901	5.1654827663414	CD4_C01-CCR7	P1228_PTH
PTH94.20161228	1.48729907612588	6.34319902152939	CD4_C01-CCR7	P1228_PTH
PTH96.20161228	1.25972735028054	6.60094905586166	CD4_C01-CCR7	P1228_PTH
PTR18.20161228	2.24736415486123	4.82556081504746	CD4_C01-CCR7	P1228_PTR
PTR59.20161228	2.08774172405984	5.3349073001854	CD4_C01-CCR7	P1228_PTR
PTR60.20161228	2.32211004833962	5.50828290672226	CD4_C01-CCR7	P1228_PTR
PTR66.20161228	2.21308075527932	5.4547107288353	CD4_C01-CCR7	P1228_PTR
PTR76.20161228	2.01413737873818	5.3080198833458	CD4_C01-CCR7	P1228_PTR
NP762.20180123	0.402540079162375	0.796481765221787	CD4_C02-ANXA1	P0123_NP7
PP7.103.20180123	1.86047946553017	4.75021339149399	CD4_C02-ANXA1	P0123_PP7
PP7.116.20180123	1.5330432568052	4.56736136169357	CD4_C02-ANXA1	P0123_PP7
PP7.119.20180123	4.38902222256448	3.62609291763229	CD4_C02-ANXA1	P0123_PP7
PP7.130.20180123	0.838482132957236	3.90770769805832	CD4_C02-ANXA1	P0123_PP7
PP7.133.20180123	-0.253410824730142	3.51357818336411	CD4_C02-ANXA1	P0123_PP7
PP7.155.20180123	0.576689711616294	4.35595107765122	CD4_C02-ANXA1	P0123_PP7
PP7.156.20180123	1.71745859722878	5.57346893043442	CD4_C02-ANXA1	P0123_PP7
PP7.166.20180123	1.40266727547433	4.3740472862236	CD4_C02-ANXA1	P0123_PP7
PP7.175.20180123	1.18328773121621	3.82242942542954	CD4_C02-ANXA1	P0123_PP7
PP7.179.20180123	2.13406406979348	3.8066701957695	CD4_C02-ANXA1	P0123_PP7
PP7.97.20180123	1.41132008175637	4.52261663169785	CD4_C02-ANXA1	P0123_PP7
PP7.99.20180123	1.89544426541115	4.36897993774338	CD4_C02-ANXA1	P0123_PP7
PTH10.20180123	2.17720090489175	3.96749163360519	CD4_C02-ANXA1	P0123_PTH
PTH17.20180123	1.38052224259164	4.69193196983261	CD4_C02-ANXA1	P0123_PTH
PTH32.20180123	1.93579827885415	4.37378574104233	CD4_C02-ANXA1	P0123_PTH
PTH37.20180123	2.92280017475869	4.88621021003647	CD4_C02-ANXA1	P0123_PTH
PTH45.20180123	1.9143053207853	5.26504588813706	CD4_C02-ANXA1	P0123_PTH
PTH72.20180123	2.17027412991311	4.24987626762314	CD4_C02-ANXA1	P0123_PTH
PTH73.20180123	2.21344648937966	4.44769240112228	CD4_C02-ANXA1	P0123_PTH
PTH82.20180123	2.10852014164712	5.11361528129501	CD4_C02-ANXA1	P0123_PTH
PTH91.20180123	-0.280419954254373	3.59240198821945	CD4_C02-ANXA1	P0123_PTH
PTH93.20180123	1.49779521565224	3.59662605018539	CD4_C02-ANXA1	P0123_PTH
PTR2.20180123	0.268205932185904	3.70031548232956	CD4_C02-ANXA1	P0123_PTR
PTR26.20180123	1.32888316254403	4.15636730880661	CD4_C02-ANXA1	P0123_PTR
PTR27.20180123	1.08423565964486	3.73499537200851	CD4_C02-ANXA1	P0123_PTR
PTR29.20180123	1.2004461203077	4.43239546508713	CD4_C02-ANXA1	P0123_PTR
PTR33.20180123	2.15862499813821	4.6884057590477	CD4_C02-ANXA1	P0123_PTR
PTR38.20180123	1.29703044037606	4.00269675941391	CD4_C02-ANXA1	P0123_PTR
PTR43.20180123	1.12567340473916	3.60358024330063	CD4_C02-ANXA1	P0123_PTR
PTR49.20180123	0.177273860976951	3.8201618263237	CD4_C02-ANXA1	P0123_PTR
PTR51.20180123	0.0463460002401036	3.7619879314415	CD4_C02-ANXA1	P0123_PTR
PTR52.20180123	0.571322909400718	3.5556092330925	CD4_C02-ANXA1	P0123_PTR
PTR57.20180123	2.12168966870095	4.19213677139206	CD4_C02-ANXA1	P0123_PTR
PTR64.20180123	0.296427718208091	3.46431971282883	CD4_C02-ANXA1	P0123_PTR
PTR68.20180123	3.6215499554136	4.12557292671127	CD4_C02-ANXA1	P0123_PTR
PTR69.20180123	3.63705002407815	3.99327731819077	CD4_C02-ANXA1	P0123_PTR
PTR78.20180123	2.93567096333291	3.70225191802902	CD4_C02-ANXA1	P0123_PTR
PTR80.20180123	0.80728422741677	4.4207956859581	CD4_C02-ANXA1	P0123_PTR
PTR93.20180123	0.698497167632834	4.12089157791061	CD4_C02-ANXA1	P0123_PTR
TP7127.20180123	-0.0070682253382045	3.3862600395195	CD4_C02-ANXA1	P0123_TP7
TTH44.20180123	2.53405677418496	3.84321213455124	CD4_C02-ANXA1	P0123_TTH
PTH103.20170215	1.34176241497781	4.93759990425034	CD4_C02-ANXA1	P0215_PTH
PTH114.20170215	1.81917392353799	4.77699447364731	CD4_C02-ANXA1	P0215_PTH
PTH147.20170215	1.33272897343423	4.77757383079453	CD4_C02-ANXA1	P0215_PTH
PTH184.20170215	1.44429265599038	4.60552693099899	CD4_C02-ANXA1	P0215_PTH
PTH91.20170215	0.175068548724906	4.06687474937363	CD4_C02-ANXA1	P0215_PTH
PTR11.20170215	0.47565888504769	4.40970183105393	CD4_C02-ANXA1	P0215_PTR
PTR1.20170215	-0.01208490987037	3.7203607627861	CD4_C02-ANXA1	P0215_PTR
PTR12.20170215	0.101845732734458	4.10612130851669	CD4_C02-ANXA1	P0215_PTR
PTR2.20170215	1.19497727494027	5.32428098411484	CD4_C02-ANXA1	P0215_PTR
PTR25.20170215	0.712994805381553	4.5517234870903	CD4_C02-ANXA1	P0215_PTR
PTR27.20170215	0.624970189140097	4.78837466926498	CD4_C02-ANXA1	P0215_PTR
PTR28.20170215	0.631284824416892	3.4262933799736	CD4_C02-ANXA1	P0215_PTR
PTR3.20170215	0.880898228690879	5.19791484565659	CD4_C02-ANXA1	P0215_PTR
PTR35.20170215	0.738647929237143	4.00239873619003	CD4_C02-ANXA1	P0215_PTR
PTR36.20170215	2.38533484082009	4.93392635078354	CD4_C02-ANXA1	P0215_PTR
PTR42.20170215	-0.0370938267252284	3.66881108970566	CD4_C02-ANXA1	P0215_PTR
PTR47.20170215	0.0571015391805333	3.83355069847031	CD4_C02-ANXA1	P0215_PTR
PTR48.20170215	0.554268232391135	4.23266840667648	CD4_C02-ANXA1	P0215_PTR
PTR51.20170215	2.33704101185586	4.47983265609665	CD4_C02-ANXA1	P0215_PTR
PTR55.20170215	1.94293986897256	4.75532890052719	CD4_C02-ANXA1	P0215_PTR
PTR62.20170215	0.145198157832877	3.48666859359665	CD4_C02-ANXA1	P0215_PTR
PTR65.20170215	0.69903444390084	4.58397722930832	CD4_C02-ANXA1	P0215_PTR
PTR69.20170215	0.315845182941214	3.92659712524338	CD4_C02-ANXA1	P0215_PTR
PTR71.20170215	0.748061886832969	3.75117278785629	CD4_C02-ANXA1	P0215_PTR
PTR73.20170215	-0.0736091818353969	3.97537279815598	CD4_C02-ANXA1	P0215_PTR
PTR80.20170215	0.0245011959531468	4.2421588966362	CD4_C02-ANXA1	P0215_PTR
PTR81.20170215	0.635405770347373	4.10738349647446	CD4_C02-ANXA1	P0215_PTR
PTR93.20170215	0.87790989022042	5.06991506309433	CD4_C02-ANXA1	P0215_PTR
PTR96.20170215	0.400291672752158	3.7583155700676	CD4_C02-ANXA1	P0215_PTR
PP711.20180309	0.625947466895835	4.10567212791367	CD4_C02-ANXA1	P0309_PP7
PP712.20180309	2.23938976864602	4.05023027152939	CD4_C02-ANXA1	P0309_PP7
PP716.20180309	1.27593087296273	4.76322293968124	CD4_C02-ANXA1	P0309_PP7
PP719.20180309	1.15491067509438	3.75753927917404	CD4_C02-ANXA1	P0309_PP7
PP770.20180309	1.19785403351571	3.8423352310173	CD4_C02-ANXA1	P0309_PP7
PP78.20180309	0.554556480453269	3.79663181991501	CD4_C02-ANXA1	P0309_PP7
PP786.20180309	2.45590602497842	3.909486539077	CD4_C02-ANXA1	P0309_PP7
PTH10.20180309	1.94129406552102	5.48865009040756	CD4_C02-ANXA1	P0309_PTH
PTH2.20180309	-0.804461979462846	3.72174955100937	CD4_C02-ANXA1	P0309_PTH
PTH24.20180309	1.58149348835732	5.03646350593491	CD4_C02-ANXA1	P0309_PTH
PTH26.20180309	2.77616106610085	5.03971505851669	CD4_C02-ANXA1	P0309_PTH
PTH67.20180309	1.95412360768105	4.63602972717209	CD4_C02-ANXA1	P0309_PTH
PTH7.20180309	1.96919094662453	4.90632510871811	CD4_C02-ANXA1	P0309_PTH
PTH77.20180309	1.49925743679787	4.64664817542954	CD4_C02-ANXA1	P0309_PTH
PTH79.20180309	0.618473402068869	4.09313393325729	CD4_C02-ANXA1	P0309_PTH
PTH84.20180309	2.21324168782021	5.59352613181992	CD4_C02-ANXA1	P0309_PTH
PTH87.20180309	3.19811045269753	3.94590211601181	CD4_C02-ANXA1	P0309_PTH
PTR11.20180309	1.64070736508156	4.16314221115036	CD4_C02-ANXA1	P0309_PTR
PTR20.20180309	0.505297652290122	3.90285278053207	CD4_C02-ANXA1	P0309_PTR
PTR22.20180309	0.359417906806723	3.89735103340073	CD4_C02-ANXA1	P0309_PTR
PTR30.20180309	0.745504370734946	3.79336024017258	CD4_C02-ANXA1	P0309_PTR
PTR52.20180309	1.11168479065682	3.61863375396652	CD4_C02-ANXA1	P0309_PTR
PTR55.20180309	3.70089279751565	4.33644915313644	CD4_C02-ANXA1	P0309_PTR
PTR57.20180309	-0.209370621635659	3.94423413963242	CD4_C02-ANXA1	P0309_PTR
PTR58.20180309	0.194848648116843	3.69733834953232	CD4_C02-ANXA1	P0309_PTR
PTR64.20180309	1.17300509552743	3.94782758445663	CD4_C02-ANXA1	P0309_PTR
PTR7.20180309	0.551173320815818	3.28994751663132	CD4_C02-ANXA1	P0309_PTR
PTR83.20180309	0.400693884895102	4.00220537872238	CD4_C02-ANXA1	P0309_PTR
PTR86.20180309	0.692323795364158	3.41575051040573	CD4_C02-ANXA1	P0309_PTR
TP715.20180309	0.865197053954856	4.14693451614304	CD4_C02-ANXA1	P0309_TP7
TTH52.20180309	0.679900756881492	-1.55364846496658	CD4_C02-ANXA1	P0309_TTH
TTR22.20180309	0.185021391914145	3.9289162227623	CD4_C02-ANXA1	P0309_TTR
TTR69.20180309	1.44481312374856	4.05262184829636	CD4_C02-ANXA1	P0309_TTR
PTH11.20170411	2.04084788899209	4.62360192031784	CD4_C02-ANXA1	P0411_PTH
PTH115.20170411	1.34425281624581	4.28768492431564	CD4_C02-ANXA1	P0411_PTH
PTH122.20170411	1.2030769501188	5.16515851707382	CD4_C02-ANXA1	P0411_PTH
PTH130.20170411	2.14414869885232	5.59115482063217	CD4_C02-ANXA1	P0411_PTH
PTH136.20170411	1.82489549259927	3.94245434493942	CD4_C02-ANXA1	P0411_PTH
PTH14.20170411	1.93829452137734	2.86085224838181	CD4_C02-ANXA1	P0411_PTH
PTH160.20170411	1.46751820187356	4.82195497245712	CD4_C02-ANXA1	P0411_PTH
PTH16.20170411	1.68974982838418	5.63276982994003	CD4_C02-ANXA1	P0411_PTH
PTH174.20170411	1.76263605694558	3.28988052101059	CD4_C02-ANXA1	P0411_PTH
PTH181.20170411	1.34782420735146	4.89235664100571	CD4_C02-ANXA1	P0411_PTH
PTH182.20170411	1.35999690632607	3.81434322090073	CD4_C02-ANXA1	P0411_PTH
PTH35.20170411	2.06670557598855	5.98565364570541	CD4_C02-ANXA1	P0411_PTH
PTH6.20170411	2.98714958767678	3.62893987388535	CD4_C02-ANXA1	P0411_PTH
PTH65.20170411	2.03008376698281	3.22040391654892	CD4_C02-ANXA1	P0411_PTH
PTH73.20170411	0.577451339767234	4.09468556137009	CD4_C02-ANXA1	P0411_PTH
PTH76.20170411	0.90725707154061	4.32627773971481	CD4_C02-ANXA1	P0411_PTH
PTH78.20170411	1.13769840340401	5.07750726432724	CD4_C02-ANXA1	P0411_PTH
PTH79.20170411	0.8399565134504	4.25396443099899	CD4_C02-ANXA1	P0411_PTH
PTH91.20170411	2.30085264782693	4.65375805587692	CD4_C02-ANXA1	P0411_PTH
PTH96.20170411	1.89517699818398	4.50382042617722	CD4_C02-ANXA1	P0411_PTH
PTH97.20170411	1.83321224789406	4.416331536483	CD4_C02-ANXA1	P0411_PTH
PTH98.20170411	1.29573153595711	4.32605219573898	CD4_C02-ANXA1	P0411_PTH
PTR25.20170411	0.524984470412986	3.5175437995903	CD4_C02-ANXA1	P0411_PTR
PTR37.20170411	0.814220658347861	4.48945308418198	CD4_C02-ANXA1	P0411_PTR
PTR50.20170411	0.571666470573203	3.65736103744431	CD4_C02-ANXA1	P0411_PTR
PTR54.20170411	0.298709741637961	3.99389506072922	CD4_C02-ANXA1	P0411_PTR
PTR64.20170411	-0.156122126772149	4.08053947181625	CD4_C02-ANXA1	P0411_PTR
PTR93.20170411	-0.364941516115411	3.66174746246262	CD4_C02-ANXA1	P0411_PTR
PTR96.20170411	4.23896490673806	4.05394507141037	CD4_C02-ANXA1	P0411_PTR
NTH56.20170413	1.36860369782235	0.182779229592514	CD4_C02-ANXA1	P0413_NTH
PTH13.20170413	2.25401078800942	5.58269382209702	CD4_C02-ANXA1	P0413_PTH
PTH14.20170413	0.681464663551108	4.11066508979721	CD4_C02-ANXA1	P0413_PTH
PTH21.20170413	1.29927395920541	4.99682069511337	CD4_C02-ANXA1	P0413_PTH
PTH28.20170413	1.29502855877663	3.6400237152092	CD4_C02-ANXA1	P0413_PTH
PTH29.20170413	-0.490904816581948	3.59782338828964	CD4_C02-ANXA1	P0413_PTH
PTH40.20170413	2.43988691906716	4.57539368362351	CD4_C02-ANXA1	P0413_PTH
PTH42.20170413	0.764063826606528	3.6143136093132	CD4_C02-ANXA1	P0413_PTH
PTH52.20170413	3.24815069775368	3.79255748481674	CD4_C02-ANXA1	P0413_PTH
PTH58.20170413	1.52731930355813	4.08831978530808	CD4_C02-ANXA1	P0413_PTH
PTH76.20170413	1.33329342942025	5.16802335472031	CD4_C02-ANXA1	P0413_PTH
PTH89.20170413	3.13204466442849	3.52234554977341	CD4_C02-ANXA1	P0413_PTH
PTH96.20170413	2.24925648312356	5.25668311805649	CD4_C02-ANXA1	P0413_PTH
PTR16.20170413	0.93790220360543	3.68220449180527	CD4_C02-ANXA1	P0413_PTR
PTR22.20170413	2.50302087406899	4.74188495368881	CD4_C02-ANXA1	P0413_PTR
PTR26.20170413	3.34207831959511	3.82877159805222	CD4_C02-ANXA1	P0413_PTR
PTR27.20170413	0.493046871230857	4.0598931381218	CD4_C02-ANXA1	P0413_PTR
PTR28.20170413	1.57726394276406	4.21939135284348	CD4_C02-ANXA1	P0413_PTR
PTR33.20170413	0.38219033818032	3.50019574851913	CD4_C02-ANXA1	P0413_PTR
PTR56.20170413	0.746174207732932	4.01899886817856	CD4_C02-ANXA1	P0413_PTR
PTR63.20170413	4.06230341534402	4.02514649124069	CD4_C02-ANXA1	P0413_PTR
PTR64.20170413	0.333331039951102	3.82005811424179	CD4_C02-ANXA1	P0413_PTR
PTR72.20170413	-0.152036407186731	4.15191531867905	CD4_C02-ANXA1	P0413_PTR
PTR83.20170413	0.24561601023461	4.03293872566147	CD4_C02-ANXA1	P0413_PTR
PTR86.20170413	1.15382694344308	4.54464984626694	CD4_C02-ANXA1	P0413_PTR
PTR87.20170413	0.62560116390969	4.41815901489182	CD4_C02-ANXA1	P0413_PTR
PTR92.20170413	2.85979782681252	4.1071171829216	CD4_C02-ANXA1	P0413_PTR
P0701.PTH.1.49	2.91961061100747	4.83368850440903	CD4_C02-ANXA1	P0701_PTH
P0701.PTH.2.10	2.9820371780851	2.50894833297653	CD4_C02-ANXA1	P0701_PTH
P0701.PTH.2.11	1.0474520836332	4.56910134048386	CD4_C02-ANXA1	P0701_PTH
P0701.PTH.2.13	1.58059727291848	5.62943530769272	CD4_C02-ANXA1	P0701_PTH
P0701.PTH.2.15	0.563983908698813	3.91173101158066	CD4_C02-ANXA1	P0701_PTH
P0701.PTH.2.19	3.21917354206826	2.31389725894852	CD4_C02-ANXA1	P0701_PTH
P0701.PTH.2.22	-0.288187661363824	4.14025951118393	CD4_C02-ANXA1	P0701_PTH
P0701.PTH.2.35	2.15501271824624	3.87843895645065	CD4_C02-ANXA1	P0701_PTH
P0701.PTH.2.42	1.58942972759988	5.00367379875107	CD4_C02-ANXA1	P0701_PTH
P0701.PTH.2.74	1.03255783657815	5.74707532615585	CD4_C02-ANXA1	P0701_PTH
P0701.PTH.2.76	1.18330084423806	4.83280730934067	CD4_C02-ANXA1	P0701_PTH
P0701.PTH.2.82	1.68538915257241	5.30019164771957	CD4_C02-ANXA1	P0701_PTH
P0701.PTH.2.84	2.59372459988381	4.29758191795273	CD4_C02-ANXA1	P0701_PTH
P0701.PTH.2.94	1.73173295597817	5.06676364631577	CD4_C02-ANXA1	P0701_PTH
P0701_PTR.1_37	0.186985484168784	3.94629169197006	CD4_C02-ANXA1	P0701_PTR
P0701_PTR.1_42	0.11554746966149	3.97318101615829	CD4_C02-ANXA1	P0701_PTR
P0701_PTR.1_45	-0.571274706318124	3.93616557807846	CD4_C02-ANXA1	P0701_PTR
P0701_PTR.1_47	0.299423149631278	3.40037775726242	CD4_C02-ANXA1	P0701_PTR
P0701_PTR.1_48	1.56125151257302	5.46640563697739	CD4_C02-ANXA1	P0701_PTR
P0701_PTR.1_52	0.543253651664512	4.65724111289902	CD4_C02-ANXA1	P0701_PTR
P0701_PTR.1_53	0.301051786945121	4.17513943405075	CD4_C02-ANXA1	P0701_PTR
P0701_PTR.1_54	0.0990717325666112	4.07442069740219	CD4_C02-ANXA1	P0701_PTR
P0701_PTR.1_58	1.11747919659402	5.18119502754135	CD4_C02-ANXA1	P0701_PTR
P0701_PTR.1_60	0.397255710170524	3.66489577979965	CD4_C02-ANXA1	P0701_PTR
P0701_PTR.1_62	0.720535031364219	4.69817281455917	CD4_C02-ANXA1	P0701_PTR
P0701_PTR.1_65	0.145048490569846	3.52542830200119	CD4_C02-ANXA1	P0701_PTR
P0701_PTR.1_67	1.52922760586526	5.99563575477524	CD4_C02-ANXA1	P0701_PTR
P0701_PTR.1_68	-0.579466162405058	3.97341776580734	CD4_C02-ANXA1	P0701_PTR
P0701_PTR.1_71	0.597698918388144	3.52577686996384	CD4_C02-ANXA1	P0701_PTR
P0701_PTR.1_75	0.205045512721793	3.88991690368576	CD4_C02-ANXA1	P0701_PTR
P0701_PTR.1_76	0.977455249831931	5.21781564445419	CD4_C02-ANXA1	P0701_PTR
P0701_PTR.1_77	-0.133640059425576	3.88911462516708	CD4_C02-ANXA1	P0701_PTR
P0701_PTR.1_79	0.949469796226279	5.68809867591782	CD4_C02-ANXA1	P0701_PTR
P0701_PTR.1_85	0.433318725631492	4.32227445335312	CD4_C02-ANXA1	P0701_PTR
P0701_PTR.1_87	0.33016031126763	4.1572413513176	CD4_C02-ANXA1	P0701_PTR
P0701_PTR.1_90	1.09451841454293	4.7067105838768	CD4_C02-ANXA1	P0701_PTR
P0701_PTR.1_93	-0.191239127113565	4.05646849365158	CD4_C02-ANXA1	P0701_PTR
P0701_PTR.2_13	1.62888347248818	4.99479032249374	CD4_C02-ANXA1	P0701_PTR
P0701_PTR.2_14	0.320451191470878	4.11543417663498	CD4_C02-ANXA1	P0701_PTR
P0701_PTR.2_15	1.22016154866006	5.46247220725937	CD4_C02-ANXA1	P0701_PTR
P0701_PTR.2_2	0.379000953243033	3.96037913055344	CD4_C02-ANXA1	P0701_PTR
P0701_PTR.2_29	-0.497178242697461	3.39808321685715	CD4_C02-ANXA1	P0701_PTR
P0701_PTR.2_5	0.157331040904776	3.90795541496201	CD4_C02-ANXA1	P0701_PTR
PTR32.20160701	0.316874853179709	4.55671740264816	CD4_C02-ANXA1	P0701_PTR
PTR46.20160701	0.0127825651624364	3.77871537895126	CD4_C02-ANXA1	P0701_PTR
PTR47.20160701	0.515870681808249	4.22289825172348	CD4_C02-ANXA1	P0701_PTR
PTR50.20160701	0.133121899173514	4.09361696929855	CD4_C02-ANXA1	P0701_PTR
P0701_TTH.1_22	2.19946109394814	3.42757702560349	CD4_C02-ANXA1	P0701_TTH
P0701_TTH.1_46	1.48154818157937	2.57125521392746	CD4_C02-ANXA1	P0701_TTH
P0701_TTH.1_66	1.63735996823098	3.22993326873703	CD4_C02-ANXA1	P0701_TTH
P0701_TTH.1_88	1.69538222889687	5.277011639785	CD4_C02-ANXA1	P0701_TTH
P0701.TTR.1.84	1.36236654858376	3.0577151844017	CD4_C02-ANXA1	P0701_TTR
NTH47.20170825	0.354589394138114	0.18053547234459	CD4_C02-ANXA1	P0825_NTH
NTH66.20170825	1.19372867684151	-0.247821800995636	CD4_C02-ANXA1	P0825_NTH
PTH106.20170825	1.01188229660775	3.95856619567795	CD4_C02-ANXA1	P0825_PTH
PTH107.20170825	-0.37662480135177	3.53283525199814	CD4_C02-ANXA1	P0825_PTH
PTH111.20170825	1.05295716862466	3.72832561225815	CD4_C02-ANXA1	P0825_PTH
PTH114.20170825	0.893784037635581	-8.68782305030899	CD4_C02-ANXA1	P0825_PTH
PTH117.20170825	-0.30458409447883	3.95996142120285	CD4_C02-ANXA1	P0825_PTH
PTH125.20170825	-0.0638321127436	3.64564657897873	CD4_C02-ANXA1	P0825_PTH
PTH133.20170825	2.31023894886758	3.35225678176804	CD4_C02-ANXA1	P0825_PTH
PTH135.20170825	1.35275541882302	3.69247866363449	CD4_C02-ANXA1	P0825_PTH
PTH138.20170825	2.38900720219399	4.90760207862778	CD4_C02-ANXA1	P0825_PTH
PTH59.20170825	-0.723397770120843	3.58574033470078	CD4_C02-ANXA1	P0825_PTH
PTH62.20170825	-0.305949517681344	3.7409017154686	CD4_C02-ANXA1	P0825_PTH
PTH68.20170825	0.894991150901572	4.29486561508102	CD4_C02-ANXA1	P0825_PTH
PTH81.20170825	1.09512673954751	4.5443639823906	CD4_C02-ANXA1	P0825_PTH
PTH83.20170825	2.8207675133207	4.91968036384506	CD4_C02-ANXA1	P0825_PTH
PTH91.20170825	1.32543920616891	5.15143037528915	CD4_C02-ANXA1	P0825_PTH
PTH94.20170825	1.94844256977822	5.91553855628891	CD4_C02-ANXA1	P0825_PTH
PTH95.20170825	1.61640202145364	4.65211153716965	CD4_C02-ANXA1	P0825_PTH
PTH96.20170825	0.392069688842551	3.95401168556137	CD4_C02-ANXA1	P0825_PTH
PTR112.20170825	0.191299549148337	4.13325691909714	CD4_C02-ANXA1	P0825_PTR
PTR115.20170825	0.474215141341941	4.27758932800217	CD4_C02-ANXA1	P0825_PTR
PTR120.20170825	0.883180728957908	3.9414403507225	CD4_C02-ANXA1	P0825_PTR
PTR121.20170825	0.399206152961509	3.44565702171249	CD4_C02-ANXA1	P0825_PTR
PTR12.20170825	1.05218779186989	3.98807931632919	CD4_C02-ANXA1	P0825_PTR
PTR122.20170825	-0.109085061743005	3.74332094879074	CD4_C02-ANXA1	P0825_PTR
PTR128.20170825	0.124611905620353	3.69911838264389	CD4_C02-ANXA1	P0825_PTR
PTR129.20170825	0.430838576362388	4.08893299789352	CD4_C02-ANXA1	P0825_PTR
PTR139.20170825	2.03152667622353	4.73660779685898	CD4_C02-ANXA1	P0825_PTR
PTR142.20170825	0.158586851165549	3.85774327011032	CD4_C02-ANXA1	P0825_PTR
PTR25.20170825	0.302228442237632	3.40143752784653	CD4_C02-ANXA1	P0825_PTR
PTR27.20170825	0.262710979984061	3.66825819702072	CD4_C02-ANXA1	P0825_PTR
PTR28.20170825	0.564110389755027	3.6425449916832	CD4_C02-ANXA1	P0825_PTR
PTR29.20170825	0.0415650520780247	3.86006427497788	CD4_C02-ANXA1	P0825_PTR
PTR31.20170825	0.263205042884604	3.40032649726791	CD4_C02-ANXA1	P0825_PTR
PTR33.20170825	0.00559150318886459	3.56021500320358	CD4_C02-ANXA1	P0825_PTR
PTR45.20170825	0.937556019828574	4.09231878013535	CD4_C02-ANXA1	P0825_PTR
PTR46.20170825	-0.00853783745978653	3.82910252304001	CD4_C02-ANXA1	P0825_PTR
PTR49.20170825	0.156753948734061	3.77264786453171	CD4_C02-ANXA1	P0825_PTR
PTR50.20170825	0.253050855205314	4.36391640396042	CD4_C02-ANXA1	P0825_PTR
PTR5.20170825	0.853772870109336	3.7332317897789	CD4_C02-ANXA1	P0825_PTR
PTR54.20170825	2.08794986347939	4.75341726035996	CD4_C02-ANXA1	P0825_PTR
PTR55.20170825	1.4847661171415	4.9360487529747	CD4_C02-ANXA1	P0825_PTR
PTR58.20170825	0.459687343642966	3.40444708557053	CD4_C02-ANXA1	P0825_PTR
PTR59.20170825	0.557293287322776	3.53830791206284	CD4_C02-ANXA1	P0825_PTR
PTR60.20170825	1.3333008203962	4.76394391746445	CD4_C02-ANXA1	P0825_PTR
PTR6.20170825	0.696074477241294	3.37103176803513	CD4_C02-ANXA1	P0825_PTR
PTR70.20170825	0.237275591895835	3.5178301403038	CD4_C02-ANXA1	P0825_PTR
PTR8.20170825	0.134242466495292	3.62470079154892	CD4_C02-ANXA1	P0825_PTR
PTR9.20170825	-0.130651393129571	3.98327232093735	CD4_C02-ANXA1	P0825_PTR
PTR95.20170825	0.169899157092826	3.63034654350204	CD4_C02-ANXA1	P0825_PTR
PTR96.20170825	1.12103902439858	4.58107805938644	CD4_C02-ANXA1	P0825_PTR
PTR99.20170825	0.313260546729819	3.31827498168869	CD4_C02-ANXA1	P0825_PTR
TTH158.20170825	0.174257269904868	-0.569416635323333	CD4_C02-ANXA1	P0825_TTH
TTH197.20170825	1.71858798603799	-1.87168645172195	CD4_C02-ANXA1	P0825_TTH
TTY183.20170825	1.29929005245949	4.52369046897812	CD4_C02-ANXA1	P0825_TTY
NTH150.0909.ZL	2.31465517620827	5.08190656394882	CD4_C02-ANXA1	P0909_NTH
NTH185.0909.ZL	2.55564700703408	4.42132640571518	CD4_C02-ANXA1	P0909_NTH
PTH14.0909.ZL	2.42923056225564	5.50319505424423	CD4_C02-ANXA1	P0909_PTH
PTH19.0909.ZL	1.5701993618467	5.68090844840927	CD4_C02-ANXA1	P0909_PTH
PTH23.0909.ZL	-0.0881199922106105	4.15412259788437	CD4_C02-ANXA1	P0909_PTH
PTH24.0909.ZL	3.27821194271828	4.3096797534935	CD4_C02-ANXA1	P0909_PTH
PTH34.0909.ZL	0.780995837257163	4.10962796897812	CD4_C02-ANXA1	P0909_PTH
PTH42.0909.ZL	1.21446012596871	4.59447384567185	CD4_C02-ANXA1	P0909_PTH
PTH44.0909.ZL	2.73916923146035	4.77845645637436	CD4_C02-ANXA1	P0909_PTH
PTH5.0909.ZL	1.61329280476357	4.1228585311882	CD4_C02-ANXA1	P0909_PTH
PTH6.0909.ZL	0.831236711547629	3.49394417495651	CD4_C02-ANXA1	P0909_PTH
PTH65.0909.ZL	2.29734813313271	4.96468187065048	CD4_C02-ANXA1	P0909_PTH
PTH66.0909.ZL	1.2209744368055	3.8632960388176	CD4_C02-ANXA1	P0909_PTH
PTH84.0909.ZL	2.4943081055143	4.6764223644249	CD4_C02-ANXA1	P0909_PTH
PTH85.0909.ZL	2.59431945423867	4.90756726951523	CD4_C02-ANXA1	P0909_PTH
PTH92.0909.ZL	2.09776722531106	4.80038953514023	CD4_C02-ANXA1	P0909_PTH
PTH93.0909.ZL	2.96439873318459	4.25651121826096	CD4_C02-ANXA1	P0909_PTH
PTH96.0909.ZL	0.296708098457114	3.89359379501267	CD4_C02-ANXA1	P0909_PTH
PTR1.0909.ZL	1.54995023350503	5.46369577140732	CD4_C02-ANXA1	P0909_PTR
PTR11.0909.ZL	0.491213789985434	3.43826580734177	CD4_C02-ANXA1	P0909_PTR
PTR34.0909.ZL	3.13889967541482	4.33292175025864	CD4_C02-ANXA1	P0909_PTR
PTR7.0909.ZL	0.417280784652488	3.48191381187363	CD4_C02-ANXA1	P0909_PTR
PTR75.0909.ZL	1.19341217617776	5.00269389839096	CD4_C02-ANXA1	P0909_PTR
PTY10.20160909	2.36168371777322	3.83557439536972	CD4_C02-ANXA1	P0909_PTY
PTY11.20160909	2.47483812908913	5.70582843513413	CD4_C02-ANXA1	P0909_PTY
PTY14.20160909	0.290624073550956	3.41540265769882	CD4_C02-ANXA1	P0909_PTY
PTY15.20160909	0.00235026221062362	4.1505217620842	CD4_C02-ANXA1	P0909_PTY
PTY20.20160909	1.65907727818276	3.97724033088608	CD4_C02-ANXA1	P0909_PTY
PTY21.20160909	2.26912891011025	5.9198772975914	CD4_C02-ANXA1	P0909_PTY
PTY2.20160909	1.47953974346902	4.09735418052597	CD4_C02-ANXA1	P0909_PTY
PTY22.20160909	0.678404203460471	4.78642678947373	CD4_C02-ANXA1	P0909_PTY
PTY26.20160909	0.0829901013829869	3.81074739189072	CD4_C02-ANXA1	P0909_PTY
PTY28.20160909	-0.0730164136431056	3.72076392860336	CD4_C02-ANXA1	P0909_PTY
PTY30.20160909	2.81465899090554	4.44648075790329	CD4_C02-ANXA1	P0909_PTY
PTY35.20160909	1.70961414913918	4.50097108573837	CD4_C02-ANXA1	P0909_PTY
PTY37.20160909	0.267066291377799	4.26113010139389	CD4_C02-ANXA1	P0909_PTY
PTY38.20160909	1.34612678627755	5.35562873573227	CD4_C02-ANXA1	P0909_PTY
PTY42.20160909	0.413139096305625	4.0641746589653	CD4_C02-ANXA1	P0909_PTY
PTY43.20160909	2.15547834973122	5.30953050346298	CD4_C02-ANXA1	P0909_PTY
PTY44.20160909	0.627580276534812	4.2151334354393	CD4_C02-ANXA1	P0909_PTY
PTY50.20160909	0.362215391204612	3.39311409683151	CD4_C02-ANXA1	P0909_PTY
PTY5.20160909	0.333259335563437	3.20187330932541	CD4_C02-ANXA1	P0909_PTY
PTY52.20160909	2.80282603840615	4.89362788886948	CD4_C02-ANXA1	P0909_PTY
PTY66.20160909	0.538161150024192	3.81497860641403	CD4_C02-ANXA1	P0909_PTY
PTY69.20160909	1.98811780552651	4.13404727668686	CD4_C02-ANXA1	P0909_PTY
PTY71.20160909	0.212105444476859	3.44523120613022	CD4_C02-ANXA1	P0909_PTY
PTY75.20160909	0.985152832076804	3.81357742042465	CD4_C02-ANXA1	P0909_PTY
PTY77.20160909	1.22292553524758	5.20364499778671	CD4_C02-ANXA1	P0909_PTY
PTY79.20160909	0.560394874618308	4.2960124084465	CD4_C02-ANXA1	P0909_PTY
PTY81.20160909	0.594580045745627	4.04689288825913	CD4_C02-ANXA1	P0909_PTY
PTY82.20160909	1.79098950962807	4.56782437057419	CD4_C02-ANXA1	P0909_PTY
PTY87.20160909	0.867566338584678	4.6053774425499	CD4_C02-ANXA1	P0909_PTY
PTY89.20160909	1.31974600891854	5.75678039283676	CD4_C02-ANXA1	P0909_PTY
PTY90.20160909	-0.764684313132508	3.08022452087326	CD4_C02-ANXA1	P0909_PTY
PTY91.20160909	0.801606169746177	5.38044238777084	CD4_C02-ANXA1	P0909_PTY
PTY93.20160909	1.20416318516518	4.19513488502426	CD4_C02-ANXA1	P0909_PTY
PTY94.20160909	1.79997121433999	5.71171355934067	CD4_C02-ANXA1	P0909_PTY
PTH25.20161012	-0.736619302227243	3.82407189102097	CD4_C02-ANXA1	P1012_PTH
PTH27.20161012	2.45096003155495	4.11062432022019	CD4_C02-ANXA1	P1012_PTH
PTH30.20161012	1.13371490578438	3.84591389388962	CD4_C02-ANXA1	P1012_PTH
PTH34.20161012	0.947335592315452	4.09249449462814	CD4_C02-ANXA1	P1012_PTH
PTH38.20161012	1.70159136395241	4.74703527183456	CD4_C02-ANXA1	P1012_PTH
PTH42.20161012	1.38332854847695	6.61314321250839	CD4_C02-ANXA1	P1012_PTH
PTH47.20161012	-0.388207742168649	3.71020937652512	CD4_C02-ANXA1	P1012_PTH
PTH48.20161012	1.90756951908852	4.72268796653671	CD4_C02-ANXA1	P1012_PTH
PTH56.20161012	-0.790908643200143	2.98437047691269	CD4_C02-ANXA1	P1012_PTH
PTH8.20161012	1.83393417935158	5.28788543434067	CD4_C02-ANXA1	P1012_PTH
PTH82.20161012	1.10494314770486	4.79243207664414	CD4_C02-ANXA1	P1012_PTH
PTH85.20161012	1.44438325505044	3.82499743194504	CD4_C02-ANXA1	P1012_PTH
PTH91.20161012	1.55163203816201	4.15916372032089	CD4_C02-ANXA1	P1012_PTH
PTR1.20161012	0.872716179893271	3.89249230117722	CD4_C02-ANXA1	P1012_PTR
PTR15.20161012	0.25128167013909	3.84321904869003	CD4_C02-ANXA1	P1012_PTR
PTR24.20161012	1.08677088360573	3.83186221809311	CD4_C02-ANXA1	P1012_PTR
PTR26.20161012	0.565632096336142	3.54518676490707	CD4_C02-ANXA1	P1012_PTR
PTR30.20161012	0.0461836371877354	4.15722323150559	CD4_C02-ANXA1	P1012_PTR
PTR32.20161012	3.03535281758095	4.73031736106796	CD4_C02-ANXA1	P1012_PTR
PTR33.20161012	-0.141216972067102	4.04141116828842	CD4_C02-ANXA1	P1012_PTR
PTR34.20161012	-0.00762058158133805	4.22462034912033	CD4_C02-ANXA1	P1012_PTR
PTR35.20161012	0.579147091911094	4.06311417312546	CD4_C02-ANXA1	P1012_PTR
PTR39.20161012	2.99714862446572	4.57867909164352	CD4_C02-ANXA1	P1012_PTR
PTR4.20161012	-0.0383678760073024	3.32441306800766	CD4_C02-ANXA1	P1012_PTR
PTR47.20161012	-0.0987479474088985	4.22415662498398	CD4_C02-ANXA1	P1012_PTR
PTR48.20161012	0.293985298679129	3.91616869659348	CD4_C02-ANXA1	P1012_PTR
PTR50.20161012	0.158347240493552	3.61836171836777	CD4_C02-ANXA1	P1012_PTR
PTR59.20161012	0.520531288192527	3.56510019988937	CD4_C02-ANXA1	P1012_PTR
PTR60.20161012	0.440421095893638	3.38684821815414	CD4_C02-ANXA1	P1012_PTR
PTR61.20161012	0.371161273525016	4.44286776275559	CD4_C02-ANXA1	P1012_PTR
PTR62.20161012	0.0145411406018895	3.47904015273972	CD4_C02-ANXA1	P1012_PTR
PTR68.20161012	0.333827010200278	4.27776289672775	CD4_C02-ANXA1	P1012_PTR
PTR70.20161012	0.105406812236564	3.82801676483078	CD4_C02-ANXA1	P1012_PTR
PTR7.20161012	0.423393956229941	3.50294018478317	CD4_C02-ANXA1	P1012_PTR
PTR72.20161012	0.183502069518821	3.54386664123459	CD4_C02-ANXA1	P1012_PTR
PTR73.20161012	1.32705163101937	5.33797860832138	CD4_C02-ANXA1	P1012_PTR
PTR76.20161012	1.8135231647947	4.83078075141831	CD4_C02-ANXA1	P1012_PTR
PTR79.20161012	0.218276849792258	3.89548564643784	CD4_C02-ANXA1	P1012_PTR
PTR80.20161012	1.17899011711861	5.75431895942612	CD4_C02-ANXA1	P1012_PTR
PTR81.20161012	1.73743449787881	4.89231038780136	CD4_C02-ANXA1	P1012_PTR
PTR8.20161012	0.210747471854941	3.24626422614975	CD4_C02-ANXA1	P1012_PTR
PTR82.20161012	0.662857762382285	4.18198061675949	CD4_C02-ANXA1	P1012_PTR
PTR83.20161012	0.4045237217405	3.82543969840927	CD4_C02-ANXA1	P1012_PTR
PTR84.20161012	0.423645487830893	3.62634754867477	CD4_C02-ANXA1	P1012_PTR
PTR86.20161012	0.872184744880454	4.01820636482163	CD4_C02-ANXA1	P1012_PTR
PTR88.20161012	0.394508591697471	4.14652968139572	CD4_C02-ANXA1	P1012_PTR
PTR90.20161012	0.325432530448691	3.67148733825607	CD4_C02-ANXA1	P1012_PTR
PTR94.20161012	1.37160622219826	4.37910938949509	CD4_C02-ANXA1	P1012_PTR
PTY10.20161012	0.386204711005942	4.80803228111191	CD4_C02-ANXA1	P1012_PTY
PTY13.20161012	1.35964190106179	4.76673055381699	CD4_C02-ANXA1	P1012_PTY
PTY14.20161012	1.05094575028207	4.57190514297409	CD4_C02-ANXA1	P1012_PTY
PTY16.20161012	1.93467771153237	5.78918433875961	CD4_C02-ANXA1	P1012_PTY
PTY18.20161012	-0.252280571653588	3.75209236831589	CD4_C02-ANXA1	P1012_PTY
PTY19.20161012	0.814661732719199	4.78762460441513	CD4_C02-ANXA1	P1012_PTY
PTY23.20161012	1.40762042145516	5.95717406959457	CD4_C02-ANXA1	P1012_PTY
PTY24.20161012	1.01962863545205	4.35154891700668	CD4_C02-ANXA1	P1012_PTY
PTY25.20161012	1.25503717999245	4.539697892379	CD4_C02-ANXA1	P1012_PTY
PTY26.20161012	-0.108646729185327	4.25329232902451	CD4_C02-ANXA1	P1012_PTY
PTY30.20161012	1.96755706410195	5.47276902885361	CD4_C02-ANXA1	P1012_PTY
PTY3.20161012	1.15497254471566	4.30499578208847	CD4_C02-ANXA1	P1012_PTY
PTY32.20161012	1.61834704022195	5.01990962715073	CD4_C02-ANXA1	P1012_PTY
PTY34.20161012	0.21785449127938	4.11225176544113	CD4_C02-ANXA1	P1012_PTY
PTY35.20161012	-0.0331856097719508	3.53778100700302	CD4_C02-ANXA1	P1012_PTY
PTY37.20161012	1.23846232037331	6.42825294227524	CD4_C02-ANXA1	P1012_PTY
PTY39.20161012	0.948153844878928	4.3715477058403	CD4_C02-ANXA1	P1012_PTY
PTY40.20161012	-0.0366273011705714	3.55279398651047	CD4_C02-ANXA1	P1012_PTY
PTY44.20161012	1.39393185715462	4.75297141761704	CD4_C02-ANXA1	P1012_PTY
PTY46.20161012	0.42629753689553	4.49246884078903	CD4_C02-ANXA1	P1012_PTY
PTY47.20161012	1.50953661541726	4.29962540359421	CD4_C02-ANXA1	P1012_PTY
PTY48.20161012	1.84456645588662	4.01152539939804	CD4_C02-ANXA1	P1012_PTY
PTY49.20161012	1.05369221310403	3.5682394573204	CD4_C02-ANXA1	P1012_PTY
PTY50.20161012	0.319673648879783	3.97413063735886	CD4_C02-ANXA1	P1012_PTY
PTY5.20161012	-0.0404349054834682	4.17282701225205	CD4_C02-ANXA1	P1012_PTY
PTY56.20161012	0.339709511802451	3.52492786140366	CD4_C02-ANXA1	P1012_PTY
PTY57.20161012	1.15488015751626	4.70768285484238	CD4_C02-ANXA1	P1012_PTY
PTY58.20161012	1.12856470684792	5.34346509666367	CD4_C02-ANXA1	P1012_PTY
PTY59.20161012	2.90830360989358	2.59262586326523	CD4_C02-ANXA1	P1012_PTY
PTY61.20161012	0.238717011020438	4.09667921752853	CD4_C02-ANXA1	P1012_PTY
PTY62.20161012	0.594653121040122	3.98079348297043	CD4_C02-ANXA1	P1012_PTY
PTY66.20161012	-0.475782633914693	3.68747831077499	CD4_C02-ANXA1	P1012_PTY
PTY67.20161012	0.0648544345357579	4.02107191772385	CD4_C02-ANXA1	P1012_PTY
PTY7.20161012	1.17976509670998	5.41620135993881	CD4_C02-ANXA1	P1012_PTY
PTY75.20161012	1.07386790852334	4.77652717323227	CD4_C02-ANXA1	P1012_PTY
PTY76.20161012	0.510972372100608	3.79234100074692	CD4_C02-ANXA1	P1012_PTY
PTY77.20161012	0.603592864082114	3.96934867591782	CD4_C02-ANXA1	P1012_PTY
PTY80.20161012	-0.0318253125688869	4.33549643249436	CD4_C02-ANXA1	P1012_PTY
PTY8.20161012	0.686913958595054	4.38314223976059	CD4_C02-ANXA1	P1012_PTY
PTY82.20161012	1.18026148419167	5.30074001045151	CD4_C02-ANXA1	P1012_PTY
PTY83.20161012	0.223583212898032	3.55503011436386	CD4_C02-ANXA1	P1012_PTY
PTY84.20161012	1.47662030796792	4.81951642723007	CD4_C02-ANXA1	P1012_PTY
PTY85.20161012	1.46466147045876	5.57300353736801	CD4_C02-ANXA1	P1012_PTY
PTY87.20161012	0.0329670820691746	3.55412889213486	CD4_C02-ANXA1	P1012_PTY
PTY89.20161012	1.72491680722024	5.01503635139389	CD4_C02-ANXA1	P1012_PTY
PTY91.20161012	0.996824136779563	4.49468875617905	CD4_C02-ANXA1	P1012_PTY
PTY92.20161012	3.23261629681374	3.49543333740158	CD4_C02-ANXA1	P1012_PTY
PTY93.20161012	0.516760817573325	4.8051106998436	CD4_C02-ANXA1	P1012_PTY
PTY95.20161012	-0.371233471824868	3.41192031593246	CD4_C02-ANXA1	P1012_PTY
TTH109.20161012	1.88303553204323	4.22369170875473	CD4_C02-ANXA1	P1012_TTH
TTH149.20161012	1.10629688839699	2.63209999294205	CD4_C02-ANXA1	P1012_TTH
TTH160.20161012	1.64230572323586	3.88893938751144	CD4_C02-ANXA1	P1012_TTH
TTH43.161012	1.81031214337136	5.58984924049301	CD4_C02-ANXA1	P1012_TTH
TTY107.20161012	2.47969256977822	3.75878573150559	CD4_C02-ANXA1	P1012_TTY
TTY189.20161012	0.751422873542563	3.40016175002975	CD4_C02-ANXA1	P1012_TTY
TTY45.20161012	-0.168756255104287	4.09362316818161	CD4_C02-ANXA1	P1012_TTY
NTH114.20161212	1.26195692162301	2.51251698226852	CD4_C02-ANXA1	P1212_NTH
NTH118.20161212	1.02016698460366	4.1281292507164	CD4_C02-ANXA1	P1212_NTH
PTH10.1212	1.90541540722634	5.81847358436508	CD4_C02-ANXA1	P1212_PTH
PTH106.1212	1.94292008023049	4.00870514602585	CD4_C02-ANXA1	P1212_PTH
PTH113.1212	0.748490205810325	3.73049569816513	CD4_C02-ANXA1	P1212_PTH
PTH114.1212	1.0931885157087	4.07551193923874	CD4_C02-ANXA1	P1212_PTH
PTH122.1212	1.27931224446084	4.08919406623764	CD4_C02-ANXA1	P1212_PTH
PTH134.1212	1.75335919003274	5.09151101798935	CD4_C02-ANXA1	P1212_PTH
PTH143.1212	1.98314558605935	4.59134984702988	CD4_C02-ANXA1	P1212_PTH
PTH144.1212	2.14786039929177	5.28724361152573	CD4_C02-ANXA1	P1212_PTH
PTH15.1212	2.40592228512551	4.14308834762497	CD4_C02-ANXA1	P1212_PTH
PTH155.1212	1.0820766602018	4.22456169814987	CD4_C02-ANXA1	P1212_PTH
PTH21.1212	0.950970521972434	4.75187278480454	CD4_C02-ANXA1	P1212_PTH
PTH25.1212	1.47737704853799	5.29150415153427	CD4_C02-ANXA1	P1212_PTH
PTH28.1212	2.74951421360757	3.93150926322861	CD4_C02-ANXA1	P1212_PTH
PTH3.1212	1.87213265042092	4.82654405326767	CD4_C02-ANXA1	P1212_PTH
PTH33.1212	0.788365236327903	3.81263328285141	CD4_C02-ANXA1	P1212_PTH
PTH40.1212	1.10225700478341	4.84699369163437	CD4_C02-ANXA1	P1212_PTH
PTH48.1212	2.55151425938393	3.62094999046249	CD4_C02-ANXA1	P1212_PTH
PTH5.1212	2.05769383053567	5.09400392265244	CD4_C02-ANXA1	P1212_PTH
PTH72.1212	2.39204894642617	5.86583829612656	CD4_C02-ANXA1	P1212_PTH
PTH84.1212	2.20288859944131	3.93974495620651	CD4_C02-ANXA1	P1212_PTH
PTH90.1212	1.84656797985818	4.05178714485092	CD4_C02-ANXA1	P1212_PTH
PTH96.1212	0.852848044441001	3.64452386588974	CD4_C02-ANXA1	P1212_PTH
PTH98.1212	2.21645723919656	4.78133130760117	CD4_C02-ANXA1	P1212_PTH
PTR12.20161212	0.447273722694175	3.51425553054733	CD4_C02-ANXA1	P1212_PTR
PTR20.20161212	0.747740140960471	4.42015386314316	CD4_C02-ANXA1	P1212_PTR
PTR21.20161212	0.470162740752952	3.39765668601913	CD4_C02-ANXA1	P1212_PTR
PTR2.20161212	1.3926943455198	3.88522840232773	CD4_C02-ANXA1	P1212_PTR
PTR24.20161212	1.6119736347654	4.54674745292587	CD4_C02-ANXA1	P1212_PTR
PTR26.20161212	2.06319414715554	5.91949296684189	CD4_C02-ANXA1	P1212_PTR
PTR32.20161212	1.12788974385049	5.06504083366318	CD4_C02-ANXA1	P1212_PTR
PTR37.20161212	1.20798229317452	3.81710386962814	CD4_C02-ANXA1	P1212_PTR
PTR45.20161212	1.65817653279092	3.95763064117355	CD4_C02-ANXA1	P1212_PTR
PTR46.20161212	0.485313645408408	-7.0323440959938	CD4_C02-ANXA1	P1212_PTR
PTR47.20161212	0.581683388755576	4.65937257499619	CD4_C02-ANXA1	P1212_PTR
PTR62.20161212	0.657085290954368	4.09859538764877	CD4_C02-ANXA1	P1212_PTR
PTR63.20161212	0.212307623431937	4.19925189704819	CD4_C02-ANXA1	P1212_PTR
PTR83.20161212	0.862861863181846	3.15250206680222	CD4_C02-ANXA1	P1212_PTR
PTR87.20161212	-0.0436390127680141	4.0192892620079	CD4_C02-ANXA1	P1212_PTR
PTR9.20161212	0.96594642739083	3.41852188796921	CD4_C02-ANXA1	P1212_PTR
PTR92.20161212	1.47366749386574	5.03109241218491	CD4_C02-ANXA1	P1212_PTR
PTR94.20161212	1.43348323445107	5.49152589530869	CD4_C02-ANXA1	P1212_PTR
PTR96.20161212	2.13833700756814	5.20781684608383	CD4_C02-ANXA1	P1212_PTR
TTH12.20161212	0.340350380943076	0.0979217359535222	CD4_C02-ANXA1	P1212_TTH
PTH13.20161228	-0.543717161907895	3.58211994857712	CD4_C02-ANXA1	P1228_PTH
PTH14.20161228	1.8596190128782	4.8822066852562	CD4_C02-ANXA1	P1228_PTH
PTH21.20161228	2.54008876423623	5.51006580085678	CD4_C02-ANXA1	P1228_PTH
PTH24.20161228	1.76970373730447	4.66326404304428	CD4_C02-ANXA1	P1228_PTH
PTH29.20161228	-1.19691372771476	3.30951286048813	CD4_C02-ANXA1	P1228_PTH
PTH52.20161228	0.0711924348333043	3.67105079383774	CD4_C02-ANXA1	P1228_PTH
PTH62.20161228	3.4355500851133	3.97716546745224	CD4_C02-ANXA1	P1228_PTH
PTH63.20161228	0.945983997390525	3.41960716934128	CD4_C02-ANXA1	P1228_PTH
PTH71.20161228	0.386115900085227	3.91912413330002	CD4_C02-ANXA1	P1228_PTH
PTH75.20161228	1.39761625866677	3.95295906753464	CD4_C02-ANXA1	P1228_PTH
PTH92.20161228	1.21570419411446	5.26526714057846	CD4_C02-ANXA1	P1228_PTH
PTH95.20161228	0.646621933982627	4.11850333900375	CD4_C02-ANXA1	P1228_PTH
PTR10.20161228	0.707586637542502	3.56094361038132	CD4_C02-ANXA1	P1228_PTR
PTR12.20161228	1.34223019223	4.0074508258812	CD4_C02-ANXA1	P1228_PTR
PTR14.20161228	-0.217033066942437	3.92965961189194	CD4_C02-ANXA1	P1228_PTR
PTR17.20161228	0.550144783065574	4.09587550849838	CD4_C02-ANXA1	P1228_PTR
PTR19.20161228	1.18245231251504	3.88792634696884	CD4_C02-ANXA1	P1228_PTR
PTR35.20161228	3.1802748356321	3.62815070838852	CD4_C02-ANXA1	P1228_PTR
PTR38.20161228	0.514516225860373	3.27838159294052	CD4_C02-ANXA1	P1228_PTR
PTR41.20161228	1.1401182327726	4.84598279685898	CD4_C02-ANXA1	P1228_PTR
PTR52.20161228	3.04808532337929	3.65353728027267	CD4_C02-ANXA1	P1228_PTR
PTR54.20161228	2.88356768231179	3.53718138427658	CD4_C02-ANXA1	P1228_PTR
PTR55.20161228	1.82479344944741	4.25477219314499	CD4_C02-ANXA1	P1228_PTR
PTR56.20161228	0.216230681941764	4.18941164703293	CD4_C02-ANXA1	P1228_PTR
PTR6.20161228	0.277301899001853	3.5015046665184	CD4_C02-ANXA1	P1228_PTR
PTR62.20161228	0.372608176276938	3.65035105438156	CD4_C02-ANXA1	P1228_PTR
PTR65.20161228	0.258154085681693	3.79079223365707	CD4_C02-ANXA1	P1228_PTR
PTR67.20161228	1.24396156410958	3.64837861747665	CD4_C02-ANXA1	P1228_PTR
PTR69.20161228	0.177898160026328	3.44532061309738	CD4_C02-ANXA1	P1228_PTR
PTR70.20161228	1.1949826393583	4.23973322601242	CD4_C02-ANXA1	P1228_PTR
PTR7.20161228	0.41875814537789	3.73740769119186	CD4_C02-ANXA1	P1228_PTR
PTR72.20161228	1.16583513359811	3.69783402175827	CD4_C02-ANXA1	P1228_PTR
PTR8.20161228	-0.108626374199136	3.87021280021591	CD4_C02-ANXA1	P1228_PTR
PTR86.20161228	1.90085207562234	3.6113748619072	CD4_C02-ANXA1	P1228_PTR
TTH87.20161228	-0.197191544964059	-1.12360607891159	CD4_C02-ANXA1	P1228_TTH
PP7.122.20180123	-5.24200642962669	4.03590632171555	CD4_C03-GNLY	P0123_PP7
PTH21.20180123	-2.40935600657676	2.79047060699387	CD4_C03-GNLY	P0123_PTH
PTH42.20180123	-2.28857518096183	3.04360056610031	CD4_C03-GNLY	P0123_PTH
PTH46.20180123	-0.875398495390161	3.48572445602341	CD4_C03-GNLY	P0123_PTH
PTH6.20180123	-2.02568913359855	3.0988905498497	CD4_C03-GNLY	P0123_PTH
PTH63.20180123	-5.20987189669822	3.79327488632126	CD4_C03-GNLY	P0123_PTH
PTH71.20180123	-5.68855584521507	4.40166450233383	CD4_C03-GNLY	P0123_PTH
PTH79.20180123	-0.545156018032773	3.33514285774155	CD4_C03-GNLY	P0123_PTH
PTH86.20180123	-3.07492435832237	2.94137836189194	CD4_C03-GNLY	P0123_PTH
PP714.20180309	-5.84585297961448	3.53144193382187	CD4_C03-GNLY	P0309_PP7
PP728.20180309	-1.92267192263816	3.46410656661911	CD4_C03-GNLY	P0309_PP7
PP739.20180309	-5.82745850939964	4.41224361152573	CD4_C03-GNLY	P0309_PP7
PP749.20180309	-5.6615949954531	4.12386966438217	CD4_C03-GNLY	P0309_PP7
PP751.20180309	-5.72689450640891	3.42513585777206	CD4_C03-GNLY	P0309_PP7
PP76.20180309	-6.19034064669822	3.99565697402878	CD4_C03-GNLY	P0309_PP7
PTH16.20180309	-6.05510724444602	4.25201392860336	CD4_C03-GNLY	P0309_PTH
PTH18.20180309	-5.79164517779563	3.64388585777206	CD4_C03-GNLY	P0309_PTH
PTH23.20180309	-0.68498552699302	3.65981078834457	CD4_C03-GNLY	P0309_PTH
PTH38.20180309	-5.74640668292259	4.19943762512131	CD4_C03-GNLY	P0309_PTH
PTH40.20180309	-5.67640031237815	3.21144557685776	CD4_C03-GNLY	P0309_PTH
PTH4.20180309	-5.82374585528587	4.36439181060715	CD4_C03-GNLY	P0309_PTH
PTH55.20180309	-4.89002908129905	3.44524670333786	CD4_C03-GNLY	P0309_PTH
PTH61.20180309	-0.663542383506044	3.54433298797531	CD4_C03-GNLY	P0309_PTH
PTH66.20180309	-5.69421876330589	4.34523916931076	CD4_C03-GNLY	P0309_PTH
PTH71.20180309	-6.05744708438133	3.92068649024887	CD4_C03-GNLY	P0309_PTH
PTH73.20180309	-5.94539750476096	3.10234380454941	CD4_C03-GNLY	P0309_PTH
PTH9.20180309	-6.45008529086326	4.32300615997238	CD4_C03-GNLY	P0309_PTH
PTH96.20180309	-5.77463830371116	4.40818381996079	CD4_C03-GNLY	P0309_PTH
PTH102.20170411	-6.25413430590843	4.10449600906296	CD4_C03-GNLY	P0411_PTH
PTH104.20170411	-5.98047746081565	3.32452226371689	CD4_C03-GNLY	P0411_PTH
PTH108.20170411	-6.57543385882591	3.95244813651962	CD4_C03-GNLY	P0411_PTH
PTH109.20170411	-6.42841637988303	4.33349991531296	CD4_C03-GNLY	P0411_PTH
PTH113.20170411	-6.27679789920066	4.10843730659409	CD4_C03-GNLY	P0411_PTH
PTH114.20170411	-6.46275580783103	4.28749514312668	CD4_C03-GNLY	P0411_PTH
PTH120.20170411	-6.506899961426	1.24689311475678	CD4_C03-GNLY	P0411_PTH
PTH128.20170411	-6.18590510745261	4.47001004905624	CD4_C03-GNLY	P0411_PTH
PTH129.20170411	-6.5019818629763	4.0330946514122	CD4_C03-GNLY	P0411_PTH
PTH132.20170411	-6.28323615451072	3.84276772231979	CD4_C03-GNLY	P0411_PTH
PTH146.20170411	-6.42904818911765	4.26286888809128	CD4_C03-GNLY	P0411_PTH
PTH147.20170411	-6.36315167803977	3.83061814994736	CD4_C03-GNLY	P0411_PTH
PTH156.20170411	-3.58870471377586	2.86177159042282	CD4_C03-GNLY	P0411_PTH
PTH157.20170411	-6.17513192553733	3.6854658195488	CD4_C03-GNLY	P0411_PTH
PTH162.20170411	-6.56180632968162	1.63099355192108	CD4_C03-GNLY	P0411_PTH
PTH166.20170411	-6.31792796511863	4.1726210185997	CD4_C03-GNLY	P0411_PTH
PTH175.20170411	-6.44583714862083	3.7598443099968	CD4_C03-GNLY	P0411_PTH
PTH21.20170411	-6.51409781832908	3.7501938411705	CD4_C03-GNLY	P0411_PTH
PTH23.20170411	-6.49868882556175	3.67770171852036	CD4_C03-GNLY	P0411_PTH
PTH24.20170411	-5.53521932025169	3.8483862945549	CD4_C03-GNLY	P0411_PTH
PTH27.20170411	-6.26088059802268	4.37120843620224	CD4_C03-GNLY	P0411_PTH
PTH30.20170411	-5.81108964343284	4.29782939643784	CD4_C03-GNLY	P0411_PTH
PTH37.20170411	-6.60604775805686	3.97067189903183	CD4_C03-GNLY	P0411_PTH
PTH39.20170411	-6.24626410861228	4.22048783988876	CD4_C03-GNLY	P0411_PTH
PTH4.20170411	-6.42699683566306	4.37167764396591	CD4_C03-GNLY	P0411_PTH
PTH42.20170411	-6.78981889147971	3.86604142875595	CD4_C03-GNLY	P0411_PTH
PTH45.20170411	-5.65680850405906	4.38799048156662	CD4_C03-GNLY	P0411_PTH
PTH49.20170411	-6.42465032000755	3.8408281871788	CD4_C03-GNLY	P0411_PTH
PTH50.20170411	-6.04393685717796	3.82105136604233	CD4_C03-GNLY	P0411_PTH
PTH5.20170411	-6.5710507716677	1.52330005855484	CD4_C03-GNLY	P0411_PTH
PTH52.20170411	-3.14591468234275	3.25163460464401	CD4_C03-GNLY	P0411_PTH
PTH62.20170411	-6.53371299166892	3.78593064041061	CD4_C03-GNLY	P0411_PTH
PTH70.20170411	2.64176141361977	3.84369230956955	CD4_C03-GNLY	P0411_PTH
PTH74.20170411	-6.39056933779929	4.09730196685715	CD4_C03-GNLY	P0411_PTH
PTH85.20170411	-6.39996398349021	3.83899307937546	CD4_C03-GNLY	P0411_PTH
PTH87.20170411	-5.96490491290305	4.05568385810776	CD4_C03-GNLY	P0411_PTH
PTH88.20170411	-6.14332688708518	4.06796432228012	CD4_C03-GNLY	P0411_PTH
PTH90.20170411	-5.61817849536155	3.984277970504	CD4_C03-GNLY	P0411_PTH
PTH99.20170411	-6.40201342959617	4.12987781257553	CD4_C03-GNLY	P0411_PTH
NTH21.20170413	-5.78157723803733	3.60418487281723	CD4_C03-GNLY	P0413_NTH
PTH1.20170413	-6.00381768603538	4.12264943809433	CD4_C03-GNLY	P0413_PTH
PTH50.20170413	-5.79705394168113	4.16409683914108	CD4_C03-GNLY	P0413_PTH
PTH53.20170413	1.97007571797158	3.87561274261398	CD4_C03-GNLY	P0413_PTH
TTH125.20170413	-6.34305823703025	4.35920167655869	CD4_C03-GNLY	P0413_TTH
P0701.PTH.2.28	-6.03667939563011	4.14520145149155	CD4_C03-GNLY	P0701_PTH
P0701.PTH.2.5	-1.2112718905947	3.44232297630234	CD4_C03-GNLY	P0701_PTH
P0701.PTH.2.54	-6.25207675357078	4.29935193748398	CD4_C03-GNLY	P0701_PTH
P0701.PTH.2.57	-5.92688525576804	4.42482829780502	CD4_C03-GNLY	P0701_PTH
P0701.PTH.2.66	-5.9148761119387	4.35359240264816	CD4_C03-GNLY	P0701_PTH
NTH65.20170825	-4.50299204249595	-0.11166178493576	CD4_C03-GNLY	P0825_NTH
PTH123.20170825	-6.36504758258079	3.97863198013229	CD4_C03-GNLY	P0825_PTH
PTH126.20170825	-0.601383078067644	3.66756296844406	CD4_C03-GNLY	P0825_PTH
PTH131.20170825	-5.94677604098533	4.16294861526413	CD4_C03-GNLY	P0825_PTH
PTH134.20170825	-5.82539523501609	4.51597381324692	CD4_C03-GNLY	P0825_PTH
PTH142.20170825	-0.654075437381013	3.67529917449875	CD4_C03-GNLY	P0825_PTH
PTH144.20170825	-6.07246220965598	4.32656670303269	CD4_C03-GNLY	P0825_PTH
PTH49.20170825	-0.624152918501838	3.58334589691086	CD4_C03-GNLY	P0825_PTH
PTH51.20170825	-1.40060407777046	2.94026017875595	CD4_C03-GNLY	P0825_PTH
PTH54.20170825	-6.28360618014549	4.27241564483566	CD4_C03-GNLY	P0825_PTH
PTH56.20170825	-5.88797057528709	4.07746840209885	CD4_C03-GNLY	P0825_PTH
PTH60.20170825	-5.76196826358054	4.49480009765549	CD4_C03-GNLY	P0825_PTH
PTH64.20170825	-5.76658261676048	4.41556668968124	CD4_C03-GNLY	P0825_PTH
PTH67.20170825	-1.27161146064018	3.82723427505417	CD4_C03-GNLY	P0825_PTH
PTH69.20170825	-5.94033397097801	4.20876694412155	CD4_C03-GNLY	P0825_PTH
PTH71.20170825	-5.84419358630393	3.98546624870224	CD4_C03-GNLY	P0825_PTH
PTH72.20170825	-6.06954444308494	3.99260616989059	CD4_C03-GNLY	P0825_PTH
PTH90.20170825	-5.62068856616233	4.20612860412521	CD4_C03-GNLY	P0825_PTH
PTH93.20170825	-6.36909354586814	4.14351487846298	CD4_C03-GNLY	P0825_PTH
PTH99.20170825	-3.21295393367027	3.08531833381577	CD4_C03-GNLY	P0825_PTH
PTR65.20170825	1.16344689469125	-2.75118302612381	CD4_C03-GNLY	P0825_PTR
TTY10.20170825	-6.24827683825706	3.62295675964279	CD4_C03-GNLY	P0825_TTY
TTY197.20170825	-5.79252112765525	4.29495073051376	CD4_C03-GNLY	P0825_TTY
TTY198.20170825	-6.13370669741844	4.15983963699265	CD4_C03-GNLY	P0825_TTY
PTH21.0909.ZL	-0.447223224832757	3.58106494636459	CD4_C03-GNLY	P0909_PTH
PTH37.0909.ZL	-1.91887677569602	3.22565818519516	CD4_C03-GNLY	P0909_PTH
PTH4.0909.ZL	2.86272107701089	2.84112311096115	CD4_C03-GNLY	P0909_PTH
PTH57.0909.ZL	-5.83640302081321	4.43997860641403	CD4_C03-GNLY	P0909_PTH
PTH72.0909.ZL	-2.08977306742881	3.1577227184288	CD4_C03-GNLY	P0909_PTH
PTH76.0909.ZL	-5.97771418948386	4.41387654037399	CD4_C03-GNLY	P0909_PTH
PTH83.0909.ZL	-1.25388712544654	2.68278647155685	CD4_C03-GNLY	P0909_PTH
PTH10.20161012	-5.54479945559715	4.16990543098373	CD4_C03-GNLY	P1012_PTH
PTH17.20161012	-5.86054099459861	4.48373389930649	CD4_C03-GNLY	P1012_PTH
PTH24.20161012	-6.23393214602683	4.39663482398911	CD4_C03-GNLY	P1012_PTH
PTH28.20161012	-6.29909766574119	4.39095044822617	CD4_C03-GNLY	P1012_PTH
PTH29.20161012	-6.41081965823386	3.88631773681564	CD4_C03-GNLY	P1012_PTH
PTH35.20161012	-5.92521489520286	4.3478398391716	CD4_C03-GNLY	P1012_PTH
PTH39.20161012	-0.560935334458097	3.09976769180222	CD4_C03-GNLY	P1012_PTH
PTH44.20161012	-5.79118502993797	4.6083448001854	CD4_C03-GNLY	P1012_PTH
PTH62.20161012	-5.85012305636619	4.51531363220139	CD4_C03-GNLY	P1012_PTH
PTH66.20161012	-5.66398585696433	4.39977861137314	CD4_C03-GNLY	P1012_PTH
PTH71.20161012	-6.57591641803001	4.2645411560051	CD4_C03-GNLY	P1012_PTH
PTH76.20161012	-6.32302630801414	4.35810447425766	CD4_C03-GNLY	P1012_PTH
PTH77.20161012	-5.83395207782005	4.55411720962448	CD4_C03-GNLY	P1012_PTH
PTH83.20161012	-5.68258250613426	4.50952506751938	CD4_C03-GNLY	P1012_PTH
PTH87.20161012	-5.91470588107322	4.43581748695297	CD4_C03-GNLY	P1012_PTH
PTH88.20161012	-5.6256653155825	4.29805803985519	CD4_C03-GNLY	P1012_PTH
PTH89.20161012	-5.96392596621726	4.37024403304977	CD4_C03-GNLY	P1012_PTH
PTH90.20161012	-6.46527160067771	4.4092571804039	CD4_C03-GNLY	P1012_PTH
PTH92.20161012	-5.83971513171409	3.9369397232048	CD4_C03-GNLY	P1012_PTH
PTR46.20161012	-6.10772431750511	4.3860797950737	CD4_C03-GNLY	P1012_PTR
PTY17.20161012	-6.38456309695457	4.41127610893173	CD4_C03-GNLY	P1012_PTY
PTY27.20161012	0.416302434013144	3.73019672126694	CD4_C03-GNLY	P1012_PTY
PTY28.20161012	-0.650476855381473	3.28665281028671	CD4_C03-GNLY	P1012_PTY
PTY36.20161012	-1.17934108634208	3.48078299255295	CD4_C03-GNLY	P1012_PTY
PTY38.20161012	-6.12203086276267	4.45334292144699	CD4_C03-GNLY	P1012_PTY
PTY55.20161012	-6.20252192874168	4.37219095916672	CD4_C03-GNLY	P1012_PTY
PTY68.20161012	-5.98348821063255	4.4669497081749	CD4_C03-GNLY	P1012_PTY
PTY74.20161012	-6.04096139331077	4.30128622741623	CD4_C03-GNLY	P1012_PTY
PTY94.20161012	-5.44163907428001	4.1722936698906	CD4_C03-GNLY	P1012_PTY
TTH11.161012	-3.17124713320945	1.98246050567551	CD4_C03-GNLY	P1012_TTH
PTH121.1212	-2.94381512065147	3.32582402915878	CD4_C03-GNLY	P1212_PTH
PTH123.1212	-5.55068171878074	4.23427725524826	CD4_C03-GNLY	P1212_PTH
PTH124.1212	-5.86991990466331	4.20853901595993	CD4_C03-GNLY	P1212_PTH
PTH145.1212	-5.54667771716331	4.03811884612961	CD4_C03-GNLY	P1212_PTH
PTH146.1212	-3.11178220172141	3.42449928016586	CD4_C03-GNLY	P1212_PTH
PTH147.1212	-5.87110865969871	3.85603309364243	CD4_C03-GNLY	P1212_PTH
PTH153.1212	-0.642072496160014	3.35102248878403	CD4_C03-GNLY	P1212_PTH
PTH166.1212	-5.79720414538596	4.49931145400925	CD4_C03-GNLY	P1212_PTH
PTH170.1212	-0.672779479219659	3.40641236991806	CD4_C03-GNLY	P1212_PTH
PTH178.1212	-5.71692765612815	4.44498515815659	CD4_C03-GNLY	P1212_PTH
PTH181.1212	-1.00768555064414	3.46339965553207	CD4_C03-GNLY	P1212_PTH
PTH42.1212	-3.22247517962669	3.20107699127121	CD4_C03-GNLY	P1212_PTH
PTH61.1212	-0.058761962845071	3.69917059631271	CD4_C03-GNLY	P1212_PTH
PTH62.1212	-1.26434422393058	3.28895498008652	CD4_C03-GNLY	P1212_PTH
PTH82.1212	-5.42078078646873	4.22101450653	CD4_C03-GNLY	P1212_PTH
PTH12.20161228	1.03587149719979	3.64573431701584	CD4_C03-GNLY	P1228_PTH
PTH15.20161228	-2.22902298827384	3.00158930511398	CD4_C03-GNLY	P1228_PTH
PTH19.20161228	-5.85098470111106	4.42571974487228	CD4_C03-GNLY	P1228_PTH
PTH20.20161228	1.81400405506875	3.95818901748581	CD4_C03-GNLY	P1228_PTH
PTH28.20161228	-3.06937445063804	2.33396292419357	CD4_C03-GNLY	P1228_PTH
PTH34.20161228	-5.81897033114646	4.30264998168869	CD4_C03-GNLY	P1228_PTH
PTH37.20161228	-5.98004592318748	3.7966878482811	CD4_C03-GNLY	P1228_PTH
PTH45.20161228	-5.31469453234886	4.00428391189499	CD4_C03-GNLY	P1228_PTH
PTH65.20161228	-1.51526332755302	3.43034578056259	CD4_C03-GNLY	P1228_PTH
PTH69.20161228	-2.30969262976859	3.19588709564133	CD4_C03-GNLY	P1228_PTH
PTH74.20161228	-5.63230765719627	4.32383275718613	CD4_C03-GNLY	P1228_PTH
PTH77.20161228	-6.01126492877219	4.25714636535568	CD4_C03-GNLY	P1228_PTH
PTH80.20161228	-5.73882926364158	4.29136157722397	CD4_C03-GNLY	P1228_PTH
PTH81.20161228	-6.75179255862449	4.06312609405441	CD4_C03-GNLY	P1228_PTH
PTH82.20161228	-1.16371006627296	3.4686095783226	CD4_C03-GNLY	P1228_PTH
PTH83.20161228	-3.999327072098	3.39283300132675	CD4_C03-GNLY	P1228_PTH
PTH9.20161228	-3.59313166995261	2.95145059318466	CD4_C03-GNLY	P1228_PTH
NP720.20180123	0.955447665260093	0.403524584483338	CD4_C04-TCF7	P0123_NP7
NP73.20180123	0.313656858012931	0.83099137933178	CD4_C04-TCF7	P0123_NP7
NP743.20180123	0.622595420882956	0.606447733353806	CD4_C04-TCF7	P0123_NP7
NP744.20180123	0.618283382461326	0.601375780414772	CD4_C04-TCF7	P0123_NP7
NP746.20180123	0.808058849380271	1.25084031314774	CD4_C04-TCF7	P0123_NP7
NP75.20180123	1.2589600000837	0.841463602494431	CD4_C04-TCF7	P0123_NP7
NP755.20180123	0.660758248374717	0.531171708714199	CD4_C04-TCF7	P0123_NP7
NP764.20180123	0.872186056182639	0.612268410038186	CD4_C04-TCF7	P0123_NP7
NP776.20180123	0.863649836585776	0.886904172014428	CD4_C04-TCF7	P0123_NP7
NP780.20180123	0.0808976803281468	1.04767251701279	CD4_C04-TCF7	P0123_NP7
NP782.20180123	0.556305638358847	1.35897064895554	CD4_C04-TCF7	P0123_NP7
NP783.20180123	0.261868468330161	1.24662805290146	CD4_C04-TCF7	P0123_NP7
NP788.20180123	0.890286913917319	0.329419202517701	CD4_C04-TCF7	P0123_NP7
NP795.20180123	0.448142758415	1.04637510270996	CD4_C04-TCF7	P0123_NP7
NP796.20180123	1.55387412647988	5.56514621467514	CD4_C04-TCF7	P0123_NP7
NTH14.20180123	1.78238331417824	3.40248847694321	CD4_C04-TCF7	P0123_NTH
NTH15.20180123	2.00805889706399	0.90853486151619	CD4_C04-TCF7	P0123_NTH
NTH17.20180123	1.03790973763253	0.961351818751526	CD4_C04-TCF7	P0123_NTH
NTH18.20180123	0.978379956290976	0.799609921287728	CD4_C04-TCF7	P0123_NTH
NTH20.20180123	0.946658602760093	0.84185338706894	CD4_C04-TCF7	P0123_NTH
NTH27.20180123	0.942822209403769	0.934281683873368	CD4_C04-TCF7	P0123_NTH
NTH32.20180123	0.597236028716819	0.755829557191563	CD4_C04-TCF7	P0123_NTH
NTH35.20180123	-0.00245464701865494	0.936239756058884	CD4_C04-TCF7	P0123_NTH
NTH36.20180123	0.497993937537925	0.79892108530922	CD4_C04-TCF7	P0123_NTH
NTH38.20180123	0.371772161529319	1.03046388120575	CD4_C04-TCF7	P0123_NTH
NTH40.20180123	0.773182502792136	0.96761164755745	CD4_C04-TCF7	P0123_NTH
NTH47.20180123	0.522649279639975	0.232342756699753	CD4_C04-TCF7	P0123_NTH
NTH52.20180123	0.842116228149192	0.748481965970231	CD4_C04-TCF7	P0123_NTH
NTH54.20180123	0.915941468284385	0.777965567421151	CD4_C04-TCF7	P0123_NTH
NTH62.20180123	0.112100235030906	1.00458607764168	CD4_C04-TCF7	P0123_NTH
NTH68.20180123	0.376117399738089	1.49159676523132	CD4_C04-TCF7	P0123_NTH
NTH71.20180123	0.405549636886374	0.830587423752976	CD4_C04-TCF7	P0123_NTH
NTH78.20180123	-2.32321179766868	-1.4156083992012	CD4_C04-TCF7	P0123_NTH
NTH94.20180123	1.45103012661721	0.908659256409836	CD4_C04-TCF7	P0123_NTH
NTH95.20180123	0.377712241218345	0.767261787664128	CD4_C04-TCF7	P0123_NTH
NTR13.20180123	0.705531469390647	0.844953752469254	CD4_C04-TCF7	P0123_NTR
NTR40.20180123	0.506432643935935	0.419457651089859	CD4_C04-TCF7	P0123_NTR
NTR69.20180123	0.824644080207602	0.922371930789185	CD4_C04-TCF7	P0123_NTR
NTR73.20180123	1.02507268528725	0.984309531163407	CD4_C04-TCF7	P0123_NTR
NTR78.20180123	0.613679162071006	1.3400587508194	CD4_C04-TCF7	P0123_NTR
NTR88.20180123	0.44861232380654	0.780715204190445	CD4_C04-TCF7	P0123_NTR
NTR94.20180123	2.64958178143288	1.60245168895645	CD4_C04-TCF7	P0123_NTR
NTH10.20170215	0.195620587871329	0.820029027175141	CD4_C04-TCF7	P0215_NTH
NTH15.20170215	1.27454709152962	0.363897330474091	CD4_C04-TCF7	P0215_NTH
NTH17.20170215	0.218313804672019	0.826126090597344	CD4_C04-TCF7	P0215_NTH
NTH28.20170215	1.07128070931222	0.466767526578141	CD4_C04-TCF7	P0215_NTH
NTH3.20170215	-0.224359550668939	1.03370416850967	CD4_C04-TCF7	P0215_NTH
NTH34.20170215	-0.0071554269335109	0.982050783347321	CD4_C04-TCF7	P0215_NTH
NTH39.20170215	-0.0180966939470607	0.649215493697656	CD4_C04-TCF7	P0215_NTH
NTH42.20170215	-0.117296912863	1.14395309181137	CD4_C04-TCF7	P0215_NTH
NTH52.20170215	0.259110561416404	0.295645750474167	CD4_C04-TCF7	P0215_NTH
NTH67.20170215	-0.304094621135934	1.06022108287735	CD4_C04-TCF7	P0215_NTH
NTH79.20170215	1.28156994919564	0.0506932208053593	CD4_C04-TCF7	P0215_NTH
NTH84.20170215	-0.299289622499688	0.992418862294388	CD4_C04-TCF7	P0215_NTH
PTH169.20170215	2.3935168896177	5.68865466804428	CD4_C04-TCF7	P0215_PTH
TTH100.20170215	0.367418817088858	-2.23696994094925	CD4_C04-TCF7	P0215_TTH
TTH104.20170215	0.946203461692588	4.13701821060104	CD4_C04-TCF7	P0215_TTH
TTH93.20170215	1.18567883114602	2.04810763091965	CD4_C04-TCF7	P0215_TTH
TTR43.20170215	0.158165684745566	0.540456033658219	CD4_C04-TCF7	P0215_TTR
TP718.20180309	-0.705220797254785	-2.53949784545975	CD4_C04-TCF7	P0309_TP7
TP723.20180309	-0.0524019684336025	0.747163921009732	CD4_C04-TCF7	P0309_TP7
TP770.20180309	1.07087742428567	0.0622063347808842	CD4_C04-TCF7	P0309_TP7
TTH100.20180309	0.109107724235312	0.172276831578446	CD4_C04-TCF7	P0309_TTH
TTH127.20180309	0.48154496292855	-0.00956165103988604	CD4_C04-TCF7	P0309_TTH
TTH146.20180309	0.805200806663291	0.454415641140175	CD4_C04-TCF7	P0309_TTH
TTH15.20180309	-0.0653921451113063	0.498957834552956	CD4_C04-TCF7	P0309_TTH
TTH160.20180309	0.147094837234275	0.278336829852295	CD4_C04-TCF7	P0309_TTH
TTH35.20180309	0.496788135574118	0.341769284915162	CD4_C04-TCF7	P0309_TTH
TTH41.20180309	-0.180223622514947	1.02999169320984	CD4_C04-TCF7	P0309_TTH
TTH46.20180309	2.0795360718229	0.413131079982949	CD4_C04-TCF7	P0309_TTH
TTH57.20180309	0.478420249030845	0.114673442553711	CD4_C04-TCF7	P0309_TTH
TTH59.20180309	0.665921321914451	-0.166092388916778	CD4_C04-TCF7	P0309_TTH
TTH81.20180309	-0.204473653032525	0.767504840504361	CD4_C04-TCF7	P0309_TTH
TTH82.20180309	-0.17284027595733	1.11421392054482	CD4_C04-TCF7	P0309_TTH
TTH89.20180309	0.750318757102744	-0.0444880059249874	CD4_C04-TCF7	P0309_TTH
TTH91.20180309	-0.0649232353708583	0.218051172208024	CD4_C04-TCF7	P0309_TTH
NTH15.20170411	-0.338605635955079	-0.632296912957	CD4_C04-TCF7	P0411_NTH
NTH30.20170411	0.342943779037253	0.317959166478348	CD4_C04-TCF7	P0411_NTH
NTH32.20170411	0.259212127731101	-0.163432770062255	CD4_C04-TCF7	P0411_NTH
NTH41.20170411	0.417695871398703	0.82917443604393	CD4_C04-TCF7	P0411_NTH
NTH42.20170411	1.61962019543435	0.96525586337967	CD4_C04-TCF7	P0411_NTH
NTH44.20170411	0.678199878738181	0.585753313612175	CD4_C04-TCF7	P0411_NTH
NTH47.20170411	0.0892553840139073	0.744147866379452	CD4_C04-TCF7	P0411_NTH
NTH49.20170411	0.608751526878135	0.822356901478005	CD4_C04-TCF7	P0411_NTH
NTH52.20170411	0.292193344638602	0.415390617560578	CD4_C04-TCF7	P0411_NTH
NTH53.20170411	0.0871714268186253	0.763086534451676	CD4_C04-TCF7	P0411_NTH
NTH57.20170411	1.55037104229714	0.906779415320588	CD4_C04-TCF7	P0411_NTH
NTH63.20170411	0.986041298911826	3.52530170173569	CD4_C04-TCF7	P0411_NTH
NTH65.20170411	0.348887136981742	0.443779952239228	CD4_C04-TCF7	P0411_NTH
NTH69.20170411	1.85045253376748	3.58800340385361	CD4_C04-TCF7	P0411_NTH
NTH75.20170411	0.528641096160666	0.782699934553338	CD4_C04-TCF7	P0411_NTH
NTH78.20170411	0.681624165580527	0.586484982978535	CD4_C04-TCF7	P0411_NTH
NTH80.20170411	0.82631122212197	0.773900940429402	CD4_C04-TCF7	P0411_NTH
NTH82.20170411	2.09459339718606	3.25637555808945	CD4_C04-TCF7	P0411_NTH
NTH85.20170411	0.941198340461509	0.78317364246769	CD4_C04-TCF7	P0411_NTH
NTH89.20170411	1.23396324257638	0.780283577155304	CD4_C04-TCF7	P0411_NTH
TTH71.20170411	0.258364728496329	0.527812502693367	CD4_C04-TCF7	P0411_TTH
NTH29.20170413	-0.206048288538201	1.05547589750214	CD4_C04-TCF7	P0413_NTH
NTH92.20170413	0.119237056777732	1.07072082848473	CD4_C04-TCF7	P0413_NTH
NTH95.20170413	0.0974359426953954	1.05066002101822	CD4_C04-TCF7	P0413_NTH
TTH13.20170413	1.24349867443825	-2.27145289688187	CD4_C04-TCF7	P0413_TTH
P0701.NTR.103	2.82510196308877	3.25238443107529	CD4_C04-TCF7	P0701_NTR
P0701.NTR.114	1.90024458508279	2.51037002296371	CD4_C04-TCF7	P0701_NTR
P0701.NTR.1.26	2.86046325306679	2.32578588218613	CD4_C04-TCF7	P0701_NTR
P0701.NTR.1.31	2.3127108726957	3.22861147613449	CD4_C04-TCF7	P0701_NTR
P0701.NTR.1.33	2.75566684345986	3.50349522323532	CD4_C04-TCF7	P0701_NTR
P0701.NTR.1.36	2.52608071903969	3.27030516357346	CD4_C04-TCF7	P0701_NTR
P0701.NTR.148	2.58202373127724	3.27770066947861	CD4_C04-TCF7	P0701_NTR
P0701.NTR.1.62	2.26907383541848	2.82911706657333	CD4_C04-TCF7	P0701_NTR
P0701.NTR.1.66	2.06090818981911	2.85673905105515	CD4_C04-TCF7	P0701_NTR
P0701.NTR.1.67	2.8122488174894	3.62244082183762	CD4_C04-TCF7	P0701_NTR
P0701.NTR.1.82	2.44758235554482	3.48491049499435	CD4_C04-TCF7	P0701_NTR
P0701.NTR.1.83	2.65401302914406	3.62018705100937	CD4_C04-TCF7	P0701_NTR
P0701_TTH.1_38	1.89172469715859	2.61477542610092	CD4_C04-TCF7	P0701_TTH
P0701_TTH.1_59	2.50390135388161	2.65190017909927	CD4_C04-TCF7	P0701_TTH
P0701_TTH.1_65	2.21710573773171	3.22057557792587	CD4_C04-TCF7	P0701_TTH
P0701_TTH.1_95	2.808125845001	2.41660130710526	CD4_C04-TCF7	P0701_TTH
NTH103.20170825	0.91040181259896	0.63003874697907	CD4_C04-TCF7	P0825_NTH
NTH12.20170825	-0.172728308632119	-0.27715729980545	CD4_C04-TCF7	P0825_NTH
NTH20.20170825	0.0107220921971959	0.801733381461335	CD4_C04-TCF7	P0825_NTH
NTH22.20170825	0.86067926029946	0.411327070903016	CD4_C04-TCF7	P0825_NTH
NTH28.20170825	1.32377611737038	-0.118908517647552	CD4_C04-TCF7	P0825_NTH
NTH31.20170825	1.47854839901711	0.635879165839386	CD4_C04-TCF7	P0825_NTH
NTH34.20170825	0.693365207717673	0.27532420248909	CD4_C04-TCF7	P0825_NTH
NTH40.20170825	1.08476149182107	0.62405729421599	CD4_C04-TCF7	P0825_NTH
NTH4.20170825	0.393891981647269	-0.381137721825409	CD4_C04-TCF7	P0825_NTH
NTH45.20170825	1.78342091183449	1.0018372008316	CD4_C04-TCF7	P0825_NTH
NTH48.20170825	0.950807443664328	-0.505501382637786	CD4_C04-TCF7	P0825_NTH
NTH56.20170825	1.30974983315255	0.745177670728398	CD4_C04-TCF7	P0825_NTH
NTH72.20170825	0.543229452178733	0.391207582663727	CD4_C04-TCF7	P0825_NTH
NTH78.20170825	1.0019096050718	0.976595200013352	CD4_C04-TCF7	P0825_NTH
NTH83.20170825	0.816485038802878	0.39675707311554	CD4_C04-TCF7	P0825_NTH
NTH84.20170825	1.50319158177163	0.802458769988251	CD4_C04-TCF7	P0825_NTH
NTH91.20170825	0.324347427890555	0.832448742698861	CD4_C04-TCF7	P0825_NTH
NTH92.20170825	1.36190687756325	-0.651854269791412	CD4_C04-TCF7	P0825_NTH
NTY100.20170825	0.218837908313529	-0.0495365789421077	CD4_C04-TCF7	P0825_NTY
NTY105.20170825	0.0763576541402501	0.184598154734803	CD4_C04-TCF7	P0825_NTY
NTY11.20170825	0.663997760818259	0.421742475938034	CD4_C04-TCF7	P0825_NTY
NTY112.20170825	1.21638762097146	0.554398364733887	CD4_C04-TCF7	P0825_NTY
NTY118.20170825	0.786407104537742	0.590398735713196	CD4_C04-TCF7	P0825_NTY
NTY127.20170825	1.00736521820809	0.357463813733292	CD4_C04-TCF7	P0825_NTY
NTY14.20170825	0.399139634177939	0.18969599099083	CD4_C04-TCF7	P0825_NTY
NTY2.20170825	0.134074739024894	-0.727426164437103	CD4_C04-TCF7	P0825_NTY
NTY39.20170825	1.25739835839059	0.181583709429932	CD4_C04-TCF7	P0825_NTY
NTY4.20170825	0.520166507766501	0.272566355179978	CD4_C04-TCF7	P0825_NTY
NTY61.20170825	2.1203452263334	1.18171895236893	CD4_C04-TCF7	P0825_NTY
NTY67.20170825	0.262115291164176	0.373902923773957	CD4_C04-TCF7	P0825_NTY
TTH113.20170825	5.32263599972512	-0.87525128631668	CD4_C04-TCF7	P0825_TTH
TTH140.20170825	-0.378581621839746	-0.74214696197586	CD4_C04-TCF7	P0825_TTH
TTH149.20170825	-0.204701342775567	-1.79341458587723	CD4_C04-TCF7	P0825_TTH
TTH229.20170825	1.13940631489541	0.543793483983708	CD4_C04-TCF7	P0825_TTH
TTH242.20170825	-0.714380421831353	-2.3129587104805	CD4_C04-TCF7	P0825_TTH
TTH249.20170825	0.144356540248649	0.787633112978173	CD4_C04-TCF7	P0825_TTH
TTY75.20170825	0.735515347526328	0.132924205970002	CD4_C04-TCF7	P0825_TTY
NTH101.0909.ZL	2.23121415715005	2.94480205268784	CD4_C04-TCF7	P0909_NTH
NTH105.0909.ZL	1.29796694855477	5.68166137428207	CD4_C04-TCF7	P0909_NTH
NTH107.0909.ZL	1.96601568798806	5.22366834373398	CD4_C04-TCF7	P0909_NTH
NTH120.0909.ZL	1.91612660031106	2.7227349349968	CD4_C04-TCF7	P0909_NTH
NTH123.0909.ZL	2.99335991482522	1.78529072494431	CD4_C04-TCF7	P0909_NTH
NTH125.0909.ZL	2.02650057415749	2.6228687831871	CD4_C04-TCF7	P0909_NTH
NTH127.0909.ZL	2.0570100460508	2.35293758602066	CD4_C04-TCF7	P0909_NTH
NTH132.0909.ZL	2.09657513241555	2.76761866302414	CD4_C04-TCF7	P0909_NTH
NTH134.0909.ZL	2.2699748192289	2.77266813011093	CD4_C04-TCF7	P0909_NTH
NTH135.0909.ZL	2.91901289562966	1.68040919990463	CD4_C04-TCF7	P0909_NTH
NTH138.0909.ZL	2.00166856388833	2.94077707023544	CD4_C04-TCF7	P0909_NTH
NTH140.0909.ZL	2.34359180073525	2.42044640273972	CD4_C04-TCF7	P0909_NTH
NTH141.0909.ZL	1.08337318043496	6.73196387977524	CD4_C04-TCF7	P0909_NTH
NTH145.0909.ZL	2.16657840351845	2.75952006072922	CD4_C04-TCF7	P0909_NTH
NTH146.0909.ZL	2.20691429714944	2.63354802818222	CD4_C04-TCF7	P0909_NTH
NTH148.0909.ZL	2.36250459294106	2.56969810218735	CD4_C04-TCF7	P0909_NTH
NTH15.0909.ZL	1.04146896939065	6.65052390785141	CD4_C04-TCF7	P0909_NTH
NTH162.0909.ZL	2.23741304020669	2.57251001090927	CD4_C04-TCF7	P0909_NTH
NTH164.0909.ZL	2.49209558110024	2.68615461082382	CD4_C04-TCF7	P0909_NTH
NTH165.0909.ZL	2.28621827702309	2.52250111789627	CD4_C04-TCF7	P0909_NTH
NTH168.0909.ZL	2.0251873646238	2.84456802101059	CD4_C04-TCF7	P0909_NTH
NTH172.0909.ZL	2.12585841755654	2.55263150424881	CD4_C04-TCF7	P0909_NTH
NTH173.0909.ZL	1.91397773365761	2.59389568061752	CD4_C04-TCF7	P0909_NTH
NTH177.0909.ZL	1.8947695408323	2.67451644630356	CD4_C04-TCF7	P0909_NTH
NTH180.0909.ZL	1.70180236439492	2.97839284629746	CD4_C04-TCF7	P0909_NTH
NTH184.0909.ZL	2.24168049435403	2.5426572629921	CD4_C04-TCF7	P0909_NTH
NTH187.0909.ZL	3.01808129887368	3.84761071891708	CD4_C04-TCF7	P0909_NTH
NTH19.0909.ZL	1.74347197155739	2.99379134864731	CD4_C04-TCF7	P0909_NTH
NTH191.0909.ZL	3.00870191197182	1.58108539075775	CD4_C04-TCF7	P0909_NTH
NTH20.0909.ZL	2.38121091465737	2.6648461887352	CD4_C04-TCF7	P0909_NTH
NTH27.0909.ZL	2.05429874996926	2.55317855567856	CD4_C04-TCF7	P0909_NTH
NTH3.0909.ZL	2.07850777249123	3.10482788772507	CD4_C04-TCF7	P0909_NTH
NTH32.0909.ZL	1.35641705136086	4.87207389564438	CD4_C04-TCF7	P0909_NTH
NTH36.0909.ZL	1.92466007809426	2.50607872695847	CD4_C04-TCF7	P0909_NTH
NTH39.0909.ZL	2.5188876305082	2.07355225772781	CD4_C04-TCF7	P0909_NTH
NTH44.0909.ZL	2.07987391094948	3.12443614692612	CD4_C04-TCF7	P0909_NTH
NTH46.0909.ZL	2.32428299526955	2.57650936336441	CD4_C04-TCF7	P0909_NTH
NTH52.0909.ZL	1.85628615956094	3.1854875156395	CD4_C04-TCF7	P0909_NTH
NTH66.0909.ZL	2.40626083950783	5.31687331886215	CD4_C04-TCF7	P0909_NTH
NTH67.0909.ZL	2.31879531483437	2.81033278198166	CD4_C04-TCF7	P0909_NTH
NTH68.0909.ZL	2.30973302464272	2.6058143445961	CD4_C04-TCF7	P0909_NTH
NTH71.0909.ZL	1.48853193859841	5.83930087776108	CD4_C04-TCF7	P0909_NTH
NTH77.0909.ZL	2.20576535801675	2.69665933341904	CD4_C04-TCF7	P0909_NTH
NTH8.0909.ZL	2.20409499745156	2.78216195793076	CD4_C04-TCF7	P0909_NTH
NTH86.0909.ZL	2.14089595417763	2.47158516139908	CD4_C04-TCF7	P0909_NTH
NTH87.0909.ZL	2.49760138134743	2.61909437866135	CD4_C04-TCF7	P0909_NTH
NTH91.0909.ZL	2.10302840809609	2.55985677928848	CD4_C04-TCF7	P0909_NTH
NTH96.0909.ZL	2.209493032501	2.65897608489914	CD4_C04-TCF7	P0909_NTH
NTH98.0909.ZL	2.14373289685036	2.86851239890976	CD4_C04-TCF7	P0909_NTH
NTH99.0909.ZL	2.28457557301308	2.66803765983505	CD4_C04-TCF7	P0909_NTH
TTH118.0909.ZL	1.89653050045754	4.23527169914169	CD4_C04-TCF7	P0909_TTH
TTH133.0909.ZL	2.86362802128579	0.662172264300269	CD4_C04-TCF7	P0909_TTH
TTH159.0909.ZL	2.47782265286233	3.16388488502426	CD4_C04-TCF7	P0909_TTH
TTH164.0909.ZL	1.93725144009377	2.87092638702316	CD4_C04-TCF7	P0909_TTH
TTH215.160909.ZL	2.16688095669533	2.40942967624588	CD4_C04-TCF7	P0909_TTH
TTH233.160909.ZL	1.93485032658364	2.46553660125656	CD4_C04-TCF7	P0909_TTH
TTH26.0909.ZL	1.92116414646889	2.50807071418686	CD4_C04-TCF7	P0909_TTH
TTH32.0909.ZL	1.95069061856057	2.68565250129623	CD4_C04-TCF7	P0909_TTH
TTH44.0909.ZL	2.94501649479653	1.53021383972092	CD4_C04-TCF7	P0909_TTH
TTH56.0909.ZL	1.81230651478554	3.00428868026657	CD4_C04-TCF7	P0909_TTH
TTH57.0909.ZL	2.38161121945168	3.13069439620895	CD4_C04-TCF7	P0909_TTH
TTH59.0909.ZL	2.43560062985207	2.75649548263474	CD4_C04-TCF7	P0909_TTH
TTH61.0909.ZL	2.28879725079323	-2.37669896392899	CD4_C04-TCF7	P0909_TTH
TTH84.0909.ZL	2.06176387409951	2.88968539924545	CD4_C04-TCF7	P0909_TTH
TTY10.20160909	2.72130166630532	1.63286859483643	CD4_C04-TCF7	P0909_TTY
TTY12.20160909	1.94778071980263	2.50625766010208	CD4_C04-TCF7	P0909_TTY
TTY2.20160909	1.86518584828164	2.41506565303726	CD4_C04-TCF7	P0909_TTY
TTY4.20160909	1.8605042610624	2.54917216987534	CD4_C04-TCF7	P0909_TTY
TTY85.20160909	2.22619234661843	2.26438332290573	CD4_C04-TCF7	P0909_TTY
TTH114.20161012	2.26104055981423	2.94117832870407	CD4_C04-TCF7	P1012_TTH
TTH115.20161012	2.34464155773904	2.63860381336136	CD4_C04-TCF7	P1012_TTH
TTH119.20161012	2.13027202229287	4.41594219894333	CD4_C04-TCF7	P1012_TTH
TTH121.20161012	2.2816046390989	2.65681768150253	CD4_C04-TCF7	P1012_TTH
TTH126.20161012	1.25391565899636	5.76187015266342	CD4_C04-TCF7	P1012_TTH
TTH128.20161012	2.26583158116128	-2.44653915672379	CD4_C04-TCF7	P1012_TTH
TTH133.20161012	2.10734497647073	2.62636161537094	CD4_C04-TCF7	P1012_TTH
TTH134.20161012	2.47267471890237	3.00909877509995	CD4_C04-TCF7	P1012_TTH
TTH146.20161012	2.46118771176125	2.81413961143417	CD4_C04-TCF7	P1012_TTH
TTH165.20161012	1.31579565148141	5.62650562019272	CD4_C04-TCF7	P1012_TTH
TTH177.20161012	1.08750914673592	4.44356990547104	CD4_C04-TCF7	P1012_TTH
TTH180.20161012	2.3460725460508	-2.31004595069962	CD4_C04-TCF7	P1012_TTH
TTH184.20161012	2.01205813030984	3.22268081397934	CD4_C04-TCF7	P1012_TTH
TTH185.20161012	2.94915258030678	2.20421016902847	CD4_C04-TCF7	P1012_TTH
TTH192.20161012	2.69102870564248	1.9821456739418	CD4_C04-TCF7	P1012_TTH
TTH51.161012	2.27691732983376	5.28485084266586	CD4_C04-TCF7	P1012_TTH
TTH55.161012	2.75941907505776	2.55603719444199	CD4_C04-TCF7	P1012_TTH
TTH60.161012	2.36637031178261	2.75868797988815	CD4_C04-TCF7	P1012_TTH
TTH69.161012	2.38000117878701	-2.42275070457535	CD4_C04-TCF7	P1012_TTH
TTH71.161012	3.07961522679116	2.02811408729477	CD4_C04-TCF7	P1012_TTH
TTH92.20161012	1.84594523052956	2.88210726470871	CD4_C04-TCF7	P1012_TTH
TTY148.20161012	2.25147186856057	5.34693361015244	CD4_C04-TCF7	P1012_TTY
TTY41.20161012	1.29178725819375	3.52277208061142	CD4_C04-TCF7	P1012_TTY
NTH101.20161212	0.373340180919425	0.809125534605217	CD4_C04-TCF7	P1212_NTH
NTH105.20161212	1.86040865521218	3.55431104392929	CD4_C04-TCF7	P1212_NTH
NTH108.20161212	0.427487126395957	0.686409364800883	CD4_C04-TCF7	P1212_NTH
NTH113.20161212	0.733005991981284	1.41257227153702	CD4_C04-TCF7	P1212_NTH
NTH119.20161212	1.67838918308999	0.866706855010224	CD4_C04-TCF7	P1212_NTH
NTH121.20161212	0.70621275048043	0.555183670829964	CD4_C04-TCF7	P1212_NTH
NTH122.20161212	0.747179022834556	0.595957885842753	CD4_C04-TCF7	P1212_NTH
NTH130.20161212	1.91622459034707	0.308482564400864	CD4_C04-TCF7	P1212_NTH
NTH132.20161212	2.26104413609292	1.53812456817551	CD4_C04-TCF7	P1212_NTH
NTH134.20161212	1.56716715435769	3.22230005950851	CD4_C04-TCF7	P1212_NTH
NTH139.20161212	1.75466977696206	3.40245080680771	CD4_C04-TCF7	P1212_NTH
NTH140.20161212	0.10139679055001	0.798521853398514	CD4_C04-TCF7	P1212_NTH
NTH151.20161212	0.658866754577414	0.850805751394463	CD4_C04-TCF7	P1212_NTH
NTH15.20161212	0.767181149528281	-0.137883715916442	CD4_C04-TCF7	P1212_NTH
NTH166.20161212	0.617189041183249	1.28354794473572	CD4_C04-TCF7	P1212_NTH
NTH170.20161212	1.6045535717466	2.48742879123611	CD4_C04-TCF7	P1212_NTH
NTH173.20161212	0.244210115478293	0.859772033404541	CD4_C04-TCF7	P1212_NTH
NTH179.20161212	1.80497538189675	3.04996753425522	CD4_C04-TCF7	P1212_NTH
NTH223.20161212	2.42452441792275	4.98314977378769	CD4_C04-TCF7	P1212_NTH
NTH228.20161212	1.6132377300718	1.15465260238571	CD4_C04-TCF7	P1212_NTH
NTH230.20161212	1.89959537129189	4.19931317062302	CD4_C04-TCF7	P1212_NTH
NTH258.20161212	1.71969091038491	3.41600347251816	CD4_C04-TCF7	P1212_NTH
NTH261.20161212	1.61495410542275	1.51833028287811	CD4_C04-TCF7	P1212_NTH
NTH286.20161212	0.0570776377179784	1.25748146266861	CD4_C04-TCF7	P1212_NTH
NTH33.20161212	0.23584126572396	0.257906652402115	CD4_C04-TCF7	P1212_NTH
NTH36.20161212	0.547226420448081	0.716488390576077	CD4_C04-TCF7	P1212_NTH
NTH39.20161212	1.1633013401487	-0.186190002251434	CD4_C04-TCF7	P1212_NTH
NTH43.20161212	1.81103169064309	0.899483136247826	CD4_C04-TCF7	P1212_NTH
NTH50.20161212	2.46551930050637	5.98995900840683	CD4_C04-TCF7	P1212_NTH
NTH52.20161212	2.07549893002297	2.74657607765121	CD4_C04-TCF7	P1212_NTH
NTH63.20161212	0.798761240051047	0.634178643461299	CD4_C04-TCF7	P1212_NTH
NTH66.20161212	0.315898588702933	0.391492492865754	CD4_C04-TCF7	P1212_NTH
NTH7.20161212	1.82305585484292	3.14294481964035	CD4_C04-TCF7	P1212_NTH
NTH8.20161212	2.47179972271706	4.08282018394394	CD4_C04-TCF7	P1212_NTH
NTH95.20161212	2.15623604397561	1.51945484371109	CD4_C04-TCF7	P1212_NTH
NTH98.20161212	0.321200779483573	0.700307521384192	CD4_C04-TCF7	P1212_NTH
NTY8.20161212	0.991380563781516	0.408586732458306	CD4_C04-TCF7	P1212_NTY
TTH21.20161212	-0.246912964775308	-1.43912982254105	CD4_C04-TCF7	P1212_TTH
NTH110.20161228	2.8827792320707	1.44296932907028	CD4_C04-TCF7	P1228_NTH
NTH113.20161228	1.26883160214211	0.499943650674057	CD4_C04-TCF7	P1228_NTH
NTH116.20161228	-0.0122297491571742	0.461165405224991	CD4_C04-TCF7	P1228_NTH
NTH121.20161228	1.75278698544289	2.97716904373093	CD4_C04-TCF7	P1228_NTH
NTH123.20161228	0.522850266502158	0.564381427478028	CD4_C04-TCF7	P1228_NTH
NTH134.20161228	2.12561403851296	2.55584908218308	CD4_C04-TCF7	P1228_NTH
NTH160.20161228	0.575106969878928	0.467248506259156	CD4_C04-TCF7	P1228_NTH
NTH16.20161228	5.42912938755746e-05	0.672573366548849	CD4_C04-TCF7	P1228_NTH
NTH162.20161228	1.9679375801542	2.62534011096878	CD4_C04-TCF7	P1228_NTH
NTH164.20161228	-0.18759355802749	0.806405104111863	CD4_C04-TCF7	P1228_NTH
NTH165.20161228	1.15318380932595	0.607103216808272	CD4_C04-TCF7	P1228_NTH
NTH166.20161228	2.44685851673867	0.304516381930542	CD4_C04-TCF7	P1228_NTH
NTH173.20161228	2.26223169903542	0.17459047527237	CD4_C04-TCF7	P1228_NTH
NTH183.20161228	2.0252205048063	0.268375910233689	CD4_C04-TCF7	P1228_NTH
NTH197.20161228	0.136049619720237	0.631406703378988	CD4_C04-TCF7	P1228_NTH
NTH202.20161228	2.30374180416848	0.206577427100373	CD4_C04-TCF7	P1228_NTH
NTH215.20161228	-0.590749989652156	-0.0980804493911739	CD4_C04-TCF7	P1228_NTH
NTH222.20161228	0.0695935402372044	0.719460002493096	CD4_C04-TCF7	P1228_NTH
NTH225.20161228	0.0129961286046666	0.355280883025361	CD4_C04-TCF7	P1228_NTH
NTH231.20161228	-0.200129785730584	0.87103269190712	CD4_C04-TCF7	P1228_NTH
NTH234.20161228	-0.0752146925470668	0.714119489651156	CD4_C04-TCF7	P1228_NTH
NTH27.20161228	0.00950425009514511	0.682776729922724	CD4_C04-TCF7	P1228_NTH
NTH34.20161228	-0.164736339046701	0.775186195384694	CD4_C04-TCF7	P1228_NTH
NTH40.20161228	2.60817157368447	0.00932640523834272	CD4_C04-TCF7	P1228_NTH
NTH51.20161228	1.90760265927102	2.61861527652664	CD4_C04-TCF7	P1228_NTH
NTH69.20161228	1.52497421841408	0.608893993657065	CD4_C04-TCF7	P1228_NTH
NTH9.20161228	-0.130493530227883	0.884105689238739	CD4_C04-TCF7	P1228_NTH
NTH93.20161228	0.402642777965323	0.652925897968916	CD4_C04-TCF7	P1228_NTH
NTR100.20161228	2.0888019714811	2.49784959049149	CD4_C04-TCF7	P1228_NTR
NTR118.20161228	1.96437369923379	1.91320169658585	CD4_C04-TCF7	P1228_NTR
NTR128.20161228	2.15389834980752	0.110827274035645	CD4_C04-TCF7	P1228_NTR
NTR134.20161228	2.04558240513589	2.28944755287094	CD4_C04-TCF7	P1228_NTR
NTR135.20161228	-0.980852701856835	-0.608626597214508	CD4_C04-TCF7	P1228_NTR
NTR143.20161228	-0.519235105409368	-0.391211622048187	CD4_C04-TCF7	P1228_NTR
NTR144.20161228	1.2496232901075	3.94821525306625	CD4_C04-TCF7	P1228_NTR
NTR152.20161228	-0.0619002666017848	0.846445850443078	CD4_C04-TCF7	P1228_NTR
NTR185.20161228	0.0306838665464085	0.818962044429017	CD4_C04-TCF7	P1228_NTR
NTR199.20161228	-0.192313202812417	0.758444435309601	CD4_C04-TCF7	P1228_NTR
NTR217.20161228	2.55212294201638	0.14158505887909	CD4_C04-TCF7	P1228_NTR
NTR218.20161228	0.0215538058736485	0.257961995314789	CD4_C04-TCF7	P1228_NTR
NTR228.20161228	-0.216089674427255	0.883429653357697	CD4_C04-TCF7	P1228_NTR
NTR239.20161228	1.78404294590737	0.151096350859833	CD4_C04-TCF7	P1228_NTR
NTR242.20161228	2.47574721913125	0.0989421674720768	CD4_C04-TCF7	P1228_NTR
NTR280.20161228	-0.000883528187020421	0.526557154368592	CD4_C04-TCF7	P1228_NTR
TTH33.20161228	-0.551570170714601	-0.272366934109497	CD4_C04-TCF7	P1228_TTH
TTH65.20161228	0.0226094041326207	0.774210616361332	CD4_C04-TCF7	P1228_TTH
TTH68.20161228	1.47377835850503	0.16479963750763	CD4_C04-TCF7	P1228_TTH
NP71.20180123	0.474673143432395	-1.20336078910904	CD4_C05-CXCR6	P0123_NP7
NP714.20180123	1.00684856514718	-1.0896224906929	CD4_C05-CXCR6	P0123_NP7
NP724.20180123	0.865667453811423	-1.28604029922562	CD4_C05-CXCR6	P0123_NP7
NP77.20180123	-0.236480572416528	-1.56355833320694	CD4_C05-CXCR6	P0123_NP7
NP772.20180123	0.803817382858054	-0.768348090935516	CD4_C05-CXCR6	P0123_NP7
NP785.20180123	0.332981935546653	-0.136438720513153	CD4_C05-CXCR6	P0123_NP7
NP79.20180123	0.842321744964377	0.41611582727356	CD4_C05-CXCR6	P0123_NP7
NTH19.20180123	-0.0323149647257167	-1.31766187458115	CD4_C05-CXCR6	P0123_NTH
NTH57.20180123	-0.629064445539458	-2.25088452606277	CD4_C05-CXCR6	P0123_NTH
NTH69.20180123	-2.12292815108512	-1.73102568893509	CD4_C05-CXCR6	P0123_NTH
NTH82.20180123	0.0366033826329869	-0.16048055200653	CD4_C05-CXCR6	P0123_NTH
NTR16.20180123	-0.296053418113931	-1.35502361564712	CD4_C05-CXCR6	P0123_NTR
NTR2.20180123	1.40088259320046	-1.06542455463486	CD4_C05-CXCR6	P0123_NTR
NTR32.20180123	1.47975265126015	-1.24295269756393	CD4_C05-CXCR6	P0123_NTR
NTR34.20180123	0.391445509002463	0.793010107588005	CD4_C05-CXCR6	P0123_NTR
NTR37.20180123	0.930523744628684	-0.946271174240875	CD4_C05-CXCR6	P0123_NTR
NTR38.20180123	0.489213934943931	-0.674605124283599	CD4_C05-CXCR6	P0123_NTR
NTR4.20180123	1.11210011582162	-0.919772975731659	CD4_C05-CXCR6	P0123_NTR
NTR47.20180123	-0.698389054431661	-1.3261570861824	CD4_C05-CXCR6	P0123_NTR
NTR50.20180123	-0.765801915123208	-1.28417765407639	CD4_C05-CXCR6	P0123_NTR
NTR5.20180123	0.818289629028098	-0.922655456352996	CD4_C05-CXCR6	P0123_NTR
NTR53.20180123	0.97518920044686	-0.716322772789764	CD4_C05-CXCR6	P0123_NTR
NTR58.20180123	-0.407430105998262	-1.8503715923317	CD4_C05-CXCR6	P0123_NTR
NTR6.20180123	1.13820873837258	-1.40228318481522	CD4_C05-CXCR6	P0123_NTR
NTR62.20180123	1.69885670285012	-0.881384961891937	CD4_C05-CXCR6	P0123_NTR
NTR71.20180123	0.857187620208518	-1.01352237968521	CD4_C05-CXCR6	P0123_NTR
NTR79.20180123	1.13461815457131	-1.20084356575088	CD4_C05-CXCR6	P0123_NTR
NTR81.20180123	0.691826573417441	-0.449027173805999	CD4_C05-CXCR6	P0123_NTR
NTR9.20180123	-0.143825539543374	-1.38276623992996	CD4_C05-CXCR6	P0123_NTR
PTH24.20180123	-1.91715467829917	3.02792335243149	CD4_C05-CXCR6	P0123_PTH
TP710.20180123	-0.47339860458587	-2.12307309417801	CD4_C05-CXCR6	P0123_TP7
TP7106.20180123	-0.678925083174451	-2.50251364021378	CD4_C05-CXCR6	P0123_TP7
TP7108.20180123	0.974070659683005	-1.89188312797623	CD4_C05-CXCR6	P0123_TP7
TP7137.20180123	-0.646521386846049	-2.64513420372086	CD4_C05-CXCR6	P0123_TP7
TP7140.20180123	0.961372962997214	-2.67057418136673	CD4_C05-CXCR6	P0123_TP7
TP7150.20180123	0.205024114654319	-2.35434364585953	CD4_C05-CXCR6	P0123_TP7
TP7155.20180123	0.384844592616813	-0.0284451177604671	CD4_C05-CXCR6	P0123_TP7
TP7162.20180123	2.02248155216958	-1.6459300449379	CD4_C05-CXCR6	P0123_TP7
TP7167.20180123	-0.295157411291345	-2.07125210075455	CD4_C05-CXCR6	P0123_TP7
TP7168.20180123	-0.361602255298837	-2.44942616729813	CD4_C05-CXCR6	P0123_TP7
TP7171.20180123	1.8035875473478	-1.78251313476639	CD4_C05-CXCR6	P0123_TP7
TP7172.20180123	-0.1580703939936	-1.74495863227921	CD4_C05-CXCR6	P0123_TP7
TP7191.20180123	0.287543884322898	-2.28337621002274	CD4_C05-CXCR6	P0123_TP7
TP75.20180123	-0.527338818802579	-2.01215552597122	CD4_C05-CXCR6	P0123_TP7
TP757.20180123	-0.36399414499019	-2.19663285522537	CD4_C05-CXCR6	P0123_TP7
TP761.20180123	-0.381312617256387	-2.34235405235367	CD4_C05-CXCR6	P0123_TP7
TP774.20180123	-0.418761723830445	-2.1466944149025	CD4_C05-CXCR6	P0123_TP7
TP792.20180123	-0.39783271510814	-1.99356984405594	CD4_C05-CXCR6	P0123_TP7
TTH104.20180123	-0.584286546955897	-2.07711743621902	CD4_C05-CXCR6	P0123_TTH
TTH111.20180123	5.33489548306252	-2.24686311988907	CD4_C05-CXCR6	P0123_TTH
TTH118.20180123	-1.11705137152885	-2.7935323646553	CD4_C05-CXCR6	P0123_TTH
TTH120.20180123	1.07859694103982	-2.89684819488602	CD4_C05-CXCR6	P0123_TTH
TTH125.20180123	0.080855182216422	-1.77719973831253	CD4_C05-CXCR6	P0123_TTH
TTH139.20180123	0.57117902378823	-2.52041506080704	CD4_C05-CXCR6	P0123_TTH
TTH141.20180123	-0.315085717632516	-1.97554349212723	CD4_C05-CXCR6	P0123_TTH
TTH143.20180123	-0.601551342911168	-2.23182915954666	CD4_C05-CXCR6	P0123_TTH
TTH150.20180123	0.242086044357077	-1.8832015922554	CD4_C05-CXCR6	P0123_TTH
TTH154.20180123	-0.119889357282861	-2.40133237152176	CD4_C05-CXCR6	P0123_TTH
TTH16.20180123	-0.372595959498628	-2.23810457496719	CD4_C05-CXCR6	P0123_TTH
TTH167.20180123	0.977254978225486	3.89671183319016	CD4_C05-CXCR6	P0123_TTH
TTH176.20180123	-0.618388713493093	-2.4054069450386	CD4_C05-CXCR6	P0123_TTH
TTH30.20180123	-0.275456466867669	-2.41528009681778	CD4_C05-CXCR6	P0123_TTH
TTH31.20180123	-0.478292466296895	-2.15395139961319	CD4_C05-CXCR6	P0123_TTH
TTH39.20180123	-0.485639945759519	-1.79004382400589	CD4_C05-CXCR6	P0123_TTH
TTH57.20180123	-0.361471438004716	-2.25305580406265	CD4_C05-CXCR6	P0123_TTH
TTH70.20180123	1.16728722195412	-1.83556269912796	CD4_C05-CXCR6	P0123_TTH
TTH79.20180123	1.26349543671395	-1.74241899757462	CD4_C05-CXCR6	P0123_TTH
TTH84.20180123	0.653752437637107	-2.78726863174515	CD4_C05-CXCR6	P0123_TTH
TTH97.20180123	-0.416041144325479	-2.16660498886185	CD4_C05-CXCR6	P0123_TTH
TTR51.20180123	-0.172877797081216	-2.4138789108284	CD4_C05-CXCR6	P0123_TTR
NTH12.20170215	0.529566517875449	-0.816616289902496	CD4_C05-CXCR6	P0215_NTH
NTH16.20170215	0.57708345989968	-0.430301301766204	CD4_C05-CXCR6	P0215_NTH
NTH19.20170215	-0.270945408537133	-0.676202051926422	CD4_C05-CXCR6	P0215_NTH
NTH21.20170215	1.47943626980569	-0.805107586670684	CD4_C05-CXCR6	P0215_NTH
NTH25.20170215	-0.497790069474919	-0.633422367859649	CD4_C05-CXCR6	P0215_NTH
NTH26.20170215	0.159585526988761	-1.27178596763687	CD4_C05-CXCR6	P0215_NTH
NTH30.20170215	-0.0865889873049098	-1.36669539718704	CD4_C05-CXCR6	P0215_NTH
NTH37.20170215	-0.198442676260217	-0.906881087113189	CD4_C05-CXCR6	P0215_NTH
NTH4.20170215	-0.309654482795938	-1.11676728038864	CD4_C05-CXCR6	P0215_NTH
NTH43.20170215	-0.0915627266905147	-1.07420539169388	CD4_C05-CXCR6	P0215_NTH
NTH45.20170215	-0.414348476721986	-0.732693665314483	CD4_C05-CXCR6	P0215_NTH
NTH47.20170215	1.51460587124612	-1.03719865589218	CD4_C05-CXCR6	P0215_NTH
NTH48.20170215	-0.303011783554299	-0.64709674625473	CD4_C05-CXCR6	P0215_NTH
NTH49.20170215	-0.00232441086982071	-1.28487586288528	CD4_C05-CXCR6	P0215_NTH
NTH55.20170215	1.16509675125863	0.474445677708817	CD4_C05-CXCR6	P0215_NTH
NTH56.20170215	1.50598966221596	-0.740920536804962	CD4_C05-CXCR6	P0215_NTH
NTH57.20170215	0.166099539802329	-0.946473114777374	CD4_C05-CXCR6	P0215_NTH
NTH60.20170215	-0.241565951301797	-1.23464249878006	CD4_C05-CXCR6	P0215_NTH
NTH61.20170215	-0.396762558414682	-1.11221622734146	CD4_C05-CXCR6	P0215_NTH
NTH65.20170215	0.111949614093558	-1.10199450759964	CD4_C05-CXCR6	P0215_NTH
NTH70.20170215	-0.167497255995019	-1.28605520038681	CD4_C05-CXCR6	P0215_NTH
NTH71.20170215	-0.340705075456842	-1.00600301532822	CD4_C05-CXCR6	P0215_NTH
NTH73.20170215	1.70123278240945	-0.711505763817596	CD4_C05-CXCR6	P0215_NTH
NTH75.20170215	-0.162858792736276	-0.917203538704681	CD4_C05-CXCR6	P0215_NTH
NTH85.20170215	0.324745765731589	-0.274695806790161	CD4_C05-CXCR6	P0215_NTH
NTH9.20170215	-0.103523709966882	-0.963336937714386	CD4_C05-CXCR6	P0215_NTH
TTH105.20170215	0.680198899314658	-0.621884219933319	CD4_C05-CXCR6	P0215_TTH
TTH111.20170215	0.369657984779136	-0.461951010514068	CD4_C05-CXCR6	P0215_TTH
TTH114.20170215	-0.491731346740468	-1.95215105323868	CD4_C05-CXCR6	P0215_TTH
TTH117.20170215	-0.323046126558526	-1.98328828125076	CD4_C05-CXCR6	P0215_TTH
TTH1.20170215	-0.54873545576547	-2.34099959640579	CD4_C05-CXCR6	P0215_TTH
TTH123.20170215	-0.0462861742517787	-1.09526335506515	CD4_C05-CXCR6	P0215_TTH
TTH14.20170215	-0.0650479878923732	-0.277769618321228	CD4_C05-CXCR6	P0215_TTH
TTH15.20170215	0.295053115890281	-0.955509298134613	CD4_C05-CXCR6	P0215_TTH
TTH20.20170215	0.616868964240806	-0.976733677674102	CD4_C05-CXCR6	P0215_TTH
TTH23.20170215	0.261211029098288	-0.641978972245025	CD4_C05-CXCR6	P0215_TTH
TTH24.20170215	0.496494523093955	-0.467825405884552	CD4_C05-CXCR6	P0215_TTH
TTH25.20170215	-0.545503941520198	-1.98008751182632	CD4_C05-CXCR6	P0215_TTH
TTH27.20170215	-0.0535621728441554	-1.01565503387527	CD4_C05-CXCR6	P0215_TTH
TTH34.20170215	0.883536687896506	-1.48215126304703	CD4_C05-CXCR6	P0215_TTH
TTH35.20170215	-0.76970531900142	-2.00169753341751	CD4_C05-CXCR6	P0215_TTH
TTH55.20170215	-0.538002406402572	-1.35377263336258	CD4_C05-CXCR6	P0215_TTH
TTH61.20170215	-1.05123967786048	-2.50019454269485	CD4_C05-CXCR6	P0215_TTH
TTH63.20170215	0.378282061622397	-0.599996321488189	CD4_C05-CXCR6	P0215_TTH
TTH66.20170215	0.64018856625344	-0.672728412438201	CD4_C05-CXCR6	P0215_TTH
TTH67.20170215	-0.566451699628575	-0.614549987602996	CD4_C05-CXCR6	P0215_TTH
TTH92.20170215	-0.372108944847329	-1.09471701889114	CD4_C05-CXCR6	P0215_TTH
TTH99.20170215	3.38642059902932	-1.09583734779434	CD4_C05-CXCR6	P0215_TTH
TTR107.20170215	-0.460846238925202	-1.98233532219009	CD4_C05-CXCR6	P0215_TTR
TTR109.20170215	1.06245838742043	-1.73064922599869	CD4_C05-CXCR6	P0215_TTR
TTR126.20170215	0.438435903594748	-1.34621357231216	CD4_C05-CXCR6	P0215_TTR
TTR24.20170215	-1.23665113110755	-1.87481116561966	CD4_C05-CXCR6	P0215_TTR
TTR28.20170215	0.414152375266806	-0.413174383927154	CD4_C05-CXCR6	P0215_TTR
TTR38.20170215	-0.462185272171243	-0.681926362801361	CD4_C05-CXCR6	P0215_TTR
TTR39.20170215	-0.392003395750268	-1.17110704689102	CD4_C05-CXCR6	P0215_TTR
TTR54.20170215	2.21039663891579	-0.061126284886169	CD4_C05-CXCR6	P0215_TTR
TTR71.20170215	3.28929769139077	-1.20377814083176	CD4_C05-CXCR6	P0215_TTR
TTR73.20170215	-0.61581503149782	-0.896502964783477	CD4_C05-CXCR6	P0215_TTR
TTR80.20170215	-0.250913747741922	-1.3775978019722	CD4_C05-CXCR6	P0215_TTR
TTR85.20170215	0.378105393455283	-2.55378531723099	CD4_C05-CXCR6	P0215_TTR
TP733.20180309	-0.198019781305535	-0.929842822838592	CD4_C05-CXCR6	P0309_TP7
TP738.20180309	-0.0678780164263088	-1.94005250244217	CD4_C05-CXCR6	P0309_TP7
TP739.20180309	0.164248636768119	-1.41965865402298	CD4_C05-CXCR6	P0309_TP7
TP74.20180309	0.0255167994954747	-0.926153414536285	CD4_C05-CXCR6	P0309_TP7
TP743.20180309	-0.35802231092666	-2.16712211875992	CD4_C05-CXCR6	P0309_TP7
TP755.20180309	-0.332609363987191	-2.06260346679764	CD4_C05-CXCR6	P0309_TP7
TP757.20180309	0.0171864543416661	-0.708496802140045	CD4_C05-CXCR6	P0309_TP7
TP760.20180309	0.565363040969626	-1.52377104072647	CD4_C05-CXCR6	P0309_TP7
TP768.20180309	0.578866354034202	-1.08431433944778	CD4_C05-CXCR6	P0309_TP7
TP774.20180309	0.666689387367026	-1.88035725860672	CD4_C05-CXCR6	P0309_TP7
TP781.20180309	0.263709178970115	-1.11216699390488	CD4_C05-CXCR6	P0309_TP7
TP785.20180309	-0.00697530169699967	-0.991192691613006	CD4_C05-CXCR6	P0309_TP7
TP789.20180309	0.308475068614737	-1.47246360092239	CD4_C05-CXCR6	P0309_TP7
TP790.20180309	-0.112631716921075	-1.41599916725235	CD4_C05-CXCR6	P0309_TP7
TTH102.20180309	-0.16427476067756	-1.20490538387375	CD4_C05-CXCR6	P0309_TTH
TTH110.20180309	0.0513653073766392	-1.60199474601822	CD4_C05-CXCR6	P0309_TTH
TTH112.20180309	-0.16710946817611	-1.99757980613785	CD4_C05-CXCR6	P0309_TTH
TTH128.20180309	1.0806769047239	-0.905679099846649	CD4_C05-CXCR6	P0309_TTH
TTH130.20180309	0.831670752570884	0.288257963370514	CD4_C05-CXCR6	P0309_TTH
TTH140.20180309	0.542303195998923	-1.52009653358536	CD4_C05-CXCR6	P0309_TTH
TTH149.20180309	-0.031269320442422	-1.82417988090591	CD4_C05-CXCR6	P0309_TTH
TTH158.20180309	1.1899126682737	-0.558363311577606	CD4_C05-CXCR6	P0309_TTH
TTH25.20180309	0.285159102485434	0.111332006167603	CD4_C05-CXCR6	P0309_TTH
TTH27.20180309	0.0347298894384068	-1.32921647338943	CD4_C05-CXCR6	P0309_TTH
TTH28.20180309	-0.369005688621743	-0.951942556191253	CD4_C05-CXCR6	P0309_TTH
TTH3.20180309	-0.162475624277337	-1.01849674491959	CD4_C05-CXCR6	P0309_TTH
TTH33.20180309	0.150801888511435	-1.93767093925552	CD4_C05-CXCR6	P0309_TTH
TTH44.20180309	0.243943265483634	-1.05665849952774	CD4_C05-CXCR6	P0309_TTH
TTH58.20180309	0.571024647758262	-0.938557260323333	CD4_C05-CXCR6	P0309_TTH
TTH60.20180309	-0.205143668844445	-1.50315832405167	CD4_C05-CXCR6	P0309_TTH
TTH70.20180309	0.118962338969962	-0.0432391098030086	CD4_C05-CXCR6	P0309_TTH
TTH71.20180309	-0.028729745342477	0.432757563304139	CD4_C05-CXCR6	P0309_TTH
TTH7.20180309	-0.415460848405107	-0.985197537232208	CD4_C05-CXCR6	P0309_TTH
TTH76.20180309	-0.561833552240475	-1.28213464527206	CD4_C05-CXCR6	P0309_TTH
TTH79.20180309	0.204263976619498	-0.0923688343055721	CD4_C05-CXCR6	P0309_TTH
TTH8.20180309	0.573109499023215	0.00318408698959394	CD4_C05-CXCR6	P0309_TTH
TTR40.20180309	0.117375424907462	-1.96458219795303	CD4_C05-CXCR6	P0309_TTR
NTH35.20170411	0.444568983123557	-0.110446625042724	CD4_C05-CXCR6	P0411_NTH
NTH36.20170411	-0.271965154602273	-0.556745045471954	CD4_C05-CXCR6	P0411_NTH
NTH37.20170411	0.63050769905831	-0.058111422348785	CD4_C05-CXCR6	P0411_NTH
NTH51.20170411	0.904372325942771	0.176253742884827	CD4_C05-CXCR6	P0411_NTH
NTH71.20170411	0.131961635158316	-1.33560799865799	CD4_C05-CXCR6	P0411_NTH
NTH73.20170411	-0.0765848841211635	-0.133734934616851	CD4_C05-CXCR6	P0411_NTH
TTH15.20170411	0.707431069419639	-2.11215161590652	CD4_C05-CXCR6	P0411_TTH
TTH18.20170411	0.825108281181113	-0.562483899880218	CD4_C05-CXCR6	P0411_TTH
TTH2.20170411	0.680090895698325	-2.34212564735489	CD4_C05-CXCR6	P0411_TTH
TTH22.20170411	0.115095189616935	-0.60531424789505	CD4_C05-CXCR6	P0411_TTH
TTH29.20170411	-0.0830726708910304	-0.521113508034515	CD4_C05-CXCR6	P0411_TTH
TTH39.20170411	-3.98513711352561	-0.784412734795379	CD4_C05-CXCR6	P0411_TTH
TTH41.20170411	-0.0224846686861354	-0.76929437427597	CD4_C05-CXCR6	P0411_TTH
TTH4.20170411	0.286915293739097	-2.09173344879227	CD4_C05-CXCR6	P0411_TTH
TTH47.20170411	0.385619333789603	-1.77482866554337	CD4_C05-CXCR6	P0411_TTH
TTH60.20170411	0.314619294212119	-0.0446230104454036	CD4_C05-CXCR6	P0411_TTH
TTH76.20170411	0.48853730301644	-1.46874284057693	CD4_C05-CXCR6	P0411_TTH
TTH78.20170411	-4.82061541934226	-2.92023062019424	CD4_C05-CXCR6	P0411_TTH
TTH8.20170411	-0.880462774231179	-0.522382133293914	CD4_C05-CXCR6	P0411_TTH
TTH83.20170411	-0.223135509683831	-0.99324297218399	CD4_C05-CXCR6	P0411_TTH
TTH85.20170411	5.70826231579568	-0.738402002144622	CD4_C05-CXCR6	P0411_TTH
TTH88.20170411	-0.322997459366067	-1.8114767005928	CD4_C05-CXCR6	P0411_TTH
TTH9.20170411	0.82613884548928	-8.49721597938614	CD4_C05-CXCR6	P0411_TTH
TTH94.20170411	0.620836249397056	-1.33147548942642	CD4_C05-CXCR6	P0411_TTH
TTH96.20170411	0.283058396384971	-0.334210627365875	CD4_C05-CXCR6	P0411_TTH
TTR12.20170411	4.33433853726174	-1.1164791515358	CD4_C05-CXCR6	P0411_TTR
TTR34.20170411	0.36043124537255	-0.944238417435455	CD4_C05-CXCR6	P0411_TTR
NTH11.20170413	-0.394466408683999	-1.3406127622612	CD4_C05-CXCR6	P0413_NTH
NTH1.20170413	0.236780336902396	-0.531215541649627	CD4_C05-CXCR6	P0413_NTH
NTH13.20170413	-0.514709615304216	-1.02606891899185	CD4_C05-CXCR6	P0413_NTH
NTH14.20170413	0.922701827094809	-0.372278445053863	CD4_C05-CXCR6	P0413_NTH
NTH15.20170413	0.760291806266562	-1.14516841678696	CD4_C05-CXCR6	P0413_NTH
NTH16.20170413	1.70722972492959	-0.753672354508209	CD4_C05-CXCR6	P0413_NTH
NTH2.20170413	1.17389308552529	-2.38743280677872	CD4_C05-CXCR6	P0413_NTH
NTH24.20170413	-0.385352545573457	-0.402712934304046	CD4_C05-CXCR6	P0413_NTH
NTH34.20170413	0.82756375412728	-0.860758416939544	CD4_C05-CXCR6	P0413_NTH
NTH36.20170413	-0.67899534214948	-0.712273114014434	CD4_C05-CXCR6	P0413_NTH
NTH37.20170413	0.282909384773032	-0.993529432106781	CD4_C05-CXCR6	P0413_NTH
NTH38.20170413	0.0915505204656285	-0.534793608475494	CD4_C05-CXCR6	P0413_NTH
NTH42.20170413	-0.303303250267251	-0.696724050331878	CD4_C05-CXCR6	P0413_NTH
NTH43.20170413	1.1179243240812	-0.528421871949005	CD4_C05-CXCR6	P0413_NTH
NTH44.20170413	-0.412125983431085	-0.526994221497345	CD4_C05-CXCR6	P0413_NTH
NTH45.20170413	-0.650868275358422	-1.15238880424576	CD4_C05-CXCR6	P0413_NTH
NTH48.20170413	-0.300690003826364	-0.777481787491607	CD4_C05-CXCR6	P0413_NTH
NTH50.20170413	-0.657513172521337	-0.79880368022995	CD4_C05-CXCR6	P0413_NTH
NTH51.20170413	0.659010401771323	-0.633799665261077	CD4_C05-CXCR6	P0413_NTH
NTH57.20170413	-0.18002183099006	-0.829803221512603	CD4_C05-CXCR6	P0413_NTH
NTH58.20170413	1.33439993004586	-0.809097640801239	CD4_C05-CXCR6	P0413_NTH
NTH62.20170413	0.946288815543906	-2.46600007324295	CD4_C05-CXCR6	P0413_NTH
NTH65.20170413	0.468487015769736	-0.767472379494476	CD4_C05-CXCR6	P0413_NTH
NTH70.20170413	0.772035828635947	-0.568412535477447	CD4_C05-CXCR6	P0413_NTH
NTH72.20170413	1.02625512223031	-1.01407074241714	CD4_C05-CXCR6	P0413_NTH
NTH73.20170413	0.916235199973838	-0.867839210320282	CD4_C05-CXCR6	P0413_NTH
NTH75.20170413	0.198471537635581	-0.592047446060943	CD4_C05-CXCR6	P0413_NTH
NTH77.20170413	-0.310262897207482	-0.755477779198455	CD4_C05-CXCR6	P0413_NTH
NTH78.20170413	1.24406241516854	-0.991773360062408	CD4_C05-CXCR6	P0413_NTH
NTH80.20170413	1.54653274159219	1.23438251705093	CD4_C05-CXCR6	P0413_NTH
NTH84.20170413	0.126760891483085	0.149189896296692	CD4_C05-CXCR6	P0413_NTH
NTH87.20170413	1.29137467484261	-0.137432747174072	CD4_C05-CXCR6	P0413_NTH
NTH88.20170413	0.981607190177695	0.55246648878975	CD4_C05-CXCR6	P0413_NTH
NTH9.20170413	0.58720206360604	-0.822088115502166	CD4_C05-CXCR6	P0413_NTH
TTH103.20170413	0.444085470245139	-1.56420826225357	CD4_C05-CXCR6	P0413_TTH
TTH111.20170413	1.6674586449125	-1.82896565704422	CD4_C05-CXCR6	P0413_TTH
TTH11.20170413	0.267867079780356	-1.21721874981003	CD4_C05-CXCR6	P0413_TTH
TTH113.20170413	-0.247303583814843	-2.01187347679214	CD4_C05-CXCR6	P0413_TTH
TTH123.20170413	2.18175660710122	-1.54227780609207	CD4_C05-CXCR6	P0413_TTH
TTH141.20170413	-0.0230324353716213	-0.865929954338836	CD4_C05-CXCR6	P0413_TTH
TTH19.20170413	0.0970988784291905	-1.8462724617012	CD4_C05-CXCR6	P0413_TTH
TTH20.20170413	-0.233448662950738	-1.68368005065994	CD4_C05-CXCR6	P0413_TTH
TTH21.20170413	-4.5494819964907	-0.138672583390045	CD4_C05-CXCR6	P0413_TTH
TTH26.20170413	0.0229711447217625	-6.35428165702896	CD4_C05-CXCR6	P0413_TTH
TTH31.20170413	1.54014312367226	-2.90726017265396	CD4_C05-CXCR6	P0413_TTH
TTH40.20170413	1.33997487168099	-2.48840688972549	CD4_C05-CXCR6	P0413_TTH
TTH4.20170413	0.255599847839133	-0.632274501610565	CD4_C05-CXCR6	P0413_TTH
TTH47.20170413	0.280099144981162	-3.1905381610878	CD4_C05-CXCR6	P0413_TTH
TTH51.20170413	0.690234175727622	-2.84134196548538	CD4_C05-CXCR6	P0413_TTH
TTH53.20170413	0.398030093715445	-1.75383519439774	CD4_C05-CXCR6	P0413_TTH
TTH55.20170413	0.585592618987815	-2.83106970100479	CD4_C05-CXCR6	P0413_TTH
TTH59.20170413	0.843855491683738	-2.41016411094742	CD4_C05-CXCR6	P0413_TTH
TTH62.20170413	0.23422240357186	-2.55095886497574	CD4_C05-CXCR6	P0413_TTH
TTH73.20170413	6.37874685864236	0.621547400366497	CD4_C05-CXCR6	P0413_TTH
TTH81.20170413	0.793370476768271	-2.41314553527908	CD4_C05-CXCR6	P0413_TTH
TTH8.20170413	0.318872622058646	-1.76279639511185	CD4_C05-CXCR6	P0413_TTH
TTH83.20170413	0.685424080894248	-2.10135530738907	CD4_C05-CXCR6	P0413_TTH
TTH92.20170413	-0.467812352969392	-0.404902689743805	CD4_C05-CXCR6	P0413_TTH
TTH95.20170413	0.200117698714988	-6.24765753059463	CD4_C05-CXCR6	P0413_TTH
P0701.NTR.1.17	1.87688290219094	2.67388106079025	CD4_C05-CXCR6	P0701_NTR
P0701.NTR.1.45	1.87001453976418	-0.68064212112503	CD4_C05-CXCR6	P0701_NTR
P0701.NTR.1.56	3.29646288494851	2.79246497840805	CD4_C05-CXCR6	P0701_NTR
P0701_TTH.1_10	2.925557485626	-1.26705860405045	CD4_C05-CXCR6	P0701_TTH
P0701_TTH.1_16	1.65512429814126	-0.346062534142303	CD4_C05-CXCR6	P0701_TTH
P0701_TTH.1_20	1.3311571989515	-0.0286211302764888	CD4_C05-CXCR6	P0701_TTH
P0701_TTH.1_23	2.73661290745522	-0.296453409481811	CD4_C05-CXCR6	P0701_TTH
P0701_TTH.1_24	2.9563888226011	-1.00608157425003	CD4_C05-CXCR6	P0701_TTH
P0701_TTH.1_26	2.69588672261025	1.29428601951523	CD4_C05-CXCR6	P0701_TTH
P0701_TTH.1_27	1.98445331196572	-0.240448169995117	CD4_C05-CXCR6	P0701_TTH
P0701_TTH.1_28	2.36902009587075	-0.541801684189605	CD4_C05-CXCR6	P0701_TTH
P0701_TTH.1_30	1.50011097531106	-0.275879316616821	CD4_C05-CXCR6	P0701_TTH
P0701_TTH.1_50	1.89051853756692	-0.496546023178863	CD4_C05-CXCR6	P0701_TTH
P0701_TTH.1_58	1.69125329594399	-0.0766862562187191	CD4_C05-CXCR6	P0701_TTH
P0701_TTH.1_60	2.14885222058083	2.02942217082901	CD4_C05-CXCR6	P0701_TTH
P0701_TTH.1_64	0.781850448653952	-0.169092827130127	CD4_C05-CXCR6	P0701_TTH
P0701_TTH.1_77	1.51330386738564	-0.208209865380096	CD4_C05-CXCR6	P0701_TTH
P0701_TTH.1_85	1.42194234471108	-0.760038488198089	CD4_C05-CXCR6	P0701_TTH
P0701_TTH.1_9	2.95980273823525	-1.11151181964951	CD4_C05-CXCR6	P0701_TTH
P0701_TTH.2_3	2.41975795368935	-0.864383809853363	CD4_C05-CXCR6	P0701_TTH
P0701_TTH.2_6	1.68319832424905	-0.368928783226776	CD4_C05-CXCR6	P0701_TTH
P0701_TTR.1_11	2.06218825917031	2.8851945468895	CD4_C05-CXCR6	P0701_TTR
P0701.TTR.1.46	2.61704193691994	-1.03978275566177	CD4_C05-CXCR6	P0701_TTR
NTH105.20170825	-4.62300551791404	-4.00487446098404	CD4_C05-CXCR6	P0825_NTH
NTH11.20170825	0.0799472842672032	-1.1262504985817	CD4_C05-CXCR6	P0825_NTH
NTH13.20170825	-0.375582643940194	-1.09796928672867	CD4_C05-CXCR6	P0825_NTH
NTH14.20170825	-0.708418362929567	-1.25253176002579	CD4_C05-CXCR6	P0825_NTH
NTH15.20170825	1.20682655911233	-0.936161153603363	CD4_C05-CXCR6	P0825_NTH
NTH21.20170825	0.582466951415793	-1.07860969810562	CD4_C05-CXCR6	P0825_NTH
NTH2.20170825	0.454283586547629	-1.18450581340866	CD4_C05-CXCR6	P0825_NTH
NTH25.20170825	1.72515117268349	-1.01896511821823	CD4_C05-CXCR6	P0825_NTH
NTH26.20170825	-0.487188869311555	-0.731195562172699	CD4_C05-CXCR6	P0825_NTH
NTH27.20170825	1.27982555966164	-0.875592224884796	CD4_C05-CXCR6	P0825_NTH
NTH36.20170825	-0.51984623183225	-1.46245621948318	CD4_C05-CXCR6	P0825_NTH
NTH37.20170825	-0.348135599090798	-1.16725193767624	CD4_C05-CXCR6	P0825_NTH
NTH44.20170825	0.644768467948691	0.0428050825111393	CD4_C05-CXCR6	P0825_NTH
NTH5.20170825	1.18124770264413	-1.08568989543991	CD4_C05-CXCR6	P0825_NTH
NTH52.20170825	-0.762581207945092	-0.711851947594451	CD4_C05-CXCR6	P0825_NTH
NTH53.20170825	0.352662912414328	0.0515364477149968	CD4_C05-CXCR6	P0825_NTH
NTH55.20170825	0.38186781744744	-0.773905031967926	CD4_C05-CXCR6	P0825_NTH
NTH58.20170825	1.61900793652322	-1.56562160759048	CD4_C05-CXCR6	P0825_NTH
NTH59.20170825	0.605406156585471	-0.497867458153534	CD4_C05-CXCR6	P0825_NTH
NTH61.20170825	0.793499222800986	-1.01758813171463	CD4_C05-CXCR6	P0825_NTH
NTH6.20170825	-0.152808168127282	-0.819688790131378	CD4_C05-CXCR6	P0825_NTH
NTH68.20170825	-4.13743890185569	-3.40485309867935	CD4_C05-CXCR6	P0825_NTH
NTH70.20170825	1.59518252949502	-0.983619683075714	CD4_C05-CXCR6	P0825_NTH
NTH7.20170825	-0.257521846487268	-1.38310074119644	CD4_C05-CXCR6	P0825_NTH
NTH81.20170825	0.142243436382071	-1.3044252326973	CD4_C05-CXCR6	P0825_NTH
NTH85.20170825	0.395554832027213	-0.423062675286102	CD4_C05-CXCR6	P0825_NTH
NTH89.20170825	0.0212676439740819	-1.54703687934952	CD4_C05-CXCR6	P0825_NTH
NTH94.20170825	0.927445522353904	-0.540215843010711	CD4_C05-CXCR6	P0825_NTH
NTY101.20170825	-0.62501242493008	-1.32253562717514	CD4_C05-CXCR6	P0825_NTY
NTY102.20170825	0.408749333427207	-1.29993652610855	CD4_C05-CXCR6	P0825_NTY
NTY104.20170825	1.11182283501412	-0.110509865570831	CD4_C05-CXCR6	P0825_NTY
NTY111.20170825	0.0418459687688512	-1.3764557769783	CD4_C05-CXCR6	P0825_NTY
NTY113.20170825	0.870964518592612	-1.13744818477707	CD4_C05-CXCR6	P0825_NTY
NTY114.20170825	1.41730939488198	-1.1356989076622	CD4_C05-CXCR6	P0825_NTY
NTY116.20170825	0.0550165091016454	-0.618004911232757	CD4_C05-CXCR6	P0825_NTY
NTY1.20170825	-0.359435283734544	-0.849682801056671	CD4_C05-CXCR6	P0825_NTY
NTY121.20170825	-0.675871388210996	-0.818782322693634	CD4_C05-CXCR6	P0825_NTY
NTY122.20170825	-0.216013261272653	-0.565628521729278	CD4_C05-CXCR6	P0825_NTY
NTY123.20170825	0.113235286281363	0.0753279397003178	CD4_C05-CXCR6	P0825_NTY
NTY126.20170825	-0.821113326742395	-1.46273707656937	CD4_C05-CXCR6	P0825_NTY
NTY128.20170825	1.20173143486764	0.178153402518464	CD4_C05-CXCR6	P0825_NTY
NTY132.20170825	-4.44278658290122	-3.84249662666397	CD4_C05-CXCR6	P0825_NTY
NTY133.20170825	1.07625471691872	-1.0724368026741	CD4_C05-CXCR6	P0825_NTY
NTY134.20170825	-0.141183891489251	-0.846934550095367	CD4_C05-CXCR6	P0825_NTY
NTY17.20170825	0.873813143775718	-0.317762606430816	CD4_C05-CXCR6	P0825_NTY
NTY18.20170825	0.364758781001822	0.343995011758042	CD4_C05-CXCR6	P0825_NTY
NTY23.20170825	-0.481487595631822	-1.31077420024948	CD4_C05-CXCR6	P0825_NTY
NTY24.20170825	-0.155796148969873	-0.455309264946746	CD4_C05-CXCR6	P0825_NTY
NTY26.20170825	0.519664875076072	-0.965965025711822	CD4_C05-CXCR6	P0825_NTY
NTY30.20170825	-4.37082112689231	-3.80083202629166	CD4_C05-CXCR6	P0825_NTY
NTY3.20170825	0.510388842628257	-0.676670067597198	CD4_C05-CXCR6	P0825_NTY
NTY36.20170825	-4.35917914767478	-3.78763603477554	CD4_C05-CXCR6	P0825_NTY
NTY38.20170825	-0.517419875755056	-1.15190278797226	CD4_C05-CXCR6	P0825_NTY
NTY40.20170825	-0.692331300272687	-1.35508918075638	CD4_C05-CXCR6	P0825_NTY
NTY41.20170825	-0.641458687528117	-1.41240047721939	CD4_C05-CXCR6	P0825_NTY
NTY44.20170825	-1.04192049164985	2.65613914222641	CD4_C05-CXCR6	P0825_NTY
NTY46.20170825	-0.58363580905561	-0.898311488915252	CD4_C05-CXCR6	P0825_NTY
NTY48.20170825	1.56282412152077	-1.34064447193222	CD4_C05-CXCR6	P0825_NTY
NTY50.20170825	-0.287413844063028	-0.957827680397796	CD4_C05-CXCR6	P0825_NTY
NTY5.20170825	0.365296474502341	0.0427641937248234	CD4_C05-CXCR6	P0825_NTY
NTY53.20170825	1.30844055752541	-1.00105714111404	CD4_C05-CXCR6	P0825_NTY
NTY55.20170825	-0.344206490709527	-1.25761162548141	CD4_C05-CXCR6	P0825_NTY
NTY56.20170825	1.05355643372323	0.41567409725113	CD4_C05-CXCR6	P0825_NTY
NTY6.20170825	-0.240599104358895	-0.98233615665512	CD4_C05-CXCR6	P0825_NTY
NTY62.20170825	0.316340557143943	-0.613655083466339	CD4_C05-CXCR6	P0825_NTY
NTY66.20170825	-0.553215970440848	-1.2712254455574	CD4_C05-CXCR6	P0825_NTY
NTY74.20170825	-0.147745498611673	-0.994521372605133	CD4_C05-CXCR6	P0825_NTY
NTY76.20170825	0.23739372830178	-0.808742277909088	CD4_C05-CXCR6	P0825_NTY
NTY83.20170825	-0.430818432166322	-1.35529255180435	CD4_C05-CXCR6	P0825_NTY
NTY86.20170825	0.166193357513205	-0.433554880905914	CD4_C05-CXCR6	P0825_NTY
NTY91.20170825	1.11608039479043	-1.21256434230881	CD4_C05-CXCR6	P0825_NTY
NTY97.20170825	0.419603100822226	-1.31412326603012	CD4_C05-CXCR6	P0825_NTY
NTY98.20170825	0.833401552245871	-0.550676219750213	CD4_C05-CXCR6	P0825_NTY
NTY99.20170825	0.824270835922019	-1.03373753337936	CD4_C05-CXCR6	P0825_NTY
TTH104.20170825	0.595562568710105	-1.27925085334854	CD4_C05-CXCR6	P0825_TTH
TTH107.20170825	-0.403322079374536	-0.521025769997406	CD4_C05-CXCR6	P0825_TTH
TTH118.20170825	-0.0129814233324367	-1.93247532157974	CD4_C05-CXCR6	P0825_TTH
TTH123.20170825	0.665408721969382	-0.936196797180938	CD4_C05-CXCR6	P0825_TTH
TTH124.20170825	0.951955905959861	-1.0218232801445	CD4_C05-CXCR6	P0825_TTH
TTH131.20170825	-0.488405660881742	-2.11749934463577	CD4_C05-CXCR6	P0825_TTH
TTH144.20170825	0.306172064349906	-0.700225227165985	CD4_C05-CXCR6	P0825_TTH
TTH167.20170825	-4.44807494540427	-0.190249376583862	CD4_C05-CXCR6	P0825_TTH
TTH168.20170825	0.191904297874228	-1.04882239608841	CD4_C05-CXCR6	P0825_TTH
TTH174.20170825	0.318411758945243	-2.04662536888199	CD4_C05-CXCR6	P0825_TTH
TTH181.20170825	0.131513110206382	0.461343950938416	CD4_C05-CXCR6	P0825_TTH
TTH190.20170825	0.00652258734490097	-1.68055438308792	CD4_C05-CXCR6	P0825_TTH
TTH216.20170825	0.0280179892041844	-1.5101239612587	CD4_C05-CXCR6	P0825_TTH
TTH228.20170825	0.346007398174064	-2.07720708160477	CD4_C05-CXCR6	P0825_TTH
TTH238.20170825	0.00969266037728012	-1.89009260444717	CD4_C05-CXCR6	P0825_TTH
TTH252.20170825	-0.730236672951921	-2.53624462394791	CD4_C05-CXCR6	P0825_TTH
TTH254.20170825	0.813531271026389	-1.81374382286148	CD4_C05-CXCR6	P0825_TTH
TTH256.20170825	0.723218909309165	-1.72502517013626	CD4_C05-CXCR6	P0825_TTH
TTH273.20170825	0.19643651585366	-0.85360252170639	CD4_C05-CXCR6	P0825_TTH
TTH276.20170825	0.495229474113242	-3.02361749916153	CD4_C05-CXCR6	P0825_TTH
TTR12.20170825	0.662496796653525	-3.65343736915665	CD4_C05-CXCR6	P0825_TTR
TTY19.20170825	0.303991488025443	-2.4219982555397	CD4_C05-CXCR6	P0825_TTY
TTY193.20170825	1.16371273140694	-2.54249953537064	CD4_C05-CXCR6	P0825_TTY
TTY31.20170825	0.781273952529685	-2.73104285507278	CD4_C05-CXCR6	P0825_TTY
TTY33.20170825	0.0019652162053746	-0.621449463654327	CD4_C05-CXCR6	P0825_TTY
TTY36.20170825	1.13245998959328	0.321445352744294	CD4_C05-CXCR6	P0825_TTY
TTY55.20170825	-0.367312246157869	-0.571919434357452	CD4_C05-CXCR6	P0825_TTY
TTY60.20170825	0.714663854644553	-2.36566542892532	CD4_C05-CXCR6	P0825_TTY
TTY74.20170825	5.76439320187356	-1.89400004654007	CD4_C05-CXCR6	P0825_TTY
NTH104.0909.ZL	1.53099834065224	3.16693330497665	CD4_C05-CXCR6	P0909_NTH
NTH166.0909.ZL	1.71521054844643	2.98346472473068	CD4_C05-CXCR6	P0909_NTH
NTH179.0909.ZL	2.6811395798185	3.03174091072006	CD4_C05-CXCR6	P0909_NTH
NTH189.0909.ZL	1.67038642506386	-0.143257551480102	CD4_C05-CXCR6	P0909_NTH
NTH22.0909.ZL	1.9082223091581	0.0327678391448979	CD4_C05-CXCR6	P0909_NTH
NTH35.0909.ZL	1.87572108845498	-0.527712695885467	CD4_C05-CXCR6	P0909_NTH
NTH53.0909.ZL	1.28036200146462	-0.148423188019561	CD4_C05-CXCR6	P0909_NTH
NTH78.0909.ZL	3.09939443211343	1.64994377584381	CD4_C05-CXCR6	P0909_NTH
NTH79.0909.ZL	3.14114629368569	1.40344113798065	CD4_C05-CXCR6	P0909_NTH
TTH11.0909.ZL	1.40946995358254	-2.17655848770218	CD4_C05-CXCR6	P0909_TTH
TTH114.0909.ZL	2.07356464009072	3.00458169670029	CD4_C05-CXCR6	P0909_TTH
TTH117.0909.ZL	3.35745488743569	1.77323997707291	CD4_C05-CXCR6	P0909_TTH
TTH121.0909.ZL	1.87687980274941	-0.676911824036407	CD4_C05-CXCR6	P0909_TTH
TTH123.0909.ZL	2.45140945057656	2.19558883399887	CD4_C05-CXCR6	P0909_TTH
TTH126.0909.ZL	2.18192350010659	-3.19618009834366	CD4_C05-CXCR6	P0909_TTH
TTH132.0909.ZL	1.6321324024656	3.35020757408066	CD4_C05-CXCR6	P0909_TTH
TTH165.0909.ZL	2.8593302879789	1.70355964393539	CD4_C05-CXCR6	P0909_TTH
TTH169.0909.ZL	1.69532500843789	2.14162684173508	CD4_C05-CXCR6	P0909_TTH
TTH67.0909.ZL	2.37668191532876	2.92367411346359	CD4_C05-CXCR6	P0909_TTH
TTH78.0909.ZL	2.81879603009011	1.53940171689911	CD4_C05-CXCR6	P0909_TTH
TTH79.0909.ZL	1.32117961983468	0.163573510359955	CD4_C05-CXCR6	P0909_TTH
TTH81.0909.ZL	2.02747403721596	2.59526932926102	CD4_C05-CXCR6	P0909_TTH
TTH89.0909.ZL	1.79285656552102	-0.535268061447906	CD4_C05-CXCR6	P0909_TTH
TTY7.20160909	1.94496809582497	3.48875141830368	CD4_C05-CXCR6	P0909_TTY
PTH7.20161012	1.67692958454873	3.83351588935776	CD4_C05-CXCR6	P1012_PTH
PTY22.20161012	-0.627723478867753	3.58398700447006	CD4_C05-CXCR6	P1012_PTY
TTH103.20161012	0.824967256591575	2.53779304714127	CD4_C05-CXCR6	P1012_TTH
TTH112.20161012	2.12857853512551	-3.14026641159134	CD4_C05-CXCR6	P1012_TTH
TTH1.161012	1.10759162049081	2.89134145469589	CD4_C05-CXCR6	P1012_TTH
TTH116.20161012	1.10066508393075	-2.13504313736038	CD4_C05-CXCR6	P1012_TTH
TTH118.20161012	2.14471422772195	-2.83091615943985	CD4_C05-CXCR6	P1012_TTH
TTH122.20161012	0.981326571510093	2.46207094879074	CD4_C05-CXCR6	P1012_TTH
TTH124.20161012	1.32975887398507	2.65638590545578	CD4_C05-CXCR6	P1012_TTH
TTH125.20161012	0.953036657378928	2.56090999336166	CD4_C05-CXCR6	P1012_TTH
TTH127.20161012	1.06779383759286	-0.0432324936874385	CD4_C05-CXCR6	P1012_TTH
TTH130.20161012	0.929675928161399	2.54000306816025	CD4_C05-CXCR6	P1012_TTH
TTH131.20161012	2.13204943280007	-2.38050030975418	CD4_C05-CXCR6	P1012_TTH
TTH132.20161012	1.04273020367409	-2.18798207550125	CD4_C05-CXCR6	P1012_TTH
TTH135.20161012	0.745613328025596	0.0116841861717228	CD4_C05-CXCR6	P1012_TTH
TTH136.20161012	1.09141933064248	2.73647356719894	CD4_C05-CXCR6	P1012_TTH
TTH141.20161012	-0.635568377717479	2.24288655013962	CD4_C05-CXCR6	P1012_TTH
TTH144.20161012	2.27465521435525	-0.339987986374664	CD4_C05-CXCR6	P1012_TTH
TTH145.20161012	-0.117008515789254	3.26481343002243	CD4_C05-CXCR6	P1012_TTH
TTH147.20161012	0.992045870826499	-1.88849519996719	CD4_C05-CXCR6	P1012_TTH
TTH150.20161012	2.26841723065163	-3.03498839645462	CD4_C05-CXCR6	P1012_TTH
TTH152.20161012	0.887425771758811	2.54677487106247	CD4_C05-CXCR6	P1012_TTH
TTH155.20161012	1.30309795479562	-2.50549148826675	CD4_C05-CXCR6	P1012_TTH
TTH157.20161012	-0.449645080759271	-2.39321636467056	CD4_C05-CXCR6	P1012_TTH
TTH161.20161012	1.03666113953377	3.5385730335228	CD4_C05-CXCR6	P1012_TTH
TTH166.20161012	1.55677568058755	-0.0777194431312557	CD4_C05-CXCR6	P1012_TTH
TTH170.20161012	-1.09607536454414	3.36828351707382	CD4_C05-CXCR6	P1012_TTH
TTH171.20161012	1.02281569580819	-2.70882391243057	CD4_C05-CXCR6	P1012_TTH
TTH175.20161012	1.03402625660683	2.3935568401329	CD4_C05-CXCR6	P1012_TTH
TTH182.20161012	1.32823180298592	-2.31670688896255	CD4_C05-CXCR6	P1012_TTH
TTH183.20161012	1.36226665119912	4.0679109165184	CD4_C05-CXCR6	P1012_TTH
TTH186.20161012	-0.0610840405962306	-2.31026577262955	CD4_C05-CXCR6	P1012_TTH
TTH20.161012	0.863162628219382	2.2500330278389	CD4_C05-CXCR6	P1012_TTH
TTH21.161012	1.99440085034157	4.52608705253525	CD4_C05-CXCR6	P1012_TTH
TTH2.161012	-0.202823856069787	-2.33695554046707	CD4_C05-CXCR6	P1012_TTH
TTH25.161012	1.27181254963662	4.01477218360825	CD4_C05-CXCR6	P1012_TTH
TTH29.161012	-2.36294926066612	2.7239852020256	CD4_C05-CXCR6	P1012_TTH
TTH35.161012	-1.62358618636344	3.10528183669968	CD4_C05-CXCR6	P1012_TTH
TTH36.161012	2.02216350178506	3.67430854530258	CD4_C05-CXCR6	P1012_TTH
TTH39.161012	1.96407758335854	-2.86300491600113	CD4_C05-CXCR6	P1012_TTH
TTH41.161012	-0.371201613142236	-1.23020266800003	CD4_C05-CXCR6	P1012_TTH
TTH45.161012	-0.391673975779756	-2.41409444122391	CD4_C05-CXCR6	P1012_TTH
TTH47.161012	1.32084535698678	3.33595491142197	CD4_C05-CXCR6	P1012_TTH
TTH52.161012	1.40220676998879	-2.0742781093605	CD4_C05-CXCR6	P1012_TTH
TTH59.161012	0.911694279716269	2.41904962749405	CD4_C05-CXCR6	P1012_TTH
TTH6.161012	1.76016031842019	-2.2235438755043	CD4_C05-CXCR6	P1012_TTH
TTH65.161012	7.25775372128274	0.745460830043984	CD4_C05-CXCR6	P1012_TTH
TTH67.161012	-0.773923748328431	3.07131815643234	CD4_C05-CXCR6	P1012_TTH
TTH68.161012	1.79753266911294	3.45098019332809	CD4_C05-CXCR6	P1012_TTH
TTH7.161012	2.21175943951394	1.71179974765701	CD4_C05-CXCR6	P1012_TTH
TTH72.161012	-0.099744924499734	-2.12091349868851	CD4_C05-CXCR6	P1012_TTH
TTH76.161012	0.962652078674094	2.4598946640007	CD4_C05-CXCR6	P1012_TTH
TTH79.20161012	-0.643268116905435	-2.55486869125442	CD4_C05-CXCR6	P1012_TTH
TTH84.20161012	-0.23464504738067	-2.11127399711685	CD4_C05-CXCR6	P1012_TTH
TTH86.20161012	1.01006363968636	2.79153133125229	CD4_C05-CXCR6	P1012_TTH
TTH88.20161012	0.371701112792746	-1.99218391685562	CD4_C05-CXCR6	P1012_TTH
TTH91.20161012	0.436917177245871	-0.681276076126861	CD4_C05-CXCR6	P1012_TTH
TTH94.20161012	0.44219838719155	-0.377129905510711	CD4_C05-CXCR6	P1012_TTH
TTH97.20161012	1.03548645119454	2.46541572303696	CD4_C05-CXCR6	P1012_TTH
TTY105.20161012	0.932426324889914	2.51045358867569	CD4_C05-CXCR6	P1012_TTY
TTY108.20161012	1.13408886532571	2.99410463066025	CD4_C05-CXCR6	P1012_TTY
TTY113.20161012	4.10757814984109	4.16418529243393	CD4_C05-CXCR6	P1012_TTY
TTY115.20161012	0.21155863146569	3.28376460761948	CD4_C05-CXCR6	P1012_TTY
TTY117.20161012	0.193022838638083	3.64783907623215	CD4_C05-CXCR6	P1012_TTY
TTY118.20161012	-0.175802567198022	-2.30564760475235	CD4_C05-CXCR6	P1012_TTY
TTY121.20161012	1.85295783619668	-2.80338596611099	CD4_C05-CXCR6	P1012_TTY
TTY122.20161012	1.39401387314583	-0.330928616810607	CD4_C05-CXCR6	P1012_TTY
TTY128.20161012	1.62301432232644	-0.378726833153534	CD4_C05-CXCR6	P1012_TTY
TTY132.20161012	1.13488613705422	3.95368433685226	CD4_C05-CXCR6	P1012_TTY
TTY133.20161012	-0.696877502991899	2.82115460128708	CD4_C05-CXCR6	P1012_TTY
TTY136.20161012	1.14766394238259	-2.45876597671585	CD4_C05-CXCR6	P1012_TTY
TTY146.20161012	3.36346875767495	2.2358249494545	CD4_C05-CXCR6	P1012_TTY
TTY150.20161012	-0.168663361265405	3.75086880416794	CD4_C05-CXCR6	P1012_TTY
TTY163.20161012	1.01278900246407	2.71321202011032	CD4_C05-CXCR6	P1012_TTY
TTY166.20161012	1.08196138481881	2.5264651844017	CD4_C05-CXCR6	P1012_TTY
TTY168.20161012	0.196151307628409	-2.33220338134842	CD4_C05-CXCR6	P1012_TTY
TTY169.20161012	2.25139223675515	-2.40020059852676	CD4_C05-CXCR6	P1012_TTY
TTY173.20161012	0.82245265583779	2.86463642806931	CD4_C05-CXCR6	P1012_TTY
TTY174.20161012	-1.78068102259849	3.09427142829819	CD4_C05-CXCR6	P1012_TTY
TTY36.20161012	2.13142143826272	-3.38489221839981	CD4_C05-CXCR6	P1012_TTY
TTY38.20161012	0.0458987269857091	-1.96957301406937	CD4_C05-CXCR6	P1012_TTY
TTY40.20161012	1.24917554001595	-0.999164216805267	CD4_C05-CXCR6	P1012_TTY
TTY51.20161012	0.85006450752999	2.74518657417221	CD4_C05-CXCR6	P1012_TTY
TTY66.20161012	0.402891925380484	3.75494051666184	CD4_C05-CXCR6	P1012_TTY
TTY69.20161012	-0.144564309313043	-2.38108801155167	CD4_C05-CXCR6	P1012_TTY
TTY79.20161012	0.95033465962197	3.58676934928818	CD4_C05-CXCR6	P1012_TTY
TTY82.20161012	-0.395359122349961	-1.79414462356644	CD4_C05-CXCR6	P1012_TTY
TTY83.20161012	4.71265112499978	2.80637598724289	CD4_C05-CXCR6	P1012_TTY
TTY84.20161012	1.38343488316323	-0.221112661648559	CD4_C05-CXCR6	P1012_TTY
TTY89.20161012	-0.0649452890894252	3.96708703727646	CD4_C05-CXCR6	P1012_TTY
TTY97.20161012	2.25160919766213	-3.29104136734085	CD4_C05-CXCR6	P1012_TTY
TTY99.20161012	3.20893584828164	2.83378220291061	CD4_C05-CXCR6	P1012_TTY
NTH117.20161212	0.632216206596152	-0.551846258927154	CD4_C05-CXCR6	P1212_NTH
NTH120.20161212	1.10765492062356	-1.16538631229477	CD4_C05-CXCR6	P1212_NTH
NTH136.20161212	0.157963624999778	-0.422126763153839	CD4_C05-CXCR6	P1212_NTH
NTH142.20161212	-0.0405070867082912	-0.827715390015411	CD4_C05-CXCR6	P1212_NTH
NTH152.20161212	-3.82598770518516	-0.945938580323028	CD4_C05-CXCR6	P1212_NTH
NTH165.20161212	0.370557955310599	-0.675802939225006	CD4_C05-CXCR6	P1212_NTH
NTH168.20161212	0.800127020881431	0.510327048014832	CD4_C05-CXCR6	P1212_NTH
NTH17.20161212	0.863211980865256	-0.832833998490142	CD4_C05-CXCR6	P1212_NTH
NTH174.20161212	0.22942446808602	-1.31078576355057	CD4_C05-CXCR6	P1212_NTH
NTH175.20161212	1.06516729931618	-0.876313202667999	CD4_C05-CXCR6	P1212_NTH
NTH193.20161212	0.873104802177207	-0.824916475106048	CD4_C05-CXCR6	P1212_NTH
NTH199.20161212	1.24612604717995	0.524957335900498	CD4_C05-CXCR6	P1212_NTH
NTH204.20161212	0.723886481330649	0.620556868027878	CD4_C05-CXCR6	P1212_NTH
NTH211.20161212	0.398588589236991	0.139241225432587	CD4_C05-CXCR6	P1212_NTH
NTH218.20161212	1.31213687996651	0.9571406909935	CD4_C05-CXCR6	P1212_NTH
NTH238.20161212	0.165257385776297	-0.160121612835693	CD4_C05-CXCR6	P1212_NTH
NTH243.20161212	0.876975289390342	0.204577393244935	CD4_C05-CXCR6	P1212_NTH
NTH246.20161212	0.435396185920493	-0.975121372032928	CD4_C05-CXCR6	P1212_NTH
NTH254.20161212	0.403582862422721	-0.275128119278717	CD4_C05-CXCR6	P1212_NTH
NTH257.20161212	-0.0786094154856044	-0.828394167710113	CD4_C05-CXCR6	P1212_NTH
NTH268.20161212	1.31138908009316	-0.590468280602264	CD4_C05-CXCR6	P1212_NTH
NTH27.20161212	-0.0405774201891261	-0.66903757362442	CD4_C05-CXCR6	P1212_NTH
[truncated: 6,531 more rows]

## Sheet: FIGURE 5C
cell_id	ump_1	ump_2	cell_type	cell_sample
NTH5.20180123	0.474378100440757	1.19855112523956	CD4_C01-CCR7	P0123_NTH
NTH64.20180123	1.06459235291268	0.769784517001343	CD4_C01-CCR7	P0123_NTH
NTR57.20180123	2.13889514546181	4.47080398292465	CD4_C01-CCR7	P0123_NTR
PP7.100.20180123	2.25616394619729	5.6693742343895	CD4_C01-CCR7	P0123_PP7
PP7.106.20180123	2.20895516018655	5.55701423377915	CD4_C01-CCR7	P0123_PP7
PP7.109.20180123	2.25633775334145	4.81336093635483	CD4_C01-CCR7	P0123_PP7
PP7.114.20180123	2.27776967625405	5.20871711463852	CD4_C01-CCR7	P0123_PP7
PP7.118.20180123	1.36857246498849	5.10575366706772	CD4_C01-CCR7	P0123_PP7
PP7.129.20180123	2.6321152363279	5.43023515434189	CD4_C01-CCR7	P0123_PP7
PP7.134.20180123	2.72627770046975	5.16878963203354	CD4_C01-CCR7	P0123_PP7
PP7.137.20180123	2.0745414410093	5.99194455833359	CD4_C01-CCR7	P0123_PP7
PP7.145.20180123	1.8740426216581	6.25626922340317	CD4_C01-CCR7	P0123_PP7
PP7.152.20180123	1.39378236870553	3.9316062995903	CD4_C01-CCR7	P0123_PP7
PP7.160.20180123	1.97381793598916	4.57225180358811	CD4_C01-CCR7	P0123_PP7
PP7.162.20180123	2.21088420491006	5.23669696540756	CD4_C01-CCR7	P0123_PP7
PP7.171.20180123	2.29855381588723	5.66553712577744	CD4_C01-CCR7	P0123_PP7
PP7.178.20180123	1.82638942341592	4.96169591636581	CD4_C01-CCR7	P0123_PP7
PP7.182.20180123	1.70250641445901	5.50112319679184	CD4_C01-CCR7	P0123_PP7
PP7.185.20180123	2.0936802540281	4.71713281364365	CD4_C01-CCR7	P0123_PP7
PP7.190.20180123	2.47528611759927	4.91913200111313	CD4_C01-CCR7	P0123_PP7
PP7.192.20180123	2.31036817173745	4.15818358154221	CD4_C01-CCR7	P0123_PP7
PTH11.20180123	1.66770397763039	5.63527465553207	CD4_C01-CCR7	P0123_PTH
PTH1.20180123	2.20817433933999	5.50998759956284	CD4_C01-CCR7	P0123_PTH
PTH12.20180123	1.44131647686745	6.00713611335678	CD4_C01-CCR7	P0123_PTH
PTH16.20180123	1.98943745236184	4.61763406486435	CD4_C01-CCR7	P0123_PTH
PTH19.20180123	2.32242809872414	5.23614907951279	CD4_C01-CCR7	P0123_PTH
PTH2.20180123	1.84380494694497	5.63323856086655	CD4_C01-CCR7	P0123_PTH
PTH25.20180123	2.21107732395913	5.43465066642685	CD4_C01-CCR7	P0123_PTH
PTH30.20180123	1.67161213497903	6.59175992698593	CD4_C01-CCR7	P0123_PTH
PTH31.20180123	2.07175027470376	6.28554797859116	CD4_C01-CCR7	P0123_PTH
PTH3.20180123	1.83510028462197	5.95605588645859	CD4_C01-CCR7	P0123_PTH
PTH34.20180123	1.54098521809365	6.427393204879	CD4_C01-CCR7	P0123_PTH
PTH36.20180123	2.16246711354043	4.34526181907578	CD4_C01-CCR7	P0123_PTH
PTH40.20180123	1.51698433499123	6.48872447700424	CD4_C01-CCR7	P0123_PTH
PTH43.20180123	2.2989693794706	4.526674039077	CD4_C01-CCR7	P0123_PTH
PTH44.20180123	1.27844523529793	5.45543885917587	CD4_C01-CCR7	P0123_PTH
PTH47.20180123	2.60989772419717	4.94425702781601	CD4_C01-CCR7	P0123_PTH
PTH50.20180123	2.15920173268105	5.67292524070664	CD4_C01-CCR7	P0123_PTH
PTH52.20180123	1.72313653569009	6.37128854484482	CD4_C01-CCR7	P0123_PTH
PTH54.20180123	1.91889344792153	4.97993636817856	CD4_C01-CCR7	P0123_PTH
PTH56.20180123	2.25258909802224	5.4501187870018	CD4_C01-CCR7	P0123_PTH
PTH57.20180123	1.73935472111489	6.04315782279892	CD4_C01-CCR7	P0123_PTH
PTH58.20180123	2.28272186856057	5.31176353187485	CD4_C01-CCR7	P0123_PTH
PTH60.20180123	1.95297586064126	5.78923440666123	CD4_C01-CCR7	P0123_PTH
PTH61.20180123	2.55172549824502	4.85367990226669	CD4_C01-CCR7	P0123_PTH
PTH62.20180123	2.05119835476662	5.78793884010239	CD4_C01-CCR7	P0123_PTH
PTH64.20180123	1.37726687531258	6.21487832755966	CD4_C01-CCR7	P0123_PTH
PTH67.20180123	2.05503117184426	6.4718964168541	CD4_C01-CCR7	P0123_PTH
PTH69.20180123	2.61673294644143	5.23523307533188	CD4_C01-CCR7	P0123_PTH
PTH70.20180123	1.53038131336953	5.95244527549667	CD4_C01-CCR7	P0123_PTH
PTH74.20180123	2.18161379437234	4.68813396186752	CD4_C01-CCR7	P0123_PTH
PTH75.20180123	1.83364283184792	5.57080960960312	CD4_C01-CCR7	P0123_PTH
PTH77.20180123	1.46302806477334	5.10870052070541	CD4_C01-CCR7	P0123_PTH
PTH80.20180123	1.64478170017983	5.36530757636948	CD4_C01-CCR7	P0123_PTH
PTH84.20180123	1.43581616024758	6.64351392478867	CD4_C01-CCR7	P0123_PTH
PTH87.20180123	1.53996121029641	6.55158496589584	CD4_C01-CCR7	P0123_PTH
PTH89.20180123	1.20143913368966	6.70275045127792	CD4_C01-CCR7	P0123_PTH
PTH9.20180123	2.19648443798806	6.08989692420883	CD4_C01-CCR7	P0123_PTH
PTH94.20180123	1.41205345730569	5.4376905033104	CD4_C01-CCR7	P0123_PTH
PTH95.20180123	2.25384437184121	5.67869306297226	CD4_C01-CCR7	P0123_PTH
PTH96.20180123	1.63354550938393	6.05169130058212	CD4_C01-CCR7	P0123_PTH
PTR25.20180123	3.58938252072121	4.41565013618393	CD4_C01-CCR7	P0123_PTR
PTR44.20180123	2.81279431919839	4.83769870490952	CD4_C01-CCR7	P0123_PTR
PTR48.20180123	1.97834312062051	5.38204551429672	CD4_C01-CCR7	P0123_PTR
PTR54.20180123	2.79944097142007	4.83079362602158	CD4_C01-CCR7	P0123_PTR
PTR59.20180123	2.11342012028481	5.03712678642197	CD4_C01-CCR7	P0123_PTR
PTR72.20180123	2.59177075962807	4.82134557456894	CD4_C01-CCR7	P0123_PTR
PTR74.20180123	3.218850246475	4.42723513336105	CD4_C01-CCR7	P0123_PTR
PTR90.20180123	4.34683548550393	4.02274680824204	CD4_C01-CCR7	P0123_PTR
PTR92.20180123	1.50503479580666	4.47244430274887	CD4_C01-CCR7	P0123_PTR
NTH66.20170215	-0.297597327425225	1.14422557444496	CD4_C01-CCR7	P0215_NTH
PTH100.20170215	1.37180852036263	5.26788974494858	CD4_C01-CCR7	P0215_PTH
PTH104.20170215	1.97807537655617	6.28260446281357	CD4_C01-CCR7	P0215_PTH
PTH105.20170215	2.14862023930337	5.58666349143906	CD4_C01-CCR7	P0215_PTH
PTH106.20170215	1.47953116040017	5.98483062477036	CD4_C01-CCR7	P0215_PTH
PTH107.20170215	1.76402865986611	6.26980233879013	CD4_C01-CCR7	P0215_PTH
PTH108.20170215	2.04360162358071	6.05408359260483	CD4_C01-CCR7	P0215_PTH
PTH109.20170215	1.91933690647866	5.22696185798569	CD4_C01-CCR7	P0215_PTH
PTH110.20170215	2.04787909130837	4.87526298255844	CD4_C01-CCR7	P0215_PTH
PTH112.20170215	1.29994105438973	6.35353732795639	CD4_C01-CCR7	P0215_PTH
PTH113.20170215	1.27041374783303	5.9757707187645	CD4_C01-CCR7	P0215_PTH
PTH117.20170215	1.7070676002958	5.27473378868027	CD4_C01-CCR7	P0215_PTH
PTH118.20170215	1.57912098507668	5.76960921974106	CD4_C01-CCR7	P0215_PTH
PTH119.20170215	1.87622462849404	6.52610707969589	CD4_C01-CCR7	P0215_PTH
PTH123.20170215	1.20670401196267	4.95572353095932	CD4_C01-CCR7	P0215_PTH
PTH126.20170215	2.42394053082253	5.63285089225693	CD4_C01-CCR7	P0215_PTH
PTH127.20170215	1.42171870808388	6.11294675559921	CD4_C01-CCR7	P0215_PTH
PTH128.20170215	1.42589389424111	5.84486366004868	CD4_C01-CCR7	P0215_PTH
PTH131.20170215	1.79708825688149	6.47180343360825	CD4_C01-CCR7	P0215_PTH
PTH133.20170215	1.99759661297585	5.74358058662338	CD4_C01-CCR7	P0215_PTH
PTH134.20170215	1.97732507328774	5.94872070045395	CD4_C01-CCR7	P0215_PTH
PTH136.20170215	1.89116417507912	4.46703720779343	CD4_C01-CCR7	P0215_PTH
PTH140.20170215	1.9076827679136	4.84282947273178	CD4_C01-CCR7	P0215_PTH
PTH144.20170215	1.04507981877114	5.43010545463486	CD4_C01-CCR7	P0215_PTH
PTH151.20170215	1.50386702160622	6.20795512885971	CD4_C01-CCR7	P0215_PTH
PTH157.20170215	1.56551062207009	5.67556834907456	CD4_C01-CCR7	P0215_PTH
PTH158.20170215	1.36931168179299	5.25964666099472	CD4_C01-CCR7	P0215_PTH
PTH159.20170215	1.42034923176552	4.98068977088852	CD4_C01-CCR7	P0215_PTH
PTH160.20170215	1.35964833836343	5.91497207374497	CD4_C01-CCR7	P0215_PTH
PTH161.20170215	1.57420789341714	6.31681514472885	CD4_C01-CCR7	P0215_PTH
PTH163.20170215	1.44588171582009	6.43222213478012	CD4_C01-CCR7	P0215_PTH
PTH165.20170215	1.20853387455727	5.75850320548935	CD4_C01-CCR7	P0215_PTH
PTH166.20170215	2.0342901859739	5.37028432578964	CD4_C01-CCR7	P0215_PTH
PTH168.20170215	1.45462094883706	5.81770587654038	CD4_C01-CCR7	P0215_PTH
PTH170.20170215	2.01878511051919	6.0707414218895	CD4_C01-CCR7	P0215_PTH
PTH173.20170215	1.30045973400857	4.70761705131455	CD4_C01-CCR7	P0215_PTH
PTH174.20170215	1.80695020298745	5.20067382545395	CD4_C01-CCR7	P0215_PTH
PTH181.20170215	1.20985256771828	5.54642511100693	CD4_C01-CCR7	P0215_PTH
PTH182.20170215	2.34784256558205	5.70304036827011	CD4_C01-CCR7	P0215_PTH
PTH183.20170215	1.73223411183144	6.08821082801743	CD4_C01-CCR7	P0215_PTH
PTH186.20170215	1.36470626930978	5.35780645103378	CD4_C01-CCR7	P0215_PTH
PTH190.20170215	2.25951801876809	5.395006901931	CD4_C01-CCR7	P0215_PTH
PTR10.20170215	1.46107517819192	5.19794488639755	CD4_C01-CCR7	P0215_PTR
PTR5.20170215	1.93011581043984	4.85447240562363	CD4_C01-CCR7	P0215_PTR
PP710.20180309	1.63922916989114	4.13925553054733	CD4_C01-CCR7	P0309_PP7
PP71.20180309	2.46708284954812	5.95448613853378	CD4_C01-CCR7	P0309_PP7
PP722.20180309	2.35599099736001	4.65381241531296	CD4_C01-CCR7	P0309_PP7
PP724.20180309	1.75840913395669	6.42307592124863	CD4_C01-CCR7	P0309_PP7
PP735.20180309	2.57147299389626	5.17660594673081	CD4_C01-CCR7	P0309_PP7
PP74.20180309	1.41371714215066	5.34507632942123	CD4_C01-CCR7	P0309_PP7
PP743.20180309	2.58398853878762	5.2065360614769	CD4_C01-CCR7	P0309_PP7
PP755.20180309	1.89400254826333	4.17227435798569	CD4_C01-CCR7	P0309_PP7
PP765.20180309	1.32782339195992	5.66417480201645	CD4_C01-CCR7	P0309_PP7
PTH11.20180309	1.591408840225	6.1947066852562	CD4_C01-CCR7	P0309_PTH
PTH14.20180309	2.79391419033791	4.8174774715416	CD4_C01-CCR7	P0309_PTH
PTH15.20180309	1.37992416958596	6.66181874961777	CD4_C01-CCR7	P0309_PTH
PTH19.20180309	2.35683523754861	6.0398895809166	CD4_C01-CCR7	P0309_PTH
PTH20.20180309	2.61655627827431	5.70133710594101	CD4_C01-CCR7	P0309_PTH
PTH21.20180309	2.21289431195046	5.12813974113388	CD4_C01-CCR7	P0309_PTH
PTH22.20180309	2.54029952626015	5.54402662010117	CD4_C01-CCR7	P0309_PTH
PTH25.20180309	1.24782382588174	6.18304849357529	CD4_C01-CCR7	P0309_PTH
PTH41.20180309	1.66001998524453	6.066562421035	CD4_C01-CCR7	P0309_PTH
PTH47.20180309	2.0526600990751	5.84334827155991	CD4_C01-CCR7	P0309_PTH
PTH5.20180309	1.09398721794869	6.25068593711777	CD4_C01-CCR7	P0309_PTH
PTH52.20180309	2.3054562721708	5.97412181587143	CD4_C01-CCR7	P0309_PTH
PTH57.20180309	2.04248987774636	5.60576797218247	CD4_C01-CCR7	P0309_PTH
PTH69.20180309	1.49636470417763	6.40655971259995	CD4_C01-CCR7	P0309_PTH
PTH75.20180309	1.40800379853036	6.67246461601181	CD4_C01-CCR7	P0309_PTH
PTH81.20180309	1.95993148426797	5.88379646034165	CD4_C01-CCR7	P0309_PTH
PTH85.20180309	2.26740180592324	6.21216703147812	CD4_C01-CCR7	P0309_PTH
PTH86.20180309	1.90815316777016	6.18915487022324	CD4_C01-CCR7	P0309_PTH
PTH91.20180309	0.903861871764914	6.68495298118515	CD4_C01-CCR7	P0309_PTH
PTH93.20180309	2.07462178807046	6.10221696586533	CD4_C01-CCR7	P0309_PTH
PTR10.20180309	2.54537068943764	3.88232899398727	CD4_C01-CCR7	P0309_PTR
PTR34.20180309	2.97076403240945	4.59231234283371	CD4_C01-CCR7	P0309_PTR
PTR37.20180309	2.42898236851479	5.27854228706284	CD4_C01-CCR7	P0309_PTR
PTR40.20180309	1.67451964955117	6.2279679843895	CD4_C01-CCR7	P0309_PTR
PTR41.20180309	1.99064027409341	5.23592735023422	CD4_C01-CCR7	P0309_PTR
PTR50.20180309	2.68474279980447	5.34644962043686	CD4_C01-CCR7	P0309_PTR
PTR68.20180309	2.83420478443886	4.74044299812241	CD4_C01-CCR7	P0309_PTR
PTR82.20180309	2.87495290379311	4.91641927452011	CD4_C01-CCR7	P0309_PTR
PTR88.20180309	2.35389315228249	5.94211841316147	CD4_C01-CCR7	P0309_PTR
PTR92.20180309	2.28169046978738	5.88670182914658	CD4_C01-CCR7	P0309_PTR
TTH23.20180309	-0.287728556587442	0.968843675564957	CD4_C01-CCR7	P0309_TTH
TTH47.20180309	2.11158620457436	4.50999356002731	CD4_C01-CCR7	P0309_TTH
PTH100.20170411	2.18468939404275	5.73368907661362	CD4_C01-CCR7	P0411_PTH
PTH112.20170411	1.46570979695107	5.83516908378525	CD4_C01-CCR7	P0411_PTH
PTH116.20170411	2.05388247113015	4.80975747795029	CD4_C01-CCR7	P0411_PTH
PTH119.20170411	2.07267462353493	5.25344396324081	CD4_C01-CCR7	P0411_PTH
PTH1.20170411	1.35029780010964	6.26931977958603	CD4_C01-CCR7	P0411_PTH
PTH12.20170411	1.5244332466581	6.34390426368637	CD4_C01-CCR7	P0411_PTH
PTH127.20170411	2.38526140789773	4.99944329948349	CD4_C01-CCR7	P0411_PTH
PTH13.20170411	1.59634148220803	5.27014899940415	CD4_C01-CCR7	P0411_PTH
PTH141.20170411	1.4141205463865	6.24362683982773	CD4_C01-CCR7	P0411_PTH
PTH142.20170411	1.70653449635293	6.06265903205795	CD4_C01-CCR7	P0411_PTH
PTH145.20170411	0.986775508926169	5.77564979286118	CD4_C01-CCR7	P0411_PTH
PTH150.20170411	1.53593169789101	5.81089282722397	CD4_C01-CCR7	P0411_PTH
PTH153.20170411	1.74321972470071	5.80741096229477	CD4_C01-CCR7	P0411_PTH
PTH161.20170411	1.49310957531716	5.53767085761948	CD4_C01-CCR7	P0411_PTH
PTH163.20170411	1.17572843174721	5.28605008811874	CD4_C01-CCR7	P0411_PTH
PTH169.20170411	1.16904353241708	6.48043800086899	CD4_C01-CCR7	P0411_PTH
PTH171.20170411	1.87308918576028	6.09813905448837	CD4_C01-CCR7	P0411_PTH
PTH17.20170411	1.34295379261758	6.69643903465195	CD4_C01-CCR7	P0411_PTH
PTH178.20170411	1.79256545643594	6.22885680885239	CD4_C01-CCR7	P0411_PTH
PTH183.20170411	0.967434278533713	6.61023116798325	CD4_C01-CCR7	P0411_PTH
PTH189.20170411	1.67997109036233	6.53784251899643	CD4_C01-CCR7	P0411_PTH
PTH190.20170411	1.10262071232583	4.96531511039658	CD4_C01-CCR7	P0411_PTH
PTH19.20170411	1.50952374081399	5.75369048805161	CD4_C01-CCR7	P0411_PTH
PTH28.20170411	1.39182900528695	6.27940536231918	CD4_C01-CCR7	P0411_PTH
PTH31.20170411	1.89801775555398	6.53940225334091	CD4_C01-CCR7	P0411_PTH
PTH32.20170411	2.01599704365517	5.9843566486351	CD4_C01-CCR7	P0411_PTH
PTH43.20170411	1.91669260601784	5.95924640388413	CD4_C01-CCR7	P0411_PTH
PTH53.20170411	1.20155345539834	5.49658227653427	CD4_C01-CCR7	P0411_PTH
PTH68.20170411	1.42912518124367	5.74457574577255	CD4_C01-CCR7	P0411_PTH
PTH69.20170411	1.6696616325834	5.05965734214706	CD4_C01-CCR7	P0411_PTH
PTH75.20170411	2.64292608837868	5.26301551551743	CD4_C01-CCR7	P0411_PTH
PTH77.20170411	1.77197300534035	5.79832339973373	CD4_C01-CCR7	P0411_PTH
PTH8.20170411	2.54634963612344	5.61628032417221	CD4_C01-CCR7	P0411_PTH
PTR1.20170411	2.71565162281777	5.09117770881577	CD4_C01-CCR7	P0411_PTR
PTR35.20170411	2.03737579922463	5.24413133354111	CD4_C01-CCR7	P0411_PTR
PTR42.20170411	3.0571378384092	4.90434432716293	CD4_C01-CCR7	P0411_PTR
PTR49.20170411	1.76587115864541	5.06715465278549	CD4_C01-CCR7	P0411_PTR
PTR58.20170411	3.26976763348366	4.94094205589218	CD4_C01-CCR7	P0411_PTR
PTR66.20170411	1.91273366551186	4.927552945327	CD4_C01-CCR7	P0411_PTR
PTH10.20170413	1.61300145725991	5.87125707359238	CD4_C01-CCR7	P0413_PTH
PTH11.20170413	1.53975926975991	6.42003942222519	CD4_C01-CCR7	P0413_PTH
PTH20.20170413	2.11916338543679	5.3574879238121	CD4_C01-CCR7	P0413_PTH
PTH2.20170413	2.05535136799599	6.17392039985581	CD4_C01-CCR7	P0413_PTH
PTH22.20170413	2.46768557171609	5.81891990394516	CD4_C01-CCR7	P0413_PTH
PTH26.20170413	2.70337545017983	5.29932761878891	CD4_C01-CCR7	P0413_PTH
PTH30.20170413	2.33183609585549	5.4312207767479	CD4_C01-CCR7	P0413_PTH
PTH31.20170413	1.64697872738625	6.18857217521591	CD4_C01-CCR7	P0413_PTH
PTH3.20170413	1.53106128315713	6.68510890693588	CD4_C01-CCR7	P0413_PTH
PTH32.20170413	1.75660001377846	6.40033221931381	CD4_C01-CCR7	P0413_PTH
PTH35.20170413	2.23972546200539	6.33916593284531	CD4_C01-CCR7	P0413_PTH
PTH37.20170413	1.5575212154844	6.29815746040268	CD4_C01-CCR7	P0413_PTH
PTH38.20170413	2.0120369110563	6.14805436820908	CD4_C01-CCR7	P0413_PTH
PTH39.20170413	2.14013158421303	5.93063140602036	CD4_C01-CCR7	P0413_PTH
PTH43.20170413	1.84135924916054	6.39484048576279	CD4_C01-CCR7	P0413_PTH
PTH44.20170413	1.56771408657815	6.68576741905136	CD4_C01-CCR7	P0413_PTH
PTH48.20170413	2.29149638752724	5.42263341636581	CD4_C01-CCR7	P0413_PTH
PTH54.20170413	1.19171964268471	5.04265523643417	CD4_C01-CCR7	P0413_PTH
PTH59.20170413	1.79101621250893	6.61550498695297	CD4_C01-CCR7	P0413_PTH
PTH6.20170413	1.17998098473336	6.33661676139755	CD4_C01-CCR7	P0413_PTH
PTH64.20170413	2.52438127140786	5.17697215766831	CD4_C01-CCR7	P0413_PTH
PTH66.20170413	1.95020400624062	6.25700259895248	CD4_C01-CCR7	P0413_PTH
PTH69.20170413	1.31165634732033	6.56695581169052	CD4_C01-CCR7	P0413_PTH
PTH70.20170413	2.39717232327248	5.76804280967636	CD4_C01-CCR7	P0413_PTH
PTH71.20170413	1.72414480786111	5.07391572685165	CD4_C01-CCR7	P0413_PTH
PTH74.20170413	1.55492269139077	5.57684207649155	CD4_C01-CCR7	P0413_PTH
PTH75.20170413	1.23199855427529	6.41593671531601	CD4_C01-CCR7	P0413_PTH
PTH77.20170413	1.35885607342507	4.88938403816147	CD4_C01-CCR7	P0413_PTH
PTH78.20170413	2.11156355480935	6.58195281715317	CD4_C01-CCR7	P0413_PTH
PTH82.20170413	1.44103895764138	5.63571191520615	CD4_C01-CCR7	P0413_PTH
PTH83.20170413	2.25562631230141	6.40069699973984	CD4_C01-CCR7	P0413_PTH
PTH85.20170413	1.89434372525002	6.37624240608139	CD4_C01-CCR7	P0413_PTH
PTH90.20170413	1.38084827999856	6.16316199989243	CD4_C01-CCR7	P0413_PTH
PTH91.20170413	2.27464400868203	5.47002721519394	CD4_C01-CCR7	P0413_PTH
PTH94.20170413	2.19470821957375	5.6670491764061	CD4_C01-CCR7	P0413_PTH
PTR49.20170413	2.4738744411924	6.02245593757553	CD4_C01-CCR7	P0413_PTR
PTR51.20170413	1.55146419148232	5.17729068488998	CD4_C01-CCR7	P0413_PTR
PTR60.20170413	1.64507900814797	3.74592900962753	CD4_C01-CCR7	P0413_PTR
PTR62.20170413	1.54768644909646	6.3466842243187	CD4_C01-CCR7	P0413_PTR
PTR69.20170413	2.79899965863015	5.26183582038803	CD4_C01-CCR7	P0413_PTR
PTR70.20170413	1.3684091482618	4.81084562034531	CD4_C01-CCR7	P0413_PTR
PTR93.20170413	1.80961739163186	5.39493346900864	CD4_C01-CCR7	P0413_PTR
TTH131.20170413	-0.0948606814882594	1.31238693685455	CD4_C01-CCR7	P0413_TTH
TTH138.20170413	1.70230471234109	5.52844072074814	CD4_C01-CCR7	P0413_TTH
P0701.NTR.1.65	1.19998334984566	6.6573851177208	CD4_C01-CCR7	P0701_NTR
P0701.NTR.1.88	1.99074541668679	4.18783403129501	CD4_C01-CCR7	P0701_NTR
P0701.PTH.2.12	1.07664715389992	6.12504935951157	CD4_C01-CCR7	P0701_PTH
P0701.PTH.2.14	1.25132834057595	6.77295423240585	CD4_C01-CCR7	P0701_PTH
P0701.PTH.2.17	1.32354699711587	6.11358571739121	CD4_C01-CCR7	P0701_PTH
P0701.PTH.2.24	1.20094870667245	6.70068860740585	CD4_C01-CCR7	P0701_PTH
P0701.PTH.2.26	0.910258642242209	6.62096715660019	CD4_C01-CCR7	P0701_PTH
P0701.PTH.2.27	1.27906953434731	6.29952264518662	CD4_C01-CCR7	P0701_PTH
P0701.PTH.2.3	0.887745848701255	6.49550414771957	CD4_C01-CCR7	P0701_PTH
P0701.PTH.2.31	1.40054260830666	6.61760926933212	CD4_C01-CCR7	P0701_PTH
P0701.PTH.2.32	1.0222781811216	5.92521835060043	CD4_C01-CCR7	P0701_PTH
P0701.PTH.2.36	0.932127944038169	5.85949874610825	CD4_C01-CCR7	P0701_PTH
P0701.PTH.2.4	1.43815433125283	6.55908561439438	CD4_C01-CCR7	P0701_PTH
P0701.PTH.2.40	1.67478047947671	6.3507387706749	CD4_C01-CCR7	P0701_PTH
P0701.PTH.2.41	2.68504511456277	4.26344013900681	CD4_C01-CCR7	P0701_PTH
P0701.PTH.2.43	0.986481419608847	6.60616708488388	CD4_C01-CCR7	P0701_PTH
P0701.PTH.2.44	1.24694024662759	6.17601180763168	CD4_C01-CCR7	P0701_PTH
P0701.PTH.2.45	1.19860660176064	6.23930478782578	CD4_C01-CCR7	P0701_PTH
P0701.PTH.2.48	2.23326503376748	5.81632161827011	CD4_C01-CCR7	P0701_PTH
P0701.PTH.2.50	1.78769003491189	6.08131957740707	CD4_C01-CCR7	P0701_PTH
P0701.PTH.2.51	1.3349071655729	6.1272952625267	CD4_C01-CCR7	P0701_PTH
P0701.PTH.2.55	1.10315143208291	6.66003251762314	CD4_C01-CCR7	P0701_PTH
P0701.PTH.2.56	1.05687486271645	6.46918559760971	CD4_C01-CCR7	P0701_PTH
P0701.PTH.2.58	1.3748698149183	6.3035647937767	CD4_C01-CCR7	P0701_PTH
P0701.PTH.2.59	1.32949709038521	5.69839788169785	CD4_C01-CCR7	P0701_PTH
P0701.PTH.2.6	1.1712907467344	6.1916229793541	CD4_C01-CCR7	P0701_PTH
P0701.PTH.2.62	1.06165801625039	6.38647962303085	CD4_C01-CCR7	P0701_PTH
P0701.PTH.2.64	0.759787550971763	6.48840642661972	CD4_C01-CCR7	P0701_PTH
P0701.PTH.2.67	1.11453782658364	6.62754131050034	CD4_C01-CCR7	P0701_PTH
P0701.PTH.2.75	1.16714309792306	5.99415565223618	CD4_C01-CCR7	P0701_PTH
P0701.PTH.2.77	1.24338161091592	6.72196841926498	CD4_C01-CCR7	P0701_PTH
P0701.PTH.2.80	0.962592474029319	6.33096433372421	CD4_C01-CCR7	P0701_PTH
P0701.PTH.2.85	1.38722073178078	6.27431083412094	CD4_C01-CCR7	P0701_PTH
P0701.PTH.2.87	1.25899933914925	5.6810872623436	CD4_C01-CCR7	P0701_PTH
P0701.PTH.2.89	1.23792134861733	6.75749660224838	CD4_C01-CCR7	P0701_PTH
P0701.PTH.2.9	1.67661487202431	6.45132137031479	CD4_C01-CCR7	P0701_PTH
P0701.PTH.2.90	0.911741605804221	6.3846514293663	CD4_C01-CCR7	P0701_PTH
P0701.PTH.2.91	1.0487092648008	6.54004264564438	CD4_C01-CCR7	P0701_PTH
P0701.PTH.2.93	1.02093612293984	6.13962531776352	CD4_C01-CCR7	P0701_PTH
P0701.PTH.2.95	1.02812909226205	5.61011768073959	CD4_C01-CCR7	P0701_PTH
P0701.PTH.2.96	1.0477316294172	6.07555318565292	CD4_C01-CCR7	P0701_PTH
P0701_PTR.1_83	1.52017652134682	6.53605342597885	CD4_C01-CCR7	P0701_PTR
P0701_PTR.2_16	1.30513786415841	6.62243343086166	CD4_C01-CCR7	P0701_PTR
PTR27.20160701	1.18511723618294	6.49761415214462	CD4_C01-CCR7	P0701_PTR
PTH102.20170825	2.15231477360512	6.13212848396225	CD4_C01-CCR7	P0825_PTH
PTH113.20170825	1.99506556134011	6.11508870811386	CD4_C01-CCR7	P0825_PTH
PTH119.20170825	2.29225455860879	5.63745284767075	CD4_C01-CCR7	P0825_PTH
PTH127.20170825	0.804000130698935	4.78818631858749	CD4_C01-CCR7	P0825_PTH
PTH136.20170825	1.75102411846902	5.45126319618149	CD4_C01-CCR7	P0825_PTH
PTH139.20170825	1.19004105667855	5.58317304344101	CD4_C01-CCR7	P0825_PTH
PTH50.20170825	1.68163334469582	6.25021434516831	CD4_C01-CCR7	P0825_PTH
PTH57.20170825	2.3304008160093	5.83664441795273	CD4_C01-CCR7	P0825_PTH
PTH58.20170825	2.09196578602578	6.31147504539414	CD4_C01-CCR7	P0825_PTH
PTH61.20170825	1.7145675335386	6.17430806846542	CD4_C01-CCR7	P0825_PTH
PTH65.20170825	0.976150861785666	6.04433036537094	CD4_C01-CCR7	P0825_PTH
PTH66.20170825	1.92598282437112	5.87263370246811	CD4_C01-CCR7	P0825_PTH
PTH76.20170825	1.02737342457558	6.06610942573471	CD4_C01-CCR7	P0825_PTH
PTH78.20170825	1.63257395367409	5.03450370521469	CD4_C01-CCR7	P0825_PTH
PTH79.20170825	1.97136651615884	6.23301864356918	CD4_C01-CCR7	P0825_PTH
PTH80.20170825	2.66505514721657	5.1440942356102	CD4_C01-CCR7	P0825_PTH
PTH85.20170825	0.888992301032798	6.81289506645126	CD4_C01-CCR7	P0825_PTH
PTH88.20170825	0.882475606010215	6.35208583564682	CD4_C01-CCR7	P0825_PTH
PTH92.20170825	1.55309616665627	6.48045993537827	CD4_C01-CCR7	P0825_PTH
PTH97.20170825	2.9820166740873	5.04577232093735	CD4_C01-CCR7	P0825_PTH
PTH98.20170825	1.82835566143777	5.7497375080101	CD4_C01-CCR7	P0825_PTH
PTR101.20170825	1.97761785130288	5.60908151359482	CD4_C01-CCR7	P0825_PTR
PTR106.20170825	3.04418169598366	5.08673024864121	CD4_C01-CCR7	P0825_PTR
PTR30.20170825	1.87331282238747	6.4425561496727	CD4_C01-CCR7	P0825_PTR
PTR42.20170825	2.60229169468667	5.15709138603134	CD4_C01-CCR7	P0825_PTR
PTR67.20170825	2.46153318028237	4.47216892929001	CD4_C01-CCR7	P0825_PTR
TTY196.20170825	1.2320508871534	5.64647985191269	CD4_C01-CCR7	P0825_TTY
TTY2.20170825	2.40703903775002	5.42160201759262	CD4_C01-CCR7	P0825_TTY
TTY5.20170825	2.06482850651528	5.45676017494125	CD4_C01-CCR7	P0825_TTY
NTH103.0909.ZL	0.950091353461997	6.30821634025498	CD4_C01-CCR7	P0909_NTH
NTH121.0909.ZL	1.46700417141701	5.73792100639267	CD4_C01-CCR7	P0909_NTH
NTH144.0909.ZL	1.09817527870919	6.47375179023666	CD4_C01-CCR7	P0909_NTH
NTH149.0909.ZL	0.97995804886605	6.63124013633652	CD4_C01-CCR7	P0909_NTH
NTH161.0909.ZL	1.1897346888044	6.65371776313706	CD4_C01-CCR7	P0909_NTH
NTH163.0909.ZL	1.31267868618752	5.92777658195419	CD4_C01-CCR7	P0909_NTH
NTH17.0909.ZL	1.49938570599343	5.53507257194443	CD4_C01-CCR7	P0909_NTH
NTH174.0909.ZL	1.58619557957436	5.61002135963364	CD4_C01-CCR7	P0909_NTH
NTH190.0909.ZL	0.91527926068093	6.65321326942368	CD4_C01-CCR7	P0909_NTH
NTH2.0909.ZL	2.403349748657	3.14096952171249	CD4_C01-CCR7	P0909_NTH
NTH25.0909.ZL	0.878763547942893	6.71524358482285	CD4_C01-CCR7	P0909_NTH
NTH33.0909.ZL	2.10251914601113	3.60349369735642	CD4_C01-CCR7	P0909_NTH
NTH41.0909.ZL	1.77910672764565	5.60992313117905	CD4_C01-CCR7	P0909_NTH
NTH50.0909.ZL	1.75763403515603	5.77094770164414	CD4_C01-CCR7	P0909_NTH
NTH5.0909.ZL	1.1037287626722	6.61772418708725	CD4_C01-CCR7	P0909_NTH
NTH70.0909.ZL	1.28849696259286	6.56363702506943	CD4_C01-CCR7	P0909_NTH
NTH74.0909.ZL	1.03185259442116	5.94383884162827	CD4_C01-CCR7	P0909_NTH
PTH10.0909.ZL	1.41030239205147	5.90435338706894	CD4_C01-CCR7	P0909_PTH
PTH11.0909.ZL	1.79269062618996	5.86251474113388	CD4_C01-CCR7	P0909_PTH
PTH13.0909.ZL	1.54098450283791	5.40283561439438	CD4_C01-CCR7	P0909_PTH
PTH17.0909.ZL	2.14522110562112	6.33299327583237	CD4_C01-CCR7	P0909_PTH
PTH2.0909.ZL	2.41460072140481	5.49021888465805	CD4_C01-CCR7	P0909_PTH
PTH31.0909.ZL	1.62914692501809	6.03058696479721	CD4_C01-CCR7	P0909_PTH
PTH33.0909.ZL	1.87171470265176	6.2030689784996	CD4_C01-CCR7	P0909_PTH
PTH38.0909.ZL	1.74529563526894	6.39083886833115	CD4_C01-CCR7	P0909_PTH
PTH43.0909.ZL	1.0682325277784	6.16042686195297	CD4_C01-CCR7	P0909_PTH
PTH47.0909.ZL	1.4404123936155	6.13273692817612	CD4_C01-CCR7	P0909_PTH
PTH49.0909.ZL	2.05243813137795	5.14450956077499	CD4_C01-CCR7	P0909_PTH
PTH51.0909.ZL	2.20023786167885	5.63751054496689	CD4_C01-CCR7	P0909_PTH
PTH55.0909.ZL	2.53784834484841	4.86681104392929	CD4_C01-CCR7	P0909_PTH
PTH61.0909.ZL	1.90078817944314	6.11028934211655	CD4_C01-CCR7	P0909_PTH
PTH64.0909.ZL	0.730348459289328	6.40563178749008	CD4_C01-CCR7	P0909_PTH
PTH68.0909.ZL	1.18523513417031	6.66402078361435	CD4_C01-CCR7	P0909_PTH
PTH69.0909.ZL	1.0984946403959	6.07560182304306	CD4_C01-CCR7	P0909_PTH
PTH70.0909.ZL	1.86733090023781	5.86478353233261	CD4_C01-CCR7	P0909_PTH
PTH71.0909.ZL	2.02078281979348	6.32169128150864	CD4_C01-CCR7	P0909_PTH
PTH73.0909.ZL	1.78894602398659	5.45729613990707	CD4_C01-CCR7	P0909_PTH
PTH77.0909.ZL	0.874195924804465	6.52865577430649	CD4_C01-CCR7	P0909_PTH
PTH79.0909.ZL	1.39516376595284	6.10901952476425	CD4_C01-CCR7	P0909_PTH
PTH8.0909.ZL	1.49624406437661	6.4126751491539	CD4_C01-CCR7	P0909_PTH
PTH82.0909.ZL	0.955201021240012	6.5304730007164	CD4_C01-CCR7	P0909_PTH
PTH89.0909.ZL	1.4263468895414	6.64333940238876	CD4_C01-CCR7	P0909_PTH
PTH9.0909.ZL	1.45666753392007	6.0821521350853	CD4_C01-CCR7	P0909_PTH
PTH91.0909.ZL	1.75519882778908	6.46027637214584	CD4_C01-CCR7	P0909_PTH
PTH94.0909.ZL	1.11814366917397	6.8107636043541	CD4_C01-CCR7	P0909_PTH
PTR28.0909.ZL	2.94568478207375	5.19735170097275	CD4_C01-CCR7	P0909_PTR
PTR5.0909.ZL	2.26709376911904	5.28817868919296	CD4_C01-CCR7	P0909_PTR
PTY1.20160909	1.72641002278115	6.18781066627426	CD4_C01-CCR7	P0909_PTY
PTY29.20160909	1.30100189785744	6.48181129188461	CD4_C01-CCR7	P0909_PTY
PTY36.20160909	1.66486465077187	5.30458665580673	CD4_C01-CCR7	P0909_PTY
PTY39.20160909	1.99995504956032	5.4235336849205	CD4_C01-CCR7	P0909_PTY
PTY4.20160909	1.91075836758401	5.12817025871201	CD4_C01-CCR7	P0909_PTY
PTY47.20160909	1.76308976750161	5.1347415515892	CD4_C01-CCR7	P0909_PTY
PTY60.20160909	2.1649328384855	5.01956344337387	CD4_C01-CCR7	P0909_PTY
PTY86.20160909	2.40327726940896	5.17746473045273	CD4_C01-CCR7	P0909_PTY
PTH12.20161012	2.02630745510842	5.83014226646347	CD4_C01-CCR7	P1012_PTH
PTH15.20161012	1.70707046131875	6.33872962684555	CD4_C01-CCR7	P1012_PTH
PTH16.20161012	2.31745468716408	5.27590633125229	CD4_C01-CCR7	P1012_PTH
PTH20.20161012	1.5422350082853	6.53458476753159	CD4_C01-CCR7	P1012_PTH
PTH2.20161012	1.7386289749601	5.83673310966415	CD4_C01-CCR7	P1012_PTH
PTH26.20161012	0.290458909080283	4.60277224273605	CD4_C01-CCR7	P1012_PTH
PTH33.20161012	1.32202803234841	6.53803706855698	CD4_C01-CCR7	P1012_PTH
PTH36.20161012	0.774713507697837	5.41298175544663	CD4_C01-CCR7	P1012_PTH
PTH4.20161012	1.38870214562203	6.66928554267807	CD4_C01-CCR7	P1012_PTH
PTH49.20161012	1.47345315556313	6.51956105918808	CD4_C01-CCR7	P1012_PTH
PTH50.20161012	0.95083879570748	6.09479404182358	CD4_C01-CCR7	P1012_PTH
PTH52.20161012	1.55706202130105	6.55529332847519	CD4_C01-CCR7	P1012_PTH
PTH54.20161012	1.53441249470498	5.82487560005112	CD4_C01-CCR7	P1012_PTH
PTH55.20161012	2.36356841664101	6.28058839530869	CD4_C01-CCR7	P1012_PTH
PTH57.20161012	1.83191143612649	6.07054544181748	CD4_C01-CCR7	P1012_PTH
PTH60.20161012	1.16177641491677	6.1109230586998	CD4_C01-CCR7	P1012_PTH
PTH6.20161012	2.00620352368142	5.94121242256088	CD4_C01-CCR7	P1012_PTH
PTH64.20161012	1.65189348797585	6.53612066001816	CD4_C01-CCR7	P1012_PTH
PTH65.20161012	1.86922060589577	6.40663648338242	CD4_C01-CCR7	P1012_PTH
PTH68.20161012	1.62867747883584	6.38048911781235	CD4_C01-CCR7	P1012_PTH
PTH70.20161012	0.825360289619223	5.98323941917343	CD4_C01-CCR7	P1012_PTH
PTH72.20161012	1.38686870674874	6.42128110618515	CD4_C01-CCR7	P1012_PTH
PTH75.20161012	1.5491393719175	6.00639177055283	CD4_C01-CCR7	P1012_PTH
PTH81.20161012	1.71319781880166	6.28768611640854	CD4_C01-CCR7	P1012_PTH
PTH84.20161012	2.07059942822243	6.34868789405747	CD4_C01-CCR7	P1012_PTH
PTH86.20161012	1.82230245213296	6.19203162879868	CD4_C01-CCR7	P1012_PTH
PTH9.20161012	1.67717491726662	6.1057322093956	CD4_C01-CCR7	P1012_PTH
PTH93.20161012	1.27711235623147	5.93455386848373	CD4_C01-CCR7	P1012_PTH
PTR5.20161012	2.28856217007424	6.05368400306625	CD4_C01-CCR7	P1012_PTR
PTR95.20161012	1.7117530022123	5.86539436073227	CD4_C01-CCR7	P1012_PTR
PTY15.20161012	1.79631172756936	6.51703763694687	CD4_C01-CCR7	P1012_PTY
PTY21.20161012	2.02340709309365	4.66269946784897	CD4_C01-CCR7	P1012_PTY
PTY33.20161012	1.58241807560708	5.81064534873886	CD4_C01-CCR7	P1012_PTY
PTY45.20161012	1.49995671849038	6.0823061534874	CD4_C01-CCR7	P1012_PTY
PTY60.20161012	1.53494488339211	5.24981046409531	CD4_C01-CCR7	P1012_PTY
PTY65.20161012	1.39345788101937	5.74019981117172	CD4_C01-CCR7	P1012_PTY
PTY71.20161012	1.70540939907815	5.92107511253281	CD4_C01-CCR7	P1012_PTY
PTY78.20161012	1.15250491242196	5.06028295249863	CD4_C01-CCR7	P1012_PTY
PTY79.20161012	1.62669431309487	6.60455346794052	CD4_C01-CCR7	P1012_PTY
PTY86.20161012	2.20959292988564	5.80376029701157	CD4_C01-CCR7	P1012_PTY
PTY88.20161012	0.911991468475119	6.62754083366318	CD4_C01-CCR7	P1012_PTY
PTY90.20161012	1.48482810597207	6.30073905677719	CD4_C01-CCR7	P1012_PTY
NTH100.20161212	1.85737525563027	5.6369822093956	CD4_C01-CCR7	P1212_NTH
NTH125.20161212	1.8840171013334	4.5111117431633	CD4_C01-CCR7	P1212_NTH
NTH16.20161212	1.42696844677712	6.11991143913193	CD4_C01-CCR7	P1212_NTH
NTH195.20161212	-0.167958238317712	1.14435795636101	CD4_C01-CCR7	P1212_NTH
NTH280.20161212	1.72038399319436	5.85521913261337	CD4_C01-CCR7	P1212_NTH
PTH103.1212	1.9751123104551	5.86303210945053	CD4_C01-CCR7	P1212_PTH
PTH105.1212	1.369888893173	6.83043838233872	CD4_C01-CCR7	P1212_PTH
PTH110.1212	0.725540152595298	5.18273378105087	CD4_C01-CCR7	P1212_PTH
PTH111.1212	1.60321485142495	6.3740542003624	CD4_C01-CCR7	P1212_PTH
PTH116.1212	1.64173351864602	5.75456166953964	CD4_C01-CCR7	P1212_PTH
PTH125.1212	1.8174887810209	6.46490932197495	CD4_C01-CCR7	P1212_PTH
PTH126.1212	1.95177470783974	6.08109260291977	CD4_C01-CCR7	P1212_PTH
PTH131.1212	2.32279955487038	5.50733543128891	CD4_C01-CCR7	P1212_PTH
PTH138.1212	2.16523205380227	5.42050576896591	CD4_C01-CCR7	P1212_PTH
PTH140.1212	1.76612769703652	6.50786901206894	CD4_C01-CCR7	P1212_PTH
PTH14.1212	1.56467663388039	6.49056792945786	CD4_C01-CCR7	P1212_PTH
PTH156.1212	2.42359768490578	5.4816334316246	CD4_C01-CCR7	P1212_PTH
PTH159.1212	1.82117854695107	5.89386678428574	CD4_C01-CCR7	P1212_PTH
PTH163.1212	1.65571796040322	6.35910773963852	CD4_C01-CCR7	P1212_PTH
PTH171.1212	1.40511619190957	6.25252128333969	CD4_C01-CCR7	P1212_PTH
PTH173.1212	2.37268840412881	6.05270934791489	CD4_C01-CCR7	P1212_PTH
PTH18.1212	1.59235011677529	5.62509370536728	CD4_C01-CCR7	P1212_PTH
PTH22.1212	2.17994867901589	5.71743131370468	CD4_C01-CCR7	P1212_PTH
PTH24.1212	2.0924276028135	6.31688571662827	CD4_C01-CCR7	P1212_PTH
PTH26.1212	1.0296081219175	5.35035443992539	CD4_C01-CCR7	P1212_PTH
PTH41.1212	1.75175057987954	5.40826774330063	CD4_C01-CCR7	P1212_PTH
PTH4.1212	1.41531097035195	6.56473994941635	CD4_C01-CCR7	P1212_PTH
PTH55.1212	2.25705587010171	5.72125888557358	CD4_C01-CCR7	P1212_PTH
PTH58.1212	-1.62662959952567	3.1869556972496	CD4_C01-CCR7	P1212_PTH
PTH67.1212	0.697915426299827	2.79789734573288	CD4_C01-CCR7	P1212_PTH
PTH68.1212	2.41111027340676	4.59675336570664	CD4_C01-CCR7	P1212_PTH
PTH73.1212	1.72511040310647	6.33713174552841	CD4_C01-CCR7	P1212_PTH
PTH80.1212	1.21158110241677	6.34863687248154	CD4_C01-CCR7	P1212_PTH
PTH8.1212	1.52300941090371	6.48160911292954	CD4_C01-CCR7	P1212_PTH
PTR11.20161212	2.66822206120278	5.23138738365097	CD4_C01-CCR7	P1212_PTR
PTR35.20161212	1.60878764729287	5.36822963447495	CD4_C01-CCR7	P1212_PTR
PTR57.20161212	1.89207994084145	5.53425527305527	CD4_C01-CCR7	P1212_PTR
PTR58.20161212	1.82892095188882	6.24189067573471	CD4_C01-CCR7	P1212_PTR
PTR74.20161212	2.13008843998696	6.1818893024437	CD4_C01-CCR7	P1212_PTR
PTR8.20161212	1.85181604962136	6.06973529548569	CD4_C01-CCR7	P1212_PTR
NTH125.20161228	-0.282399424507363	1.05525357217712	CD4_C01-CCR7	P1228_NTH
PTH11.20161228	2.59982620816018	5.47899509162827	CD4_C01-CCR7	P1228_PTH
PTH16.20161228	1.3211359892347	6.66462779731674	CD4_C01-CCR7	P1228_PTH
PTH17.20161228	1.73095809559609	6.3536832401268	CD4_C01-CCR7	P1228_PTH
PTH25.20161228	1.33884238343026	6.79225040168686	CD4_C01-CCR7	P1228_PTH
PTH26.20161228	1.94057547192361	6.16466212959213	CD4_C01-CCR7	P1228_PTH
PTH35.20161228	1.26456092934396	5.47297836036606	CD4_C01-CCR7	P1228_PTH
PTH38.20161228	0.937658301399009	6.53690601081772	CD4_C01-CCR7	P1228_PTH
PTH53.20161228	1.9439855728605	6.35719276161118	CD4_C01-CCR7	P1228_PTH
PTH55.20161228	1.44517337422158	4.75286842079086	CD4_C01-CCR7	P1228_PTH
PTH58.20161228	1.89077054600503	6.30255056114121	CD4_C01-CCR7	P1228_PTH
PTH66.20161228	1.72799383740212	5.82651162834091	CD4_C01-CCR7	P1228_PTH
PTH79.20161228	0.811059585616843	6.75472617835922	CD4_C01-CCR7	P1228_PTH
PTH84.20161228	1.33023487667824	6.38371635169907	CD4_C01-CCR7	P1228_PTH
PTH89.20161228	1.5644301090696	6.17620826454086	CD4_C01-CCR7	P1228_PTH
PTH90.20161228	1.30224262814309	6.27506662101669	CD4_C01-CCR7	P1228_PTH
PTH93.20161228	1.46040784458901	5.1654827663414	CD4_C01-CCR7	P1228_PTH
PTH94.20161228	1.48729907612588	6.34319902152939	CD4_C01-CCR7	P1228_PTH
PTH96.20161228	1.25972735028054	6.60094905586166	CD4_C01-CCR7	P1228_PTH
PTR18.20161228	2.24736415486123	4.82556081504746	CD4_C01-CCR7	P1228_PTR
PTR59.20161228	2.08774172405984	5.3349073001854	CD4_C01-CCR7	P1228_PTR
PTR60.20161228	2.32211004833962	5.50828290672226	CD4_C01-CCR7	P1228_PTR
PTR66.20161228	2.21308075527932	5.4547107288353	CD4_C01-CCR7	P1228_PTR
PTR76.20161228	2.01413737873818	5.3080198833458	CD4_C01-CCR7	P1228_PTR
NP762.20180123	0.402540079162375	0.796481765221787	CD4_C02-ANXA1	P0123_NP7
PP7.103.20180123	1.86047946553017	4.75021339149399	CD4_C02-ANXA1	P0123_PP7
PP7.116.20180123	1.5330432568052	4.56736136169357	CD4_C02-ANXA1	P0123_PP7
PP7.119.20180123	4.38902222256448	3.62609291763229	CD4_C02-ANXA1	P0123_PP7
PP7.130.20180123	0.838482132957236	3.90770769805832	CD4_C02-ANXA1	P0123_PP7
PP7.133.20180123	-0.253410824730142	3.51357818336411	CD4_C02-ANXA1	P0123_PP7
PP7.155.20180123	0.576689711616294	4.35595107765122	CD4_C02-ANXA1	P0123_PP7
PP7.156.20180123	1.71745859722878	5.57346893043442	CD4_C02-ANXA1	P0123_PP7
PP7.166.20180123	1.40266727547433	4.3740472862236	CD4_C02-ANXA1	P0123_PP7
PP7.175.20180123	1.18328773121621	3.82242942542954	CD4_C02-ANXA1	P0123_PP7
PP7.179.20180123	2.13406406979348	3.8066701957695	CD4_C02-ANXA1	P0123_PP7
PP7.97.20180123	1.41132008175637	4.52261663169785	CD4_C02-ANXA1	P0123_PP7
PP7.99.20180123	1.89544426541115	4.36897993774338	CD4_C02-ANXA1	P0123_PP7
PTH10.20180123	2.17720090489175	3.96749163360519	CD4_C02-ANXA1	P0123_PTH
PTH17.20180123	1.38052224259164	4.69193196983261	CD4_C02-ANXA1	P0123_PTH
PTH32.20180123	1.93579827885415	4.37378574104233	CD4_C02-ANXA1	P0123_PTH
PTH37.20180123	2.92280017475869	4.88621021003647	CD4_C02-ANXA1	P0123_PTH
PTH45.20180123	1.9143053207853	5.26504588813706	CD4_C02-ANXA1	P0123_PTH
PTH72.20180123	2.17027412991311	4.24987626762314	CD4_C02-ANXA1	P0123_PTH
PTH73.20180123	2.21344648937966	4.44769240112228	CD4_C02-ANXA1	P0123_PTH
PTH82.20180123	2.10852014164712	5.11361528129501	CD4_C02-ANXA1	P0123_PTH
PTH91.20180123	-0.280419954254373	3.59240198821945	CD4_C02-ANXA1	P0123_PTH
PTH93.20180123	1.49779521565224	3.59662605018539	CD4_C02-ANXA1	P0123_PTH
PTR2.20180123	0.268205932185904	3.70031548232956	CD4_C02-ANXA1	P0123_PTR
PTR26.20180123	1.32888316254403	4.15636730880661	CD4_C02-ANXA1	P0123_PTR
PTR27.20180123	1.08423565964486	3.73499537200851	CD4_C02-ANXA1	P0123_PTR
PTR29.20180123	1.2004461203077	4.43239546508713	CD4_C02-ANXA1	P0123_PTR
PTR33.20180123	2.15862499813821	4.6884057590477	CD4_C02-ANXA1	P0123_PTR
PTR38.20180123	1.29703044037606	4.00269675941391	CD4_C02-ANXA1	P0123_PTR
PTR43.20180123	1.12567340473916	3.60358024330063	CD4_C02-ANXA1	P0123_PTR
PTR49.20180123	0.177273860976951	3.8201618263237	CD4_C02-ANXA1	P0123_PTR
PTR51.20180123	0.0463460002401036	3.7619879314415	CD4_C02-ANXA1	P0123_PTR
PTR52.20180123	0.571322909400718	3.5556092330925	CD4_C02-ANXA1	P0123_PTR
PTR57.20180123	2.12168966870095	4.19213677139206	CD4_C02-ANXA1	P0123_PTR
PTR64.20180123	0.296427718208091	3.46431971282883	CD4_C02-ANXA1	P0123_PTR
PTR68.20180123	3.6215499554136	4.12557292671127	CD4_C02-ANXA1	P0123_PTR
PTR69.20180123	3.63705002407815	3.99327731819077	CD4_C02-ANXA1	P0123_PTR
PTR78.20180123	2.93567096333291	3.70225191802902	CD4_C02-ANXA1	P0123_PTR
PTR80.20180123	0.80728422741677	4.4207956859581	CD4_C02-ANXA1	P0123_PTR
PTR93.20180123	0.698497167632834	4.12089157791061	CD4_C02-ANXA1	P0123_PTR
TP7127.20180123	-0.0070682253382045	3.3862600395195	CD4_C02-ANXA1	P0123_TP7
TTH44.20180123	2.53405677418496	3.84321213455124	CD4_C02-ANXA1	P0123_TTH
PTH103.20170215	1.34176241497781	4.93759990425034	CD4_C02-ANXA1	P0215_PTH
PTH114.20170215	1.81917392353799	4.77699447364731	CD4_C02-ANXA1	P0215_PTH
PTH147.20170215	1.33272897343423	4.77757383079453	CD4_C02-ANXA1	P0215_PTH
PTH184.20170215	1.44429265599038	4.60552693099899	CD4_C02-ANXA1	P0215_PTH
PTH91.20170215	0.175068548724906	4.06687474937363	CD4_C02-ANXA1	P0215_PTH
PTR11.20170215	0.47565888504769	4.40970183105393	CD4_C02-ANXA1	P0215_PTR
PTR1.20170215	-0.01208490987037	3.7203607627861	CD4_C02-ANXA1	P0215_PTR
PTR12.20170215	0.101845732734458	4.10612130851669	CD4_C02-ANXA1	P0215_PTR
PTR2.20170215	1.19497727494027	5.32428098411484	CD4_C02-ANXA1	P0215_PTR
PTR25.20170215	0.712994805381553	4.5517234870903	CD4_C02-ANXA1	P0215_PTR
PTR27.20170215	0.624970189140097	4.78837466926498	CD4_C02-ANXA1	P0215_PTR
PTR28.20170215	0.631284824416892	3.4262933799736	CD4_C02-ANXA1	P0215_PTR
PTR3.20170215	0.880898228690879	5.19791484565659	CD4_C02-ANXA1	P0215_PTR
PTR35.20170215	0.738647929237143	4.00239873619003	CD4_C02-ANXA1	P0215_PTR
PTR36.20170215	2.38533484082009	4.93392635078354	CD4_C02-ANXA1	P0215_PTR
PTR42.20170215	-0.0370938267252284	3.66881108970566	CD4_C02-ANXA1	P0215_PTR
PTR47.20170215	0.0571015391805333	3.83355069847031	CD4_C02-ANXA1	P0215_PTR
PTR48.20170215	0.554268232391135	4.23266840667648	CD4_C02-ANXA1	P0215_PTR
PTR51.20170215	2.33704101185586	4.47983265609665	CD4_C02-ANXA1	P0215_PTR
PTR55.20170215	1.94293986897256	4.75532890052719	CD4_C02-ANXA1	P0215_PTR
PTR62.20170215	0.145198157832877	3.48666859359665	CD4_C02-ANXA1	P0215_PTR
PTR65.20170215	0.69903444390084	4.58397722930832	CD4_C02-ANXA1	P0215_PTR
PTR69.20170215	0.315845182941214	3.92659712524338	CD4_C02-ANXA1	P0215_PTR
PTR71.20170215	0.748061886832969	3.75117278785629	CD4_C02-ANXA1	P0215_PTR
PTR73.20170215	-0.0736091818353969	3.97537279815598	CD4_C02-ANXA1	P0215_PTR
PTR80.20170215	0.0245011959531468	4.2421588966362	CD4_C02-ANXA1	P0215_PTR
PTR81.20170215	0.635405770347373	4.10738349647446	CD4_C02-ANXA1	P0215_PTR
PTR93.20170215	0.87790989022042	5.06991506309433	CD4_C02-ANXA1	P0215_PTR
PTR96.20170215	0.400291672752158	3.7583155700676	CD4_C02-ANXA1	P0215_PTR
PP711.20180309	0.625947466895835	4.10567212791367	CD4_C02-ANXA1	P0309_PP7
PP712.20180309	2.23938976864602	4.05023027152939	CD4_C02-ANXA1	P0309_PP7
PP716.20180309	1.27593087296273	4.76322293968124	CD4_C02-ANXA1	P0309_PP7
PP719.20180309	1.15491067509438	3.75753927917404	CD4_C02-ANXA1	P0309_PP7
PP770.20180309	1.19785403351571	3.8423352310173	CD4_C02-ANXA1	P0309_PP7
PP78.20180309	0.554556480453269	3.79663181991501	CD4_C02-ANXA1	P0309_PP7
PP786.20180309	2.45590602497842	3.909486539077	CD4_C02-ANXA1	P0309_PP7
PTH10.20180309	1.94129406552102	5.48865009040756	CD4_C02-ANXA1	P0309_PTH
PTH2.20180309	-0.804461979462846	3.72174955100937	CD4_C02-ANXA1	P0309_PTH
PTH24.20180309	1.58149348835732	5.03646350593491	CD4_C02-ANXA1	P0309_PTH
PTH26.20180309	2.77616106610085	5.03971505851669	CD4_C02-ANXA1	P0309_PTH
PTH67.20180309	1.95412360768105	4.63602972717209	CD4_C02-ANXA1	P0309_PTH
PTH7.20180309	1.96919094662453	4.90632510871811	CD4_C02-ANXA1	P0309_PTH
PTH77.20180309	1.49925743679787	4.64664817542954	CD4_C02-ANXA1	P0309_PTH
PTH79.20180309	0.618473402068869	4.09313393325729	CD4_C02-ANXA1	P0309_PTH
PTH84.20180309	2.21324168782021	5.59352613181992	CD4_C02-ANXA1	P0309_PTH
PTH87.20180309	3.19811045269753	3.94590211601181	CD4_C02-ANXA1	P0309_PTH
PTR11.20180309	1.64070736508156	4.16314221115036	CD4_C02-ANXA1	P0309_PTR
PTR20.20180309	0.505297652290122	3.90285278053207	CD4_C02-ANXA1	P0309_PTR
PTR22.20180309	0.359417906806723	3.89735103340073	CD4_C02-ANXA1	P0309_PTR
PTR30.20180309	0.745504370734946	3.79336024017258	CD4_C02-ANXA1	P0309_PTR
PTR52.20180309	1.11168479065682	3.61863375396652	CD4_C02-ANXA1	P0309_PTR
PTR55.20180309	3.70089279751565	4.33644915313644	CD4_C02-ANXA1	P0309_PTR
PTR57.20180309	-0.209370621635659	3.94423413963242	CD4_C02-ANXA1	P0309_PTR
PTR58.20180309	0.194848648116843	3.69733834953232	CD4_C02-ANXA1	P0309_PTR
PTR64.20180309	1.17300509552743	3.94782758445663	CD4_C02-ANXA1	P0309_PTR
PTR7.20180309	0.551173320815818	3.28994751663132	CD4_C02-ANXA1	P0309_PTR
PTR83.20180309	0.400693884895102	4.00220537872238	CD4_C02-ANXA1	P0309_PTR
PTR86.20180309	0.692323795364158	3.41575051040573	CD4_C02-ANXA1	P0309_PTR
TP715.20180309	0.865197053954856	4.14693451614304	CD4_C02-ANXA1	P0309_TP7
TTH52.20180309	0.679900756881492	-1.55364846496658	CD4_C02-ANXA1	P0309_TTH
TTR22.20180309	0.185021391914145	3.9289162227623	CD4_C02-ANXA1	P0309_TTR
TTR69.20180309	1.44481312374856	4.05262184829636	CD4_C02-ANXA1	P0309_TTR
PTH11.20170411	2.04084788899209	4.62360192031784	CD4_C02-ANXA1	P0411_PTH
PTH115.20170411	1.34425281624581	4.28768492431564	CD4_C02-ANXA1	P0411_PTH
PTH122.20170411	1.2030769501188	5.16515851707382	CD4_C02-ANXA1	P0411_PTH
PTH130.20170411	2.14414869885232	5.59115482063217	CD4_C02-ANXA1	P0411_PTH
PTH136.20170411	1.82489549259927	3.94245434493942	CD4_C02-ANXA1	P0411_PTH
PTH14.20170411	1.93829452137734	2.86085224838181	CD4_C02-ANXA1	P0411_PTH
PTH160.20170411	1.46751820187356	4.82195497245712	CD4_C02-ANXA1	P0411_PTH
PTH16.20170411	1.68974982838418	5.63276982994003	CD4_C02-ANXA1	P0411_PTH
PTH174.20170411	1.76263605694558	3.28988052101059	CD4_C02-ANXA1	P0411_PTH
PTH181.20170411	1.34782420735146	4.89235664100571	CD4_C02-ANXA1	P0411_PTH
PTH182.20170411	1.35999690632607	3.81434322090073	CD4_C02-ANXA1	P0411_PTH
PTH35.20170411	2.06670557598855	5.98565364570541	CD4_C02-ANXA1	P0411_PTH
PTH6.20170411	2.98714958767678	3.62893987388535	CD4_C02-ANXA1	P0411_PTH
PTH65.20170411	2.03008376698281	3.22040391654892	CD4_C02-ANXA1	P0411_PTH
PTH73.20170411	0.577451339767234	4.09468556137009	CD4_C02-ANXA1	P0411_PTH
PTH76.20170411	0.90725707154061	4.32627773971481	CD4_C02-ANXA1	P0411_PTH
PTH78.20170411	1.13769840340401	5.07750726432724	CD4_C02-ANXA1	P0411_PTH
PTH79.20170411	0.8399565134504	4.25396443099899	CD4_C02-ANXA1	P0411_PTH
PTH91.20170411	2.30085264782693	4.65375805587692	CD4_C02-ANXA1	P0411_PTH
PTH96.20170411	1.89517699818398	4.50382042617722	CD4_C02-ANXA1	P0411_PTH
PTH97.20170411	1.83321224789406	4.416331536483	CD4_C02-ANXA1	P0411_PTH
PTH98.20170411	1.29573153595711	4.32605219573898	CD4_C02-ANXA1	P0411_PTH
PTR25.20170411	0.524984470412986	3.5175437995903	CD4_C02-ANXA1	P0411_PTR
PTR37.20170411	0.814220658347861	4.48945308418198	CD4_C02-ANXA1	P0411_PTR
PTR50.20170411	0.571666470573203	3.65736103744431	CD4_C02-ANXA1	P0411_PTR
PTR54.20170411	0.298709741637961	3.99389506072922	CD4_C02-ANXA1	P0411_PTR
PTR64.20170411	-0.156122126772149	4.08053947181625	CD4_C02-ANXA1	P0411_PTR
PTR93.20170411	-0.364941516115411	3.66174746246262	CD4_C02-ANXA1	P0411_PTR
PTR96.20170411	4.23896490673806	4.05394507141037	CD4_C02-ANXA1	P0411_PTR
NTH56.20170413	1.36860369782235	0.182779229592514	CD4_C02-ANXA1	P0413_NTH
PTH13.20170413	2.25401078800942	5.58269382209702	CD4_C02-ANXA1	P0413_PTH
PTH14.20170413	0.681464663551108	4.11066508979721	CD4_C02-ANXA1	P0413_PTH
PTH21.20170413	1.29927395920541	4.99682069511337	CD4_C02-ANXA1	P0413_PTH
PTH28.20170413	1.29502855877663	3.6400237152092	CD4_C02-ANXA1	P0413_PTH
PTH29.20170413	-0.490904816581948	3.59782338828964	CD4_C02-ANXA1	P0413_PTH
PTH40.20170413	2.43988691906716	4.57539368362351	CD4_C02-ANXA1	P0413_PTH
PTH42.20170413	0.764063826606528	3.6143136093132	CD4_C02-ANXA1	P0413_PTH
PTH52.20170413	3.24815069775368	3.79255748481674	CD4_C02-ANXA1	P0413_PTH
PTH58.20170413	1.52731930355813	4.08831978530808	CD4_C02-ANXA1	P0413_PTH
PTH76.20170413	1.33329342942025	5.16802335472031	CD4_C02-ANXA1	P0413_PTH
PTH89.20170413	3.13204466442849	3.52234554977341	CD4_C02-ANXA1	P0413_PTH
PTH96.20170413	2.24925648312356	5.25668311805649	CD4_C02-ANXA1	P0413_PTH
PTR16.20170413	0.93790220360543	3.68220449180527	CD4_C02-ANXA1	P0413_PTR
PTR22.20170413	2.50302087406899	4.74188495368881	CD4_C02-ANXA1	P0413_PTR
PTR26.20170413	3.34207831959511	3.82877159805222	CD4_C02-ANXA1	P0413_PTR
PTR27.20170413	0.493046871230857	4.0598931381218	CD4_C02-ANXA1	P0413_PTR
PTR28.20170413	1.57726394276406	4.21939135284348	CD4_C02-ANXA1	P0413_PTR
PTR33.20170413	0.38219033818032	3.50019574851913	CD4_C02-ANXA1	P0413_PTR
PTR56.20170413	0.746174207732932	4.01899886817856	CD4_C02-ANXA1	P0413_PTR
PTR63.20170413	4.06230341534402	4.02514649124069	CD4_C02-ANXA1	P0413_PTR
PTR64.20170413	0.333331039951102	3.82005811424179	CD4_C02-ANXA1	P0413_PTR
PTR72.20170413	-0.152036407186731	4.15191531867905	CD4_C02-ANXA1	P0413_PTR
PTR83.20170413	0.24561601023461	4.03293872566147	CD4_C02-ANXA1	P0413_PTR
PTR86.20170413	1.15382694344308	4.54464984626694	CD4_C02-ANXA1	P0413_PTR
PTR87.20170413	0.62560116390969	4.41815901489182	CD4_C02-ANXA1	P0413_PTR
PTR92.20170413	2.85979782681252	4.1071171829216	CD4_C02-ANXA1	P0413_PTR
P0701.PTH.1.49	2.91961061100747	4.83368850440903	CD4_C02-ANXA1	P0701_PTH
P0701.PTH.2.10	2.9820371780851	2.50894833297653	CD4_C02-ANXA1	P0701_PTH
P0701.PTH.2.11	1.0474520836332	4.56910134048386	CD4_C02-ANXA1	P0701_PTH
P0701.PTH.2.13	1.58059727291848	5.62943530769272	CD4_C02-ANXA1	P0701_PTH
P0701.PTH.2.15	0.563983908698813	3.91173101158066	CD4_C02-ANXA1	P0701_PTH
P0701.PTH.2.19	3.21917354206826	2.31389725894852	CD4_C02-ANXA1	P0701_PTH
P0701.PTH.2.22	-0.288187661363824	4.14025951118393	CD4_C02-ANXA1	P0701_PTH
P0701.PTH.2.35	2.15501271824624	3.87843895645065	CD4_C02-ANXA1	P0701_PTH
P0701.PTH.2.42	1.58942972759988	5.00367379875107	CD4_C02-ANXA1	P0701_PTH
P0701.PTH.2.74	1.03255783657815	5.74707532615585	CD4_C02-ANXA1	P0701_PTH
P0701.PTH.2.76	1.18330084423806	4.83280730934067	CD4_C02-ANXA1	P0701_PTH
P0701.PTH.2.82	1.68538915257241	5.30019164771957	CD4_C02-ANXA1	P0701_PTH
P0701.PTH.2.84	2.59372459988381	4.29758191795273	CD4_C02-ANXA1	P0701_PTH
P0701.PTH.2.94	1.73173295597817	5.06676364631577	CD4_C02-ANXA1	P0701_PTH
P0701_PTR.1_37	0.186985484168784	3.94629169197006	CD4_C02-ANXA1	P0701_PTR
P0701_PTR.1_42	0.11554746966149	3.97318101615829	CD4_C02-ANXA1	P0701_PTR
P0701_PTR.1_45	-0.571274706318124	3.93616557807846	CD4_C02-ANXA1	P0701_PTR
P0701_PTR.1_47	0.299423149631278	3.40037775726242	CD4_C02-ANXA1	P0701_PTR
P0701_PTR.1_48	1.56125151257302	5.46640563697739	CD4_C02-ANXA1	P0701_PTR
P0701_PTR.1_52	0.543253651664512	4.65724111289902	CD4_C02-ANXA1	P0701_PTR
P0701_PTR.1_53	0.301051786945121	4.17513943405075	CD4_C02-ANXA1	P0701_PTR
P0701_PTR.1_54	0.0990717325666112	4.07442069740219	CD4_C02-ANXA1	P0701_PTR
P0701_PTR.1_58	1.11747919659402	5.18119502754135	CD4_C02-ANXA1	P0701_PTR
P0701_PTR.1_60	0.397255710170524	3.66489577979965	CD4_C02-ANXA1	P0701_PTR
P0701_PTR.1_62	0.720535031364219	4.69817281455917	CD4_C02-ANXA1	P0701_PTR
P0701_PTR.1_65	0.145048490569846	3.52542830200119	CD4_C02-ANXA1	P0701_PTR
P0701_PTR.1_67	1.52922760586526	5.99563575477524	CD4_C02-ANXA1	P0701_PTR
P0701_PTR.1_68	-0.579466162405058	3.97341776580734	CD4_C02-ANXA1	P0701_PTR
P0701_PTR.1_71	0.597698918388144	3.52577686996384	CD4_C02-ANXA1	P0701_PTR
P0701_PTR.1_75	0.205045512721793	3.88991690368576	CD4_C02-ANXA1	P0701_PTR
P0701_PTR.1_76	0.977455249831931	5.21781564445419	CD4_C02-ANXA1	P0701_PTR
P0701_PTR.1_77	-0.133640059425576	3.88911462516708	CD4_C02-ANXA1	P0701_PTR
P0701_PTR.1_79	0.949469796226279	5.68809867591782	CD4_C02-ANXA1	P0701_PTR
P0701_PTR.1_85	0.433318725631492	4.32227445335312	CD4_C02-ANXA1	P0701_PTR
P0701_PTR.1_87	0.33016031126763	4.1572413513176	CD4_C02-ANXA1	P0701_PTR
P0701_PTR.1_90	1.09451841454293	4.7067105838768	CD4_C02-ANXA1	P0701_PTR
P0701_PTR.1_93	-0.191239127113565	4.05646849365158	CD4_C02-ANXA1	P0701_PTR
P0701_PTR.2_13	1.62888347248818	4.99479032249374	CD4_C02-ANXA1	P0701_PTR
P0701_PTR.2_14	0.320451191470878	4.11543417663498	CD4_C02-ANXA1	P0701_PTR
P0701_PTR.2_15	1.22016154866006	5.46247220725937	CD4_C02-ANXA1	P0701_PTR
P0701_PTR.2_2	0.379000953243033	3.96037913055344	CD4_C02-ANXA1	P0701_PTR
P0701_PTR.2_29	-0.497178242697461	3.39808321685715	CD4_C02-ANXA1	P0701_PTR
P0701_PTR.2_5	0.157331040904776	3.90795541496201	CD4_C02-ANXA1	P0701_PTR
PTR32.20160701	0.316874853179709	4.55671740264816	CD4_C02-ANXA1	P0701_PTR
PTR46.20160701	0.0127825651624364	3.77871537895126	CD4_C02-ANXA1	P0701_PTR
PTR47.20160701	0.515870681808249	4.22289825172348	CD4_C02-ANXA1	P0701_PTR
PTR50.20160701	0.133121899173514	4.09361696929855	CD4_C02-ANXA1	P0701_PTR
P0701_TTH.1_22	2.19946109394814	3.42757702560349	CD4_C02-ANXA1	P0701_TTH
P0701_TTH.1_46	1.48154818157937	2.57125521392746	CD4_C02-ANXA1	P0701_TTH
P0701_TTH.1_66	1.63735996823098	3.22993326873703	CD4_C02-ANXA1	P0701_TTH
P0701_TTH.1_88	1.69538222889687	5.277011639785	CD4_C02-ANXA1	P0701_TTH
P0701.TTR.1.84	1.36236654858376	3.0577151844017	CD4_C02-ANXA1	P0701_TTR
NTH47.20170825	0.354589394138114	0.18053547234459	CD4_C02-ANXA1	P0825_NTH
NTH66.20170825	1.19372867684151	-0.247821800995636	CD4_C02-ANXA1	P0825_NTH
PTH106.20170825	1.01188229660775	3.95856619567795	CD4_C02-ANXA1	P0825_PTH
PTH107.20170825	-0.37662480135177	3.53283525199814	CD4_C02-ANXA1	P0825_PTH
PTH111.20170825	1.05295716862466	3.72832561225815	CD4_C02-ANXA1	P0825_PTH
PTH114.20170825	0.893784037635581	-8.68782305030899	CD4_C02-ANXA1	P0825_PTH
PTH117.20170825	-0.30458409447883	3.95996142120285	CD4_C02-ANXA1	P0825_PTH
PTH125.20170825	-0.0638321127436	3.64564657897873	CD4_C02-ANXA1	P0825_PTH
PTH133.20170825	2.31023894886758	3.35225678176804	CD4_C02-ANXA1	P0825_PTH
PTH135.20170825	1.35275541882302	3.69247866363449	CD4_C02-ANXA1	P0825_PTH
PTH138.20170825	2.38900720219399	4.90760207862778	CD4_C02-ANXA1	P0825_PTH
PTH59.20170825	-0.723397770120843	3.58574033470078	CD4_C02-ANXA1	P0825_PTH
PTH62.20170825	-0.305949517681344	3.7409017154686	CD4_C02-ANXA1	P0825_PTH
PTH68.20170825	0.894991150901572	4.29486561508102	CD4_C02-ANXA1	P0825_PTH
PTH81.20170825	1.09512673954751	4.5443639823906	CD4_C02-ANXA1	P0825_PTH
PTH83.20170825	2.8207675133207	4.91968036384506	CD4_C02-ANXA1	P0825_PTH
PTH91.20170825	1.32543920616891	5.15143037528915	CD4_C02-ANXA1	P0825_PTH
PTH94.20170825	1.94844256977822	5.91553855628891	CD4_C02-ANXA1	P0825_PTH
PTH95.20170825	1.61640202145364	4.65211153716965	CD4_C02-ANXA1	P0825_PTH
PTH96.20170825	0.392069688842551	3.95401168556137	CD4_C02-ANXA1	P0825_PTH
PTR112.20170825	0.191299549148337	4.13325691909714	CD4_C02-ANXA1	P0825_PTR
PTR115.20170825	0.474215141341941	4.27758932800217	CD4_C02-ANXA1	P0825_PTR
PTR120.20170825	0.883180728957908	3.9414403507225	CD4_C02-ANXA1	P0825_PTR
PTR121.20170825	0.399206152961509	3.44565702171249	CD4_C02-ANXA1	P0825_PTR
PTR12.20170825	1.05218779186989	3.98807931632919	CD4_C02-ANXA1	P0825_PTR
PTR122.20170825	-0.109085061743005	3.74332094879074	CD4_C02-ANXA1	P0825_PTR
PTR128.20170825	0.124611905620353	3.69911838264389	CD4_C02-ANXA1	P0825_PTR
PTR129.20170825	0.430838576362388	4.08893299789352	CD4_C02-ANXA1	P0825_PTR
PTR139.20170825	2.03152667622353	4.73660779685898	CD4_C02-ANXA1	P0825_PTR
PTR142.20170825	0.158586851165549	3.85774327011032	CD4_C02-ANXA1	P0825_PTR
PTR25.20170825	0.302228442237632	3.40143752784653	CD4_C02-ANXA1	P0825_PTR
PTR27.20170825	0.262710979984061	3.66825819702072	CD4_C02-ANXA1	P0825_PTR
PTR28.20170825	0.564110389755027	3.6425449916832	CD4_C02-ANXA1	P0825_PTR
PTR29.20170825	0.0415650520780247	3.86006427497788	CD4_C02-ANXA1	P0825_PTR
PTR31.20170825	0.263205042884604	3.40032649726791	CD4_C02-ANXA1	P0825_PTR
PTR33.20170825	0.00559150318886459	3.56021500320358	CD4_C02-ANXA1	P0825_PTR
PTR45.20170825	0.937556019828574	4.09231878013535	CD4_C02-ANXA1	P0825_PTR
PTR46.20170825	-0.00853783745978653	3.82910252304001	CD4_C02-ANXA1	P0825_PTR
PTR49.20170825	0.156753948734061	3.77264786453171	CD4_C02-ANXA1	P0825_PTR
PTR50.20170825	0.253050855205314	4.36391640396042	CD4_C02-ANXA1	P0825_PTR
PTR5.20170825	0.853772870109336	3.7332317897789	CD4_C02-ANXA1	P0825_PTR
PTR54.20170825	2.08794986347939	4.75341726035996	CD4_C02-ANXA1	P0825_PTR
PTR55.20170825	1.4847661171415	4.9360487529747	CD4_C02-ANXA1	P0825_PTR
PTR58.20170825	0.459687343642966	3.40444708557053	CD4_C02-ANXA1	P0825_PTR
PTR59.20170825	0.557293287322776	3.53830791206284	CD4_C02-ANXA1	P0825_PTR
PTR60.20170825	1.3333008203962	4.76394391746445	CD4_C02-ANXA1	P0825_PTR
PTR6.20170825	0.696074477241294	3.37103176803513	CD4_C02-ANXA1	P0825_PTR
PTR70.20170825	0.237275591895835	3.5178301403038	CD4_C02-ANXA1	P0825_PTR
PTR8.20170825	0.134242466495292	3.62470079154892	CD4_C02-ANXA1	P0825_PTR
PTR9.20170825	-0.130651393129571	3.98327232093735	CD4_C02-ANXA1	P0825_PTR
PTR95.20170825	0.169899157092826	3.63034654350204	CD4_C02-ANXA1	P0825_PTR
PTR96.20170825	1.12103902439858	4.58107805938644	CD4_C02-ANXA1	P0825_PTR
PTR99.20170825	0.313260546729819	3.31827498168869	CD4_C02-ANXA1	P0825_PTR
TTH158.20170825	0.174257269904868	-0.569416635323333	CD4_C02-ANXA1	P0825_TTH
TTH197.20170825	1.71858798603799	-1.87168645172195	CD4_C02-ANXA1	P0825_TTH
TTY183.20170825	1.29929005245949	4.52369046897812	CD4_C02-ANXA1	P0825_TTY
NTH150.0909.ZL	2.31465517620827	5.08190656394882	CD4_C02-ANXA1	P0909_NTH
NTH185.0909.ZL	2.55564700703408	4.42132640571518	CD4_C02-ANXA1	P0909_NTH
PTH14.0909.ZL	2.42923056225564	5.50319505424423	CD4_C02-ANXA1	P0909_PTH
PTH19.0909.ZL	1.5701993618467	5.68090844840927	CD4_C02-ANXA1	P0909_PTH
PTH23.0909.ZL	-0.0881199922106105	4.15412259788437	CD4_C02-ANXA1	P0909_PTH
PTH24.0909.ZL	3.27821194271828	4.3096797534935	CD4_C02-ANXA1	P0909_PTH
PTH34.0909.ZL	0.780995837257163	4.10962796897812	CD4_C02-ANXA1	P0909_PTH
PTH42.0909.ZL	1.21446012596871	4.59447384567185	CD4_C02-ANXA1	P0909_PTH
PTH44.0909.ZL	2.73916923146035	4.77845645637436	CD4_C02-ANXA1	P0909_PTH
PTH5.0909.ZL	1.61329280476357	4.1228585311882	CD4_C02-ANXA1	P0909_PTH
PTH6.0909.ZL	0.831236711547629	3.49394417495651	CD4_C02-ANXA1	P0909_PTH
PTH65.0909.ZL	2.29734813313271	4.96468187065048	CD4_C02-ANXA1	P0909_PTH
PTH66.0909.ZL	1.2209744368055	3.8632960388176	CD4_C02-ANXA1	P0909_PTH
PTH84.0909.ZL	2.4943081055143	4.6764223644249	CD4_C02-ANXA1	P0909_PTH
PTH85.0909.ZL	2.59431945423867	4.90756726951523	CD4_C02-ANXA1	P0909_PTH
PTH92.0909.ZL	2.09776722531106	4.80038953514023	CD4_C02-ANXA1	P0909_PTH
PTH93.0909.ZL	2.96439873318459	4.25651121826096	CD4_C02-ANXA1	P0909_PTH
PTH96.0909.ZL	0.296708098457114	3.89359379501267	CD4_C02-ANXA1	P0909_PTH
PTR1.0909.ZL	1.54995023350503	5.46369577140732	CD4_C02-ANXA1	P0909_PTR
PTR11.0909.ZL	0.491213789985434	3.43826580734177	CD4_C02-ANXA1	P0909_PTR
PTR34.0909.ZL	3.13889967541482	4.33292175025864	CD4_C02-ANXA1	P0909_PTR
PTR7.0909.ZL	0.417280784652488	3.48191381187363	CD4_C02-ANXA1	P0909_PTR
PTR75.0909.ZL	1.19341217617776	5.00269389839096	CD4_C02-ANXA1	P0909_PTR
PTY10.20160909	2.36168371777322	3.83557439536972	CD4_C02-ANXA1	P0909_PTY
PTY11.20160909	2.47483812908913	5.70582843513413	CD4_C02-ANXA1	P0909_PTY
PTY14.20160909	0.290624073550956	3.41540265769882	CD4_C02-ANXA1	P0909_PTY
PTY15.20160909	0.00235026221062362	4.1505217620842	CD4_C02-ANXA1	P0909_PTY
PTY20.20160909	1.65907727818276	3.97724033088608	CD4_C02-ANXA1	P0909_PTY
PTY21.20160909	2.26912891011025	5.9198772975914	CD4_C02-ANXA1	P0909_PTY
PTY2.20160909	1.47953974346902	4.09735418052597	CD4_C02-ANXA1	P0909_PTY
PTY22.20160909	0.678404203460471	4.78642678947373	CD4_C02-ANXA1	P0909_PTY
PTY26.20160909	0.0829901013829869	3.81074739189072	CD4_C02-ANXA1	P0909_PTY
PTY28.20160909	-0.0730164136431056	3.72076392860336	CD4_C02-ANXA1	P0909_PTY
PTY30.20160909	2.81465899090554	4.44648075790329	CD4_C02-ANXA1	P0909_PTY
PTY35.20160909	1.70961414913918	4.50097108573837	CD4_C02-ANXA1	P0909_PTY
PTY37.20160909	0.267066291377799	4.26113010139389	CD4_C02-ANXA1	P0909_PTY
PTY38.20160909	1.34612678627755	5.35562873573227	CD4_C02-ANXA1	P0909_PTY
PTY42.20160909	0.413139096305625	4.0641746589653	CD4_C02-ANXA1	P0909_PTY
PTY43.20160909	2.15547834973122	5.30953050346298	CD4_C02-ANXA1	P0909_PTY
PTY44.20160909	0.627580276534812	4.2151334354393	CD4_C02-ANXA1	P0909_PTY
PTY50.20160909	0.362215391204612	3.39311409683151	CD4_C02-ANXA1	P0909_PTY
PTY5.20160909	0.333259335563437	3.20187330932541	CD4_C02-ANXA1	P0909_PTY
PTY52.20160909	2.80282603840615	4.89362788886948	CD4_C02-ANXA1	P0909_PTY
PTY66.20160909	0.538161150024192	3.81497860641403	CD4_C02-ANXA1	P0909_PTY
PTY69.20160909	1.98811780552651	4.13404727668686	CD4_C02-ANXA1	P0909_PTY
PTY71.20160909	0.212105444476859	3.44523120613022	CD4_C02-ANXA1	P0909_PTY
PTY75.20160909	0.985152832076804	3.81357742042465	CD4_C02-ANXA1	P0909_PTY
PTY77.20160909	1.22292553524758	5.20364499778671	CD4_C02-ANXA1	P0909_PTY
PTY79.20160909	0.560394874618308	4.2960124084465	CD4_C02-ANXA1	P0909_PTY
PTY81.20160909	0.594580045745627	4.04689288825913	CD4_C02-ANXA1	P0909_PTY
PTY82.20160909	1.79098950962807	4.56782437057419	CD4_C02-ANXA1	P0909_PTY
PTY87.20160909	0.867566338584678	4.6053774425499	CD4_C02-ANXA1	P0909_PTY
PTY89.20160909	1.31974600891854	5.75678039283676	CD4_C02-ANXA1	P0909_PTY
PTY90.20160909	-0.764684313132508	3.08022452087326	CD4_C02-ANXA1	P0909_PTY
PTY91.20160909	0.801606169746177	5.38044238777084	CD4_C02-ANXA1	P0909_PTY
PTY93.20160909	1.20416318516518	4.19513488502426	CD4_C02-ANXA1	P0909_PTY
PTY94.20160909	1.79997121433999	5.71171355934067	CD4_C02-ANXA1	P0909_PTY
PTH25.20161012	-0.736619302227243	3.82407189102097	CD4_C02-ANXA1	P1012_PTH
PTH27.20161012	2.45096003155495	4.11062432022019	CD4_C02-ANXA1	P1012_PTH
PTH30.20161012	1.13371490578438	3.84591389388962	CD4_C02-ANXA1	P1012_PTH
PTH34.20161012	0.947335592315452	4.09249449462814	CD4_C02-ANXA1	P1012_PTH
PTH38.20161012	1.70159136395241	4.74703527183456	CD4_C02-ANXA1	P1012_PTH
PTH42.20161012	1.38332854847695	6.61314321250839	CD4_C02-ANXA1	P1012_PTH
PTH47.20161012	-0.388207742168649	3.71020937652512	CD4_C02-ANXA1	P1012_PTH
PTH48.20161012	1.90756951908852	4.72268796653671	CD4_C02-ANXA1	P1012_PTH
PTH56.20161012	-0.790908643200143	2.98437047691269	CD4_C02-ANXA1	P1012_PTH
PTH8.20161012	1.83393417935158	5.28788543434067	CD4_C02-ANXA1	P1012_PTH
PTH82.20161012	1.10494314770486	4.79243207664414	CD4_C02-ANXA1	P1012_PTH
PTH85.20161012	1.44438325505044	3.82499743194504	CD4_C02-ANXA1	P1012_PTH
PTH91.20161012	1.55163203816201	4.15916372032089	CD4_C02-ANXA1	P1012_PTH
PTR1.20161012	0.872716179893271	3.89249230117722	CD4_C02-ANXA1	P1012_PTR
PTR15.20161012	0.25128167013909	3.84321904869003	CD4_C02-ANXA1	P1012_PTR
PTR24.20161012	1.08677088360573	3.83186221809311	CD4_C02-ANXA1	P1012_PTR
PTR26.20161012	0.565632096336142	3.54518676490707	CD4_C02-ANXA1	P1012_PTR
PTR30.20161012	0.0461836371877354	4.15722323150559	CD4_C02-ANXA1	P1012_PTR
PTR32.20161012	3.03535281758095	4.73031736106796	CD4_C02-ANXA1	P1012_PTR
PTR33.20161012	-0.141216972067102	4.04141116828842	CD4_C02-ANXA1	P1012_PTR
PTR34.20161012	-0.00762058158133805	4.22462034912033	CD4_C02-ANXA1	P1012_PTR
PTR35.20161012	0.579147091911094	4.06311417312546	CD4_C02-ANXA1	P1012_PTR
PTR39.20161012	2.99714862446572	4.57867909164352	CD4_C02-ANXA1	P1012_PTR
PTR4.20161012	-0.0383678760073024	3.32441306800766	CD4_C02-ANXA1	P1012_PTR
PTR47.20161012	-0.0987479474088985	4.22415662498398	CD4_C02-ANXA1	P1012_PTR
PTR48.20161012	0.293985298679129	3.91616869659348	CD4_C02-ANXA1	P1012_PTR
PTR50.20161012	0.158347240493552	3.61836171836777	CD4_C02-ANXA1	P1012_PTR
PTR59.20161012	0.520531288192527	3.56510019988937	CD4_C02-ANXA1	P1012_PTR
PTR60.20161012	0.440421095893638	3.38684821815414	CD4_C02-ANXA1	P1012_PTR
PTR61.20161012	0.371161273525016	4.44286776275559	CD4_C02-ANXA1	P1012_PTR
PTR62.20161012	0.0145411406018895	3.47904015273972	CD4_C02-ANXA1	P1012_PTR
PTR68.20161012	0.333827010200278	4.27776289672775	CD4_C02-ANXA1	P1012_PTR
PTR70.20161012	0.105406812236564	3.82801676483078	CD4_C02-ANXA1	P1012_PTR
PTR7.20161012	0.423393956229941	3.50294018478317	CD4_C02-ANXA1	P1012_PTR
PTR72.20161012	0.183502069518821	3.54386664123459	CD4_C02-ANXA1	P1012_PTR
PTR73.20161012	1.32705163101937	5.33797860832138	CD4_C02-ANXA1	P1012_PTR
PTR76.20161012	1.8135231647947	4.83078075141831	CD4_C02-ANXA1	P1012_PTR
PTR79.20161012	0.218276849792258	3.89548564643784	CD4_C02-ANXA1	P1012_PTR
PTR80.20161012	1.17899011711861	5.75431895942612	CD4_C02-ANXA1	P1012_PTR
PTR81.20161012	1.73743449787881	4.89231038780136	CD4_C02-ANXA1	P1012_PTR
PTR8.20161012	0.210747471854941	3.24626422614975	CD4_C02-ANXA1	P1012_PTR
PTR82.20161012	0.662857762382285	4.18198061675949	CD4_C02-ANXA1	P1012_PTR
PTR83.20161012	0.4045237217405	3.82543969840927	CD4_C02-ANXA1	P1012_PTR
PTR84.20161012	0.423645487830893	3.62634754867477	CD4_C02-ANXA1	P1012_PTR
PTR86.20161012	0.872184744880454	4.01820636482163	CD4_C02-ANXA1	P1012_PTR
PTR88.20161012	0.394508591697471	4.14652968139572	CD4_C02-ANXA1	P1012_PTR
PTR90.20161012	0.325432530448691	3.67148733825607	CD4_C02-ANXA1	P1012_PTR
PTR94.20161012	1.37160622219826	4.37910938949509	CD4_C02-ANXA1	P1012_PTR
PTY10.20161012	0.386204711005942	4.80803228111191	CD4_C02-ANXA1	P1012_PTY
PTY13.20161012	1.35964190106179	4.76673055381699	CD4_C02-ANXA1	P1012_PTY
PTY14.20161012	1.05094575028207	4.57190514297409	CD4_C02-ANXA1	P1012_PTY
PTY16.20161012	1.93467771153237	5.78918433875961	CD4_C02-ANXA1	P1012_PTY
PTY18.20161012	-0.252280571653588	3.75209236831589	CD4_C02-ANXA1	P1012_PTY
PTY19.20161012	0.814661732719199	4.78762460441513	CD4_C02-ANXA1	P1012_PTY
PTY23.20161012	1.40762042145516	5.95717406959457	CD4_C02-ANXA1	P1012_PTY
PTY24.20161012	1.01962863545205	4.35154891700668	CD4_C02-ANXA1	P1012_PTY
PTY25.20161012	1.25503717999245	4.539697892379	CD4_C02-ANXA1	P1012_PTY
PTY26.20161012	-0.108646729185327	4.25329232902451	CD4_C02-ANXA1	P1012_PTY
PTY30.20161012	1.96755706410195	5.47276902885361	CD4_C02-ANXA1	P1012_PTY
PTY3.20161012	1.15497254471566	4.30499578208847	CD4_C02-ANXA1	P1012_PTY
PTY32.20161012	1.61834704022195	5.01990962715073	CD4_C02-ANXA1	P1012_PTY
PTY34.20161012	0.21785449127938	4.11225176544113	CD4_C02-ANXA1	P1012_PTY
PTY35.20161012	-0.0331856097719508	3.53778100700302	CD4_C02-ANXA1	P1012_PTY
PTY37.20161012	1.23846232037331	6.42825294227524	CD4_C02-ANXA1	P1012_PTY
PTY39.20161012	0.948153844878928	4.3715477058403	CD4_C02-ANXA1	P1012_PTY
PTY40.20161012	-0.0366273011705714	3.55279398651047	CD4_C02-ANXA1	P1012_PTY
PTY44.20161012	1.39393185715462	4.75297141761704	CD4_C02-ANXA1	P1012_PTY
PTY46.20161012	0.42629753689553	4.49246884078903	CD4_C02-ANXA1	P1012_PTY
PTY47.20161012	1.50953661541726	4.29962540359421	CD4_C02-ANXA1	P1012_PTY
PTY48.20161012	1.84456645588662	4.01152539939804	CD4_C02-ANXA1	P1012_PTY
PTY49.20161012	1.05369221310403	3.5682394573204	CD4_C02-ANXA1	P1012_PTY
PTY50.20161012	0.319673648879783	3.97413063735886	CD4_C02-ANXA1	P1012_PTY
PTY5.20161012	-0.0404349054834682	4.17282701225205	CD4_C02-ANXA1	P1012_PTY
PTY56.20161012	0.339709511802451	3.52492786140366	CD4_C02-ANXA1	P1012_PTY
PTY57.20161012	1.15488015751626	4.70768285484238	CD4_C02-ANXA1	P1012_PTY
PTY58.20161012	1.12856470684792	5.34346509666367	CD4_C02-ANXA1	P1012_PTY
PTY59.20161012	2.90830360989358	2.59262586326523	CD4_C02-ANXA1	P1012_PTY
PTY61.20161012	0.238717011020438	4.09667921752853	CD4_C02-ANXA1	P1012_PTY
PTY62.20161012	0.594653121040122	3.98079348297043	CD4_C02-ANXA1	P1012_PTY
PTY66.20161012	-0.475782633914693	3.68747831077499	CD4_C02-ANXA1	P1012_PTY
PTY67.20161012	0.0648544345357579	4.02107191772385	CD4_C02-ANXA1	P1012_PTY
PTY7.20161012	1.17976509670998	5.41620135993881	CD4_C02-ANXA1	P1012_PTY
PTY75.20161012	1.07386790852334	4.77652717323227	CD4_C02-ANXA1	P1012_PTY
PTY76.20161012	0.510972372100608	3.79234100074692	CD4_C02-ANXA1	P1012_PTY
PTY77.20161012	0.603592864082114	3.96934867591782	CD4_C02-ANXA1	P1012_PTY
PTY80.20161012	-0.0318253125688869	4.33549643249436	CD4_C02-ANXA1	P1012_PTY
PTY8.20161012	0.686913958595054	4.38314223976059	CD4_C02-ANXA1	P1012_PTY
PTY82.20161012	1.18026148419167	5.30074001045151	CD4_C02-ANXA1	P1012_PTY
PTY83.20161012	0.223583212898032	3.55503011436386	CD4_C02-ANXA1	P1012_PTY
PTY84.20161012	1.47662030796792	4.81951642723007	CD4_C02-ANXA1	P1012_PTY
PTY85.20161012	1.46466147045876	5.57300353736801	CD4_C02-ANXA1	P1012_PTY
PTY87.20161012	0.0329670820691746	3.55412889213486	CD4_C02-ANXA1	P1012_PTY
PTY89.20161012	1.72491680722024	5.01503635139389	CD4_C02-ANXA1	P1012_PTY
PTY91.20161012	0.996824136779563	4.49468875617905	CD4_C02-ANXA1	P1012_PTY
PTY92.20161012	3.23261629681374	3.49543333740158	CD4_C02-ANXA1	P1012_PTY
PTY93.20161012	0.516760817573325	4.8051106998436	CD4_C02-ANXA1	P1012_PTY
PTY95.20161012	-0.371233471824868	3.41192031593246	CD4_C02-ANXA1	P1012_PTY
TTH109.20161012	1.88303553204323	4.22369170875473	CD4_C02-ANXA1	P1012_TTH
TTH149.20161012	1.10629688839699	2.63209999294205	CD4_C02-ANXA1	P1012_TTH
TTH160.20161012	1.64230572323586	3.88893938751144	CD4_C02-ANXA1	P1012_TTH
TTH43.161012	1.81031214337136	5.58984924049301	CD4_C02-ANXA1	P1012_TTH
TTY107.20161012	2.47969256977822	3.75878573150559	CD4_C02-ANXA1	P1012_TTY
TTY189.20161012	0.751422873542563	3.40016175002975	CD4_C02-ANXA1	P1012_TTY
TTY45.20161012	-0.168756255104287	4.09362316818161	CD4_C02-ANXA1	P1012_TTY
NTH114.20161212	1.26195692162301	2.51251698226852	CD4_C02-ANXA1	P1212_NTH
NTH118.20161212	1.02016698460366	4.1281292507164	CD4_C02-ANXA1	P1212_NTH
PTH10.1212	1.90541540722634	5.81847358436508	CD4_C02-ANXA1	P1212_PTH
PTH106.1212	1.94292008023049	4.00870514602585	CD4_C02-ANXA1	P1212_PTH
PTH113.1212	0.748490205810325	3.73049569816513	CD4_C02-ANXA1	P1212_PTH
PTH114.1212	1.0931885157087	4.07551193923874	CD4_C02-ANXA1	P1212_PTH
PTH122.1212	1.27931224446084	4.08919406623764	CD4_C02-ANXA1	P1212_PTH
PTH134.1212	1.75335919003274	5.09151101798935	CD4_C02-ANXA1	P1212_PTH
PTH143.1212	1.98314558605935	4.59134984702988	CD4_C02-ANXA1	P1212_PTH
PTH144.1212	2.14786039929177	5.28724361152573	CD4_C02-ANXA1	P1212_PTH
PTH15.1212	2.40592228512551	4.14308834762497	CD4_C02-ANXA1	P1212_PTH
PTH155.1212	1.0820766602018	4.22456169814987	CD4_C02-ANXA1	P1212_PTH
PTH21.1212	0.950970521972434	4.75187278480454	CD4_C02-ANXA1	P1212_PTH
PTH25.1212	1.47737704853799	5.29150415153427	CD4_C02-ANXA1	P1212_PTH
PTH28.1212	2.74951421360757	3.93150926322861	CD4_C02-ANXA1	P1212_PTH
PTH3.1212	1.87213265042092	4.82654405326767	CD4_C02-ANXA1	P1212_PTH
PTH33.1212	0.788365236327903	3.81263328285141	CD4_C02-ANXA1	P1212_PTH
PTH40.1212	1.10225700478341	4.84699369163437	CD4_C02-ANXA1	P1212_PTH
PTH48.1212	2.55151425938393	3.62094999046249	CD4_C02-ANXA1	P1212_PTH
PTH5.1212	2.05769383053567	5.09400392265244	CD4_C02-ANXA1	P1212_PTH
PTH72.1212	2.39204894642617	5.86583829612656	CD4_C02-ANXA1	P1212_PTH
PTH84.1212	2.20288859944131	3.93974495620651	CD4_C02-ANXA1	P1212_PTH
PTH90.1212	1.84656797985818	4.05178714485092	CD4_C02-ANXA1	P1212_PTH
PTH96.1212	0.852848044441001	3.64452386588974	CD4_C02-ANXA1	P1212_PTH
PTH98.1212	2.21645723919656	4.78133130760117	CD4_C02-ANXA1	P1212_PTH
PTR12.20161212	0.447273722694175	3.51425553054733	CD4_C02-ANXA1	P1212_PTR
PTR20.20161212	0.747740140960471	4.42015386314316	CD4_C02-ANXA1	P1212_PTR
PTR21.20161212	0.470162740752952	3.39765668601913	CD4_C02-ANXA1	P1212_PTR
PTR2.20161212	1.3926943455198	3.88522840232773	CD4_C02-ANXA1	P1212_PTR
PTR24.20161212	1.6119736347654	4.54674745292587	CD4_C02-ANXA1	P1212_PTR
PTR26.20161212	2.06319414715554	5.91949296684189	CD4_C02-ANXA1	P1212_PTR
PTR32.20161212	1.12788974385049	5.06504083366318	CD4_C02-ANXA1	P1212_PTR
PTR37.20161212	1.20798229317452	3.81710386962814	CD4_C02-ANXA1	P1212_PTR
PTR45.20161212	1.65817653279092	3.95763064117355	CD4_C02-ANXA1	P1212_PTR
PTR46.20161212	0.485313645408408	-7.0323440959938	CD4_C02-ANXA1	P1212_PTR
PTR47.20161212	0.581683388755576	4.65937257499619	CD4_C02-ANXA1	P1212_PTR
PTR62.20161212	0.657085290954368	4.09859538764877	CD4_C02-ANXA1	P1212_PTR
PTR63.20161212	0.212307623431937	4.19925189704819	CD4_C02-ANXA1	P1212_PTR
PTR83.20161212	0.862861863181846	3.15250206680222	CD4_C02-ANXA1	P1212_PTR
PTR87.20161212	-0.0436390127680141	4.0192892620079	CD4_C02-ANXA1	P1212_PTR
PTR9.20161212	0.96594642739083	3.41852188796921	CD4_C02-ANXA1	P1212_PTR
PTR92.20161212	1.47366749386574	5.03109241218491	CD4_C02-ANXA1	P1212_PTR
PTR94.20161212	1.43348323445107	5.49152589530869	CD4_C02-ANXA1	P1212_PTR
PTR96.20161212	2.13833700756814	5.20781684608383	CD4_C02-ANXA1	P1212_PTR
TTH12.20161212	0.340350380943076	0.0979217359535222	CD4_C02-ANXA1	P1212_TTH
PTH13.20161228	-0.543717161907895	3.58211994857712	CD4_C02-ANXA1	P1228_PTH
PTH14.20161228	1.8596190128782	4.8822066852562	CD4_C02-ANXA1	P1228_PTH
PTH21.20161228	2.54008876423623	5.51006580085678	CD4_C02-ANXA1	P1228_PTH
PTH24.20161228	1.76970373730447	4.66326404304428	CD4_C02-ANXA1	P1228_PTH
PTH29.20161228	-1.19691372771476	3.30951286048813	CD4_C02-ANXA1	P1228_PTH
PTH52.20161228	0.0711924348333043	3.67105079383774	CD4_C02-ANXA1	P1228_PTH
PTH62.20161228	3.4355500851133	3.97716546745224	CD4_C02-ANXA1	P1228_PTH
PTH63.20161228	0.945983997390525	3.41960716934128	CD4_C02-ANXA1	P1228_PTH
PTH71.20161228	0.386115900085227	3.91912413330002	CD4_C02-ANXA1	P1228_PTH
PTH75.20161228	1.39761625866677	3.95295906753464	CD4_C02-ANXA1	P1228_PTH
PTH92.20161228	1.21570419411446	5.26526714057846	CD4_C02-ANXA1	P1228_PTH
PTH95.20161228	0.646621933982627	4.11850333900375	CD4_C02-ANXA1	P1228_PTH
PTR10.20161228	0.707586637542502	3.56094361038132	CD4_C02-ANXA1	P1228_PTR
PTR12.20161228	1.34223019223	4.0074508258812	CD4_C02-ANXA1	P1228_PTR
PTR14.20161228	-0.217033066942437	3.92965961189194	CD4_C02-ANXA1	P1228_PTR
PTR17.20161228	0.550144783065574	4.09587550849838	CD4_C02-ANXA1	P1228_PTR
PTR19.20161228	1.18245231251504	3.88792634696884	CD4_C02-ANXA1	P1228_PTR
PTR35.20161228	3.1802748356321	3.62815070838852	CD4_C02-ANXA1	P1228_PTR
PTR38.20161228	0.514516225860373	3.27838159294052	CD4_C02-ANXA1	P1228_PTR
PTR41.20161228	1.1401182327726	4.84598279685898	CD4_C02-ANXA1	P1228_PTR
PTR52.20161228	3.04808532337929	3.65353728027267	CD4_C02-ANXA1	P1228_PTR
PTR54.20161228	2.88356768231179	3.53718138427658	CD4_C02-ANXA1	P1228_PTR
PTR55.20161228	1.82479344944741	4.25477219314499	CD4_C02-ANXA1	P1228_PTR
PTR56.20161228	0.216230681941764	4.18941164703293	CD4_C02-ANXA1	P1228_PTR
PTR6.20161228	0.277301899001853	3.5015046665184	CD4_C02-ANXA1	P1228_PTR
PTR62.20161228	0.372608176276938	3.65035105438156	CD4_C02-ANXA1	P1228_PTR
PTR65.20161228	0.258154085681693	3.79079223365707	CD4_C02-ANXA1	P1228_PTR
PTR67.20161228	1.24396156410958	3.64837861747665	CD4_C02-ANXA1	P1228_PTR
PTR69.20161228	0.177898160026328	3.44532061309738	CD4_C02-ANXA1	P1228_PTR
PTR70.20161228	1.1949826393583	4.23973322601242	CD4_C02-ANXA1	P1228_PTR
PTR7.20161228	0.41875814537789	3.73740769119186	CD4_C02-ANXA1	P1228_PTR
PTR72.20161228	1.16583513359811	3.69783402175827	CD4_C02-ANXA1	P1228_PTR
PTR8.20161228	-0.108626374199136	3.87021280021591	CD4_C02-ANXA1	P1228_PTR
PTR86.20161228	1.90085207562234	3.6113748619072	CD4_C02-ANXA1	P1228_PTR
TTH87.20161228	-0.197191544964059	-1.12360607891159	CD4_C02-ANXA1	P1228_TTH
PP7.122.20180123	-5.24200642962669	4.03590632171555	CD4_C03-GNLY	P0123_PP7
PTH21.20180123	-2.40935600657676	2.79047060699387	CD4_C03-GNLY	P0123_PTH
PTH42.20180123	-2.28857518096183	3.04360056610031	CD4_C03-GNLY	P0123_PTH
PTH46.20180123	-0.875398495390161	3.48572445602341	CD4_C03-GNLY	P0123_PTH
PTH6.20180123	-2.02568913359855	3.0988905498497	CD4_C03-GNLY	P0123_PTH
PTH63.20180123	-5.20987189669822	3.79327488632126	CD4_C03-GNLY	P0123_PTH
PTH71.20180123	-5.68855584521507	4.40166450233383	CD4_C03-GNLY	P0123_PTH
PTH79.20180123	-0.545156018032773	3.33514285774155	CD4_C03-GNLY	P0123_PTH
PTH86.20180123	-3.07492435832237	2.94137836189194	CD4_C03-GNLY	P0123_PTH
PP714.20180309	-5.84585297961448	3.53144193382187	CD4_C03-GNLY	P0309_PP7
PP728.20180309	-1.92267192263816	3.46410656661911	CD4_C03-GNLY	P0309_PP7
PP739.20180309	-5.82745850939964	4.41224361152573	CD4_C03-GNLY	P0309_PP7
PP749.20180309	-5.6615949954531	4.12386966438217	CD4_C03-GNLY	P0309_PP7
PP751.20180309	-5.72689450640891	3.42513585777206	CD4_C03-GNLY	P0309_PP7
PP76.20180309	-6.19034064669822	3.99565697402878	CD4_C03-GNLY	P0309_PP7
PTH16.20180309	-6.05510724444602	4.25201392860336	CD4_C03-GNLY	P0309_PTH
PTH18.20180309	-5.79164517779563	3.64388585777206	CD4_C03-GNLY	P0309_PTH
PTH23.20180309	-0.68498552699302	3.65981078834457	CD4_C03-GNLY	P0309_PTH
PTH38.20180309	-5.74640668292259	4.19943762512131	CD4_C03-GNLY	P0309_PTH
PTH40.20180309	-5.67640031237815	3.21144557685776	CD4_C03-GNLY	P0309_PTH
PTH4.20180309	-5.82374585528587	4.36439181060715	CD4_C03-GNLY	P0309_PTH
PTH55.20180309	-4.89002908129905	3.44524670333786	CD4_C03-GNLY	P0309_PTH
PTH61.20180309	-0.663542383506044	3.54433298797531	CD4_C03-GNLY	P0309_PTH
PTH66.20180309	-5.69421876330589	4.34523916931076	CD4_C03-GNLY	P0309_PTH
PTH71.20180309	-6.05744708438133	3.92068649024887	CD4_C03-GNLY	P0309_PTH
PTH73.20180309	-5.94539750476096	3.10234380454941	CD4_C03-GNLY	P0309_PTH
PTH9.20180309	-6.45008529086326	4.32300615997238	CD4_C03-GNLY	P0309_PTH
PTH96.20180309	-5.77463830371116	4.40818381996079	CD4_C03-GNLY	P0309_PTH
PTH102.20170411	-6.25413430590843	4.10449600906296	CD4_C03-GNLY	P0411_PTH
PTH104.20170411	-5.98047746081565	3.32452226371689	CD4_C03-GNLY	P0411_PTH
PTH108.20170411	-6.57543385882591	3.95244813651962	CD4_C03-GNLY	P0411_PTH
PTH109.20170411	-6.42841637988303	4.33349991531296	CD4_C03-GNLY	P0411_PTH
PTH113.20170411	-6.27679789920066	4.10843730659409	CD4_C03-GNLY	P0411_PTH
PTH114.20170411	-6.46275580783103	4.28749514312668	CD4_C03-GNLY	P0411_PTH
PTH120.20170411	-6.506899961426	1.24689311475678	CD4_C03-GNLY	P0411_PTH
PTH128.20170411	-6.18590510745261	4.47001004905624	CD4_C03-GNLY	P0411_PTH
PTH129.20170411	-6.5019818629763	4.0330946514122	CD4_C03-GNLY	P0411_PTH
PTH132.20170411	-6.28323615451072	3.84276772231979	CD4_C03-GNLY	P0411_PTH
PTH146.20170411	-6.42904818911765	4.26286888809128	CD4_C03-GNLY	P0411_PTH
PTH147.20170411	-6.36315167803977	3.83061814994736	CD4_C03-GNLY	P0411_PTH
PTH156.20170411	-3.58870471377586	2.86177159042282	CD4_C03-GNLY	P0411_PTH
PTH157.20170411	-6.17513192553733	3.6854658195488	CD4_C03-GNLY	P0411_PTH
PTH162.20170411	-6.56180632968162	1.63099355192108	CD4_C03-GNLY	P0411_PTH
PTH166.20170411	-6.31792796511863	4.1726210185997	CD4_C03-GNLY	P0411_PTH
PTH175.20170411	-6.44583714862083	3.7598443099968	CD4_C03-GNLY	P0411_PTH
PTH21.20170411	-6.51409781832908	3.7501938411705	CD4_C03-GNLY	P0411_PTH
PTH23.20170411	-6.49868882556175	3.67770171852036	CD4_C03-GNLY	P0411_PTH
PTH24.20170411	-5.53521932025169	3.8483862945549	CD4_C03-GNLY	P0411_PTH
PTH27.20170411	-6.26088059802268	4.37120843620224	CD4_C03-GNLY	P0411_PTH
PTH30.20170411	-5.81108964343284	4.29782939643784	CD4_C03-GNLY	P0411_PTH
PTH37.20170411	-6.60604775805686	3.97067189903183	CD4_C03-GNLY	P0411_PTH
PTH39.20170411	-6.24626410861228	4.22048783988876	CD4_C03-GNLY	P0411_PTH
PTH4.20170411	-6.42699683566306	4.37167764396591	CD4_C03-GNLY	P0411_PTH
PTH42.20170411	-6.78981889147971	3.86604142875595	CD4_C03-GNLY	P0411_PTH
PTH45.20170411	-5.65680850405906	4.38799048156662	CD4_C03-GNLY	P0411_PTH
PTH49.20170411	-6.42465032000755	3.8408281871788	CD4_C03-GNLY	P0411_PTH
PTH50.20170411	-6.04393685717796	3.82105136604233	CD4_C03-GNLY	P0411_PTH
PTH5.20170411	-6.5710507716677	1.52330005855484	CD4_C03-GNLY	P0411_PTH
PTH52.20170411	-3.14591468234275	3.25163460464401	CD4_C03-GNLY	P0411_PTH
PTH62.20170411	-6.53371299166892	3.78593064041061	CD4_C03-GNLY	P0411_PTH
PTH70.20170411	2.64176141361977	3.84369230956955	CD4_C03-GNLY	P0411_PTH
PTH74.20170411	-6.39056933779929	4.09730196685715	CD4_C03-GNLY	P0411_PTH
PTH85.20170411	-6.39996398349021	3.83899307937546	CD4_C03-GNLY	P0411_PTH
PTH87.20170411	-5.96490491290305	4.05568385810776	CD4_C03-GNLY	P0411_PTH
PTH88.20170411	-6.14332688708518	4.06796432228012	CD4_C03-GNLY	P0411_PTH
PTH90.20170411	-5.61817849536155	3.984277970504	CD4_C03-GNLY	P0411_PTH
PTH99.20170411	-6.40201342959617	4.12987781257553	CD4_C03-GNLY	P0411_PTH
NTH21.20170413	-5.78157723803733	3.60418487281723	CD4_C03-GNLY	P0413_NTH
PTH1.20170413	-6.00381768603538	4.12264943809433	CD4_C03-GNLY	P0413_PTH
PTH50.20170413	-5.79705394168113	4.16409683914108	CD4_C03-GNLY	P0413_PTH
PTH53.20170413	1.97007571797158	3.87561274261398	CD4_C03-GNLY	P0413_PTH
TTH125.20170413	-6.34305823703025	4.35920167655869	CD4_C03-GNLY	P0413_TTH
P0701.PTH.2.28	-6.03667939563011	4.14520145149155	CD4_C03-GNLY	P0701_PTH
P0701.PTH.2.5	-1.2112718905947	3.44232297630234	CD4_C03-GNLY	P0701_PTH
P0701.PTH.2.54	-6.25207675357078	4.29935193748398	CD4_C03-GNLY	P0701_PTH
P0701.PTH.2.57	-5.92688525576804	4.42482829780502	CD4_C03-GNLY	P0701_PTH
P0701.PTH.2.66	-5.9148761119387	4.35359240264816	CD4_C03-GNLY	P0701_PTH
NTH65.20170825	-4.50299204249595	-0.11166178493576	CD4_C03-GNLY	P0825_NTH
PTH123.20170825	-6.36504758258079	3.97863198013229	CD4_C03-GNLY	P0825_PTH
PTH126.20170825	-0.601383078067644	3.66756296844406	CD4_C03-GNLY	P0825_PTH
PTH131.20170825	-5.94677604098533	4.16294861526413	CD4_C03-GNLY	P0825_PTH
PTH134.20170825	-5.82539523501609	4.51597381324692	CD4_C03-GNLY	P0825_PTH
PTH142.20170825	-0.654075437381013	3.67529917449875	CD4_C03-GNLY	P0825_PTH
PTH144.20170825	-6.07246220965598	4.32656670303269	CD4_C03-GNLY	P0825_PTH
PTH49.20170825	-0.624152918501838	3.58334589691086	CD4_C03-GNLY	P0825_PTH
PTH51.20170825	-1.40060407777046	2.94026017875595	CD4_C03-GNLY	P0825_PTH
PTH54.20170825	-6.28360618014549	4.27241564483566	CD4_C03-GNLY	P0825_PTH
PTH56.20170825	-5.88797057528709	4.07746840209885	CD4_C03-GNLY	P0825_PTH
PTH60.20170825	-5.76196826358054	4.49480009765549	CD4_C03-GNLY	P0825_PTH
PTH64.20170825	-5.76658261676048	4.41556668968124	CD4_C03-GNLY	P0825_PTH
PTH67.20170825	-1.27161146064018	3.82723427505417	CD4_C03-GNLY	P0825_PTH
PTH69.20170825	-5.94033397097801	4.20876694412155	CD4_C03-GNLY	P0825_PTH
PTH71.20170825	-5.84419358630393	3.98546624870224	CD4_C03-GNLY	P0825_PTH
PTH72.20170825	-6.06954444308494	3.99260616989059	CD4_C03-GNLY	P0825_PTH
PTH90.20170825	-5.62068856616233	4.20612860412521	CD4_C03-GNLY	P0825_PTH
PTH93.20170825	-6.36909354586814	4.14351487846298	CD4_C03-GNLY	P0825_PTH
PTH99.20170825	-3.21295393367027	3.08531833381577	CD4_C03-GNLY	P0825_PTH
PTR65.20170825	1.16344689469125	-2.75118302612381	CD4_C03-GNLY	P0825_PTR
TTY10.20170825	-6.24827683825706	3.62295675964279	CD4_C03-GNLY	P0825_TTY
TTY197.20170825	-5.79252112765525	4.29495073051376	CD4_C03-GNLY	P0825_TTY
TTY198.20170825	-6.13370669741844	4.15983963699265	CD4_C03-GNLY	P0825_TTY
PTH21.0909.ZL	-0.447223224832757	3.58106494636459	CD4_C03-GNLY	P0909_PTH
PTH37.0909.ZL	-1.91887677569602	3.22565818519516	CD4_C03-GNLY	P0909_PTH
PTH4.0909.ZL	2.86272107701089	2.84112311096115	CD4_C03-GNLY	P0909_PTH
PTH57.0909.ZL	-5.83640302081321	4.43997860641403	CD4_C03-GNLY	P0909_PTH
PTH72.0909.ZL	-2.08977306742881	3.1577227184288	CD4_C03-GNLY	P0909_PTH
PTH76.0909.ZL	-5.97771418948386	4.41387654037399	CD4_C03-GNLY	P0909_PTH
PTH83.0909.ZL	-1.25388712544654	2.68278647155685	CD4_C03-GNLY	P0909_PTH
PTH10.20161012	-5.54479945559715	4.16990543098373	CD4_C03-GNLY	P1012_PTH
PTH17.20161012	-5.86054099459861	4.48373389930649	CD4_C03-GNLY	P1012_PTH
PTH24.20161012	-6.23393214602683	4.39663482398911	CD4_C03-GNLY	P1012_PTH
PTH28.20161012	-6.29909766574119	4.39095044822617	CD4_C03-GNLY	P1012_PTH
PTH29.20161012	-6.41081965823386	3.88631773681564	CD4_C03-GNLY	P1012_PTH
PTH35.20161012	-5.92521489520286	4.3478398391716	CD4_C03-GNLY	P1012_PTH
PTH39.20161012	-0.560935334458097	3.09976769180222	CD4_C03-GNLY	P1012_PTH
PTH44.20161012	-5.79118502993797	4.6083448001854	CD4_C03-GNLY	P1012_PTH
PTH62.20161012	-5.85012305636619	4.51531363220139	CD4_C03-GNLY	P1012_PTH
PTH66.20161012	-5.66398585696433	4.39977861137314	CD4_C03-GNLY	P1012_PTH
PTH71.20161012	-6.57591641803001	4.2645411560051	CD4_C03-GNLY	P1012_PTH
PTH76.20161012	-6.32302630801414	4.35810447425766	CD4_C03-GNLY	P1012_PTH
PTH77.20161012	-5.83395207782005	4.55411720962448	CD4_C03-GNLY	P1012_PTH
PTH83.20161012	-5.68258250613426	4.50952506751938	CD4_C03-GNLY	P1012_PTH
PTH87.20161012	-5.91470588107322	4.43581748695297	CD4_C03-GNLY	P1012_PTH
PTH88.20161012	-5.6256653155825	4.29805803985519	CD4_C03-GNLY	P1012_PTH
PTH89.20161012	-5.96392596621726	4.37024403304977	CD4_C03-GNLY	P1012_PTH
PTH90.20161012	-6.46527160067771	4.4092571804039	CD4_C03-GNLY	P1012_PTH
PTH92.20161012	-5.83971513171409	3.9369397232048	CD4_C03-GNLY	P1012_PTH
PTR46.20161012	-6.10772431750511	4.3860797950737	CD4_C03-GNLY	P1012_PTR
PTY17.20161012	-6.38456309695457	4.41127610893173	CD4_C03-GNLY	P1012_PTY
PTY27.20161012	0.416302434013144	3.73019672126694	CD4_C03-GNLY	P1012_PTY
PTY28.20161012	-0.650476855381473	3.28665281028671	CD4_C03-GNLY	P1012_PTY
PTY36.20161012	-1.17934108634208	3.48078299255295	CD4_C03-GNLY	P1012_PTY
PTY38.20161012	-6.12203086276267	4.45334292144699	CD4_C03-GNLY	P1012_PTY
PTY55.20161012	-6.20252192874168	4.37219095916672	CD4_C03-GNLY	P1012_PTY
PTY68.20161012	-5.98348821063255	4.4669497081749	CD4_C03-GNLY	P1012_PTY
PTY74.20161012	-6.04096139331077	4.30128622741623	CD4_C03-GNLY	P1012_PTY
PTY94.20161012	-5.44163907428001	4.1722936698906	CD4_C03-GNLY	P1012_PTY
TTH11.161012	-3.17124713320945	1.98246050567551	CD4_C03-GNLY	P1012_TTH
PTH121.1212	-2.94381512065147	3.32582402915878	CD4_C03-GNLY	P1212_PTH
PTH123.1212	-5.55068171878074	4.23427725524826	CD4_C03-GNLY	P1212_PTH
PTH124.1212	-5.86991990466331	4.20853901595993	CD4_C03-GNLY	P1212_PTH
PTH145.1212	-5.54667771716331	4.03811884612961	CD4_C03-GNLY	P1212_PTH
PTH146.1212	-3.11178220172141	3.42449928016586	CD4_C03-GNLY	P1212_PTH
PTH147.1212	-5.87110865969871	3.85603309364243	CD4_C03-GNLY	P1212_PTH
PTH153.1212	-0.642072496160014	3.35102248878403	CD4_C03-GNLY	P1212_PTH
PTH166.1212	-5.79720414538596	4.49931145400925	CD4_C03-GNLY	P1212_PTH
PTH170.1212	-0.672779479219659	3.40641236991806	CD4_C03-GNLY	P1212_PTH
PTH178.1212	-5.71692765612815	4.44498515815659	CD4_C03-GNLY	P1212_PTH
PTH181.1212	-1.00768555064414	3.46339965553207	CD4_C03-GNLY	P1212_PTH
PTH42.1212	-3.22247517962669	3.20107699127121	CD4_C03-GNLY	P1212_PTH
PTH61.1212	-0.058761962845071	3.69917059631271	CD4_C03-GNLY	P1212_PTH
PTH62.1212	-1.26434422393058	3.28895498008652	CD4_C03-GNLY	P1212_PTH
PTH82.1212	-5.42078078646873	4.22101450653	CD4_C03-GNLY	P1212_PTH
PTH12.20161228	1.03587149719979	3.64573431701584	CD4_C03-GNLY	P1228_PTH
PTH15.20161228	-2.22902298827384	3.00158930511398	CD4_C03-GNLY	P1228_PTH
PTH19.20161228	-5.85098470111106	4.42571974487228	CD4_C03-GNLY	P1228_PTH
PTH20.20161228	1.81400405506875	3.95818901748581	CD4_C03-GNLY	P1228_PTH
PTH28.20161228	-3.06937445063804	2.33396292419357	CD4_C03-GNLY	P1228_PTH
PTH34.20161228	-5.81897033114646	4.30264998168869	CD4_C03-GNLY	P1228_PTH
PTH37.20161228	-5.98004592318748	3.7966878482811	CD4_C03-GNLY	P1228_PTH
PTH45.20161228	-5.31469453234886	4.00428391189499	CD4_C03-GNLY	P1228_PTH
PTH65.20161228	-1.51526332755302	3.43034578056259	CD4_C03-GNLY	P1228_PTH
PTH69.20161228	-2.30969262976859	3.19588709564133	CD4_C03-GNLY	P1228_PTH
PTH74.20161228	-5.63230765719627	4.32383275718613	CD4_C03-GNLY	P1228_PTH
PTH77.20161228	-6.01126492877219	4.25714636535568	CD4_C03-GNLY	P1228_PTH
PTH80.20161228	-5.73882926364158	4.29136157722397	CD4_C03-GNLY	P1228_PTH
PTH81.20161228	-6.75179255862449	4.06312609405441	CD4_C03-GNLY	P1228_PTH
PTH82.20161228	-1.16371006627296	3.4686095783226	CD4_C03-GNLY	P1228_PTH
PTH83.20161228	-3.999327072098	3.39283300132675	CD4_C03-GNLY	P1228_PTH
PTH9.20161228	-3.59313166995261	2.95145059318466	CD4_C03-GNLY	P1228_PTH
NP720.20180123	0.955447665260093	0.403524584483338	CD4_C04-TCF7	P0123_NP7
NP73.20180123	0.313656858012931	0.83099137933178	CD4_C04-TCF7	P0123_NP7
NP743.20180123	0.622595420882956	0.606447733353806	CD4_C04-TCF7	P0123_NP7
NP744.20180123	0.618283382461326	0.601375780414772	CD4_C04-TCF7	P0123_NP7
NP746.20180123	0.808058849380271	1.25084031314774	CD4_C04-TCF7	P0123_NP7
NP75.20180123	1.2589600000837	0.841463602494431	CD4_C04-TCF7	P0123_NP7
NP755.20180123	0.660758248374717	0.531171708714199	CD4_C04-TCF7	P0123_NP7
NP764.20180123	0.872186056182639	0.612268410038186	CD4_C04-TCF7	P0123_NP7
NP776.20180123	0.863649836585776	0.886904172014428	CD4_C04-TCF7	P0123_NP7
NP780.20180123	0.0808976803281468	1.04767251701279	CD4_C04-TCF7	P0123_NP7
NP782.20180123	0.556305638358847	1.35897064895554	CD4_C04-TCF7	P0123_NP7
NP783.20180123	0.261868468330161	1.24662805290146	CD4_C04-TCF7	P0123_NP7
NP788.20180123	0.890286913917319	0.329419202517701	CD4_C04-TCF7	P0123_NP7
NP795.20180123	0.448142758415	1.04637510270996	CD4_C04-TCF7	P0123_NP7
NP796.20180123	1.55387412647988	5.56514621467514	CD4_C04-TCF7	P0123_NP7
NTH14.20180123	1.78238331417824	3.40248847694321	CD4_C04-TCF7	P0123_NTH
NTH15.20180123	2.00805889706399	0.90853486151619	CD4_C04-TCF7	P0123_NTH
NTH17.20180123	1.03790973763253	0.961351818751526	CD4_C04-TCF7	P0123_NTH
NTH18.20180123	0.978379956290976	0.799609921287728	CD4_C04-TCF7	P0123_NTH
NTH20.20180123	0.946658602760093	0.84185338706894	CD4_C04-TCF7	P0123_NTH
NTH27.20180123	0.942822209403769	0.934281683873368	CD4_C04-TCF7	P0123_NTH
NTH32.20180123	0.597236028716819	0.755829557191563	CD4_C04-TCF7	P0123_NTH
NTH35.20180123	-0.00245464701865494	0.936239756058884	CD4_C04-TCF7	P0123_NTH
NTH36.20180123	0.497993937537925	0.79892108530922	CD4_C04-TCF7	P0123_NTH
NTH38.20180123	0.371772161529319	1.03046388120575	CD4_C04-TCF7	P0123_NTH
NTH40.20180123	0.773182502792136	0.96761164755745	CD4_C04-TCF7	P0123_NTH
NTH47.20180123	0.522649279639975	0.232342756699753	CD4_C04-TCF7	P0123_NTH
NTH52.20180123	0.842116228149192	0.748481965970231	CD4_C04-TCF7	P0123_NTH
NTH54.20180123	0.915941468284385	0.777965567421151	CD4_C04-TCF7	P0123_NTH
NTH62.20180123	0.112100235030906	1.00458607764168	CD4_C04-TCF7	P0123_NTH
NTH68.20180123	0.376117399738089	1.49159676523132	CD4_C04-TCF7	P0123_NTH
NTH71.20180123	0.405549636886374	0.830587423752976	CD4_C04-TCF7	P0123_NTH
NTH78.20180123	-2.32321179766868	-1.4156083992012	CD4_C04-TCF7	P0123_NTH
NTH94.20180123	1.45103012661721	0.908659256409836	CD4_C04-TCF7	P0123_NTH
NTH95.20180123	0.377712241218345	0.767261787664128	CD4_C04-TCF7	P0123_NTH
NTR13.20180123	0.705531469390647	0.844953752469254	CD4_C04-TCF7	P0123_NTR
NTR40.20180123	0.506432643935935	0.419457651089859	CD4_C04-TCF7	P0123_NTR
NTR69.20180123	0.824644080207602	0.922371930789185	CD4_C04-TCF7	P0123_NTR
NTR73.20180123	1.02507268528725	0.984309531163407	CD4_C04-TCF7	P0123_NTR
NTR78.20180123	0.613679162071006	1.3400587508194	CD4_C04-TCF7	P0123_NTR
NTR88.20180123	0.44861232380654	0.780715204190445	CD4_C04-TCF7	P0123_NTR
NTR94.20180123	2.64958178143288	1.60245168895645	CD4_C04-TCF7	P0123_NTR
NTH10.20170215	0.195620587871329	0.820029027175141	CD4_C04-TCF7	P0215_NTH
NTH15.20170215	1.27454709152962	0.363897330474091	CD4_C04-TCF7	P0215_NTH
NTH17.20170215	0.218313804672019	0.826126090597344	CD4_C04-TCF7	P0215_NTH
NTH28.20170215	1.07128070931222	0.466767526578141	CD4_C04-TCF7	P0215_NTH
NTH3.20170215	-0.224359550668939	1.03370416850967	CD4_C04-TCF7	P0215_NTH
NTH34.20170215	-0.0071554269335109	0.982050783347321	CD4_C04-TCF7	P0215_NTH
NTH39.20170215	-0.0180966939470607	0.649215493697656	CD4_C04-TCF7	P0215_NTH
NTH42.20170215	-0.117296912863	1.14395309181137	CD4_C04-TCF7	P0215_NTH
NTH52.20170215	0.259110561416404	0.295645750474167	CD4_C04-TCF7	P0215_NTH
NTH67.20170215	-0.304094621135934	1.06022108287735	CD4_C04-TCF7	P0215_NTH
NTH79.20170215	1.28156994919564	0.0506932208053593	CD4_C04-TCF7	P0215_NTH
NTH84.20170215	-0.299289622499688	0.992418862294388	CD4_C04-TCF7	P0215_NTH
PTH169.20170215	2.3935168896177	5.68865466804428	CD4_C04-TCF7	P0215_PTH
TTH100.20170215	0.367418817088858	-2.23696994094925	CD4_C04-TCF7	P0215_TTH
TTH104.20170215	0.946203461692588	4.13701821060104	CD4_C04-TCF7	P0215_TTH
TTH93.20170215	1.18567883114602	2.04810763091965	CD4_C04-TCF7	P0215_TTH
TTR43.20170215	0.158165684745566	0.540456033658219	CD4_C04-TCF7	P0215_TTR
TP718.20180309	-0.705220797254785	-2.53949784545975	CD4_C04-TCF7	P0309_TP7
TP723.20180309	-0.0524019684336025	0.747163921009732	CD4_C04-TCF7	P0309_TP7
TP770.20180309	1.07087742428567	0.0622063347808842	CD4_C04-TCF7	P0309_TP7
TTH100.20180309	0.109107724235312	0.172276831578446	CD4_C04-TCF7	P0309_TTH
TTH127.20180309	0.48154496292855	-0.00956165103988604	CD4_C04-TCF7	P0309_TTH
TTH146.20180309	0.805200806663291	0.454415641140175	CD4_C04-TCF7	P0309_TTH
TTH15.20180309	-0.0653921451113063	0.498957834552956	CD4_C04-TCF7	P0309_TTH
TTH160.20180309	0.147094837234275	0.278336829852295	CD4_C04-TCF7	P0309_TTH
TTH35.20180309	0.496788135574118	0.341769284915162	CD4_C04-TCF7	P0309_TTH
TTH41.20180309	-0.180223622514947	1.02999169320984	CD4_C04-TCF7	P0309_TTH
TTH46.20180309	2.0795360718229	0.413131079982949	CD4_C04-TCF7	P0309_TTH
TTH57.20180309	0.478420249030845	0.114673442553711	CD4_C04-TCF7	P0309_TTH
TTH59.20180309	0.665921321914451	-0.166092388916778	CD4_C04-TCF7	P0309_TTH
TTH81.20180309	-0.204473653032525	0.767504840504361	CD4_C04-TCF7	P0309_TTH
TTH82.20180309	-0.17284027595733	1.11421392054482	CD4_C04-TCF7	P0309_TTH
TTH89.20180309	0.750318757102744	-0.0444880059249874	CD4_C04-TCF7	P0309_TTH
TTH91.20180309	-0.0649232353708583	0.218051172208024	CD4_C04-TCF7	P0309_TTH
NTH15.20170411	-0.338605635955079	-0.632296912957	CD4_C04-TCF7	P0411_NTH
NTH30.20170411	0.342943779037253	0.317959166478348	CD4_C04-TCF7	P0411_NTH
NTH32.20170411	0.259212127731101	-0.163432770062255	CD4_C04-TCF7	P0411_NTH
NTH41.20170411	0.417695871398703	0.82917443604393	CD4_C04-TCF7	P0411_NTH
NTH42.20170411	1.61962019543435	0.96525586337967	CD4_C04-TCF7	P0411_NTH
NTH44.20170411	0.678199878738181	0.585753313612175	CD4_C04-TCF7	P0411_NTH
NTH47.20170411	0.0892553840139073	0.744147866379452	CD4_C04-TCF7	P0411_NTH
NTH49.20170411	0.608751526878135	0.822356901478005	CD4_C04-TCF7	P0411_NTH
NTH52.20170411	0.292193344638602	0.415390617560578	CD4_C04-TCF7	P0411_NTH
NTH53.20170411	0.0871714268186253	0.763086534451676	CD4_C04-TCF7	P0411_NTH
NTH57.20170411	1.55037104229714	0.906779415320588	CD4_C04-TCF7	P0411_NTH
NTH63.20170411	0.986041298911826	3.52530170173569	CD4_C04-TCF7	P0411_NTH
NTH65.20170411	0.348887136981742	0.443779952239228	CD4_C04-TCF7	P0411_NTH
NTH69.20170411	1.85045253376748	3.58800340385361	CD4_C04-TCF7	P0411_NTH
NTH75.20170411	0.528641096160666	0.782699934553338	CD4_C04-TCF7	P0411_NTH
NTH78.20170411	0.681624165580527	0.586484982978535	CD4_C04-TCF7	P0411_NTH
NTH80.20170411	0.82631122212197	0.773900940429402	CD4_C04-TCF7	P0411_NTH
NTH82.20170411	2.09459339718606	3.25637555808945	CD4_C04-TCF7	P0411_NTH
NTH85.20170411	0.941198340461509	0.78317364246769	CD4_C04-TCF7	P0411_NTH
NTH89.20170411	1.23396324257638	0.780283577155304	CD4_C04-TCF7	P0411_NTH
TTH71.20170411	0.258364728496329	0.527812502693367	CD4_C04-TCF7	P0411_TTH
NTH29.20170413	-0.206048288538201	1.05547589750214	CD4_C04-TCF7	P0413_NTH
NTH92.20170413	0.119237056777732	1.07072082848473	CD4_C04-TCF7	P0413_NTH
NTH95.20170413	0.0974359426953954	1.05066002101822	CD4_C04-TCF7	P0413_NTH
TTH13.20170413	1.24349867443825	-2.27145289688187	CD4_C04-TCF7	P0413_TTH
P0701.NTR.103	2.82510196308877	3.25238443107529	CD4_C04-TCF7	P0701_NTR
P0701.NTR.114	1.90024458508279	2.51037002296371	CD4_C04-TCF7	P0701_NTR
P0701.NTR.1.26	2.86046325306679	2.32578588218613	CD4_C04-TCF7	P0701_NTR
P0701.NTR.1.31	2.3127108726957	3.22861147613449	CD4_C04-TCF7	P0701_NTR
P0701.NTR.1.33	2.75566684345986	3.50349522323532	CD4_C04-TCF7	P0701_NTR
P0701.NTR.1.36	2.52608071903969	3.27030516357346	CD4_C04-TCF7	P0701_NTR
P0701.NTR.148	2.58202373127724	3.27770066947861	CD4_C04-TCF7	P0701_NTR
P0701.NTR.1.62	2.26907383541848	2.82911706657333	CD4_C04-TCF7	P0701_NTR
P0701.NTR.1.66	2.06090818981911	2.85673905105515	CD4_C04-TCF7	P0701_NTR
P0701.NTR.1.67	2.8122488174894	3.62244082183762	CD4_C04-TCF7	P0701_NTR
P0701.NTR.1.82	2.44758235554482	3.48491049499435	CD4_C04-TCF7	P0701_NTR
P0701.NTR.1.83	2.65401302914406	3.62018705100937	CD4_C04-TCF7	P0701_NTR
P0701_TTH.1_38	1.89172469715859	2.61477542610092	CD4_C04-TCF7	P0701_TTH
P0701_TTH.1_59	2.50390135388161	2.65190017909927	CD4_C04-TCF7	P0701_TTH
P0701_TTH.1_65	2.21710573773171	3.22057557792587	CD4_C04-TCF7	P0701_TTH
P0701_TTH.1_95	2.808125845001	2.41660130710526	CD4_C04-TCF7	P0701_TTH
NTH103.20170825	0.91040181259896	0.63003874697907	CD4_C04-TCF7	P0825_NTH
NTH12.20170825	-0.172728308632119	-0.27715729980545	CD4_C04-TCF7	P0825_NTH
NTH20.20170825	0.0107220921971959	0.801733381461335	CD4_C04-TCF7	P0825_NTH
NTH22.20170825	0.86067926029946	0.411327070903016	CD4_C04-TCF7	P0825_NTH
NTH28.20170825	1.32377611737038	-0.118908517647552	CD4_C04-TCF7	P0825_NTH
NTH31.20170825	1.47854839901711	0.635879165839386	CD4_C04-TCF7	P0825_NTH
NTH34.20170825	0.693365207717673	0.27532420248909	CD4_C04-TCF7	P0825_NTH
NTH40.20170825	1.08476149182107	0.62405729421599	CD4_C04-TCF7	P0825_NTH
NTH4.20170825	0.393891981647269	-0.381137721825409	CD4_C04-TCF7	P0825_NTH
NTH45.20170825	1.78342091183449	1.0018372008316	CD4_C04-TCF7	P0825_NTH
NTH48.20170825	0.950807443664328	-0.505501382637786	CD4_C04-TCF7	P0825_NTH
NTH56.20170825	1.30974983315255	0.745177670728398	CD4_C04-TCF7	P0825_NTH
NTH72.20170825	0.543229452178733	0.391207582663727	CD4_C04-TCF7	P0825_NTH
NTH78.20170825	1.0019096050718	0.976595200013352	CD4_C04-TCF7	P0825_NTH
NTH83.20170825	0.816485038802878	0.39675707311554	CD4_C04-TCF7	P0825_NTH
NTH84.20170825	1.50319158177163	0.802458769988251	CD4_C04-TCF7	P0825_NTH
NTH91.20170825	0.324347427890555	0.832448742698861	CD4_C04-TCF7	P0825_NTH
NTH92.20170825	1.36190687756325	-0.651854269791412	CD4_C04-TCF7	P0825_NTH
NTY100.20170825	0.218837908313529	-0.0495365789421077	CD4_C04-TCF7	P0825_NTY
NTY105.20170825	0.0763576541402501	0.184598154734803	CD4_C04-TCF7	P0825_NTY
NTY11.20170825	0.663997760818259	0.421742475938034	CD4_C04-TCF7	P0825_NTY
NTY112.20170825	1.21638762097146	0.554398364733887	CD4_C04-TCF7	P0825_NTY
NTY118.20170825	0.786407104537742	0.590398735713196	CD4_C04-TCF7	P0825_NTY
NTY127.20170825	1.00736521820809	0.357463813733292	CD4_C04-TCF7	P0825_NTY
NTY14.20170825	0.399139634177939	0.18969599099083	CD4_C04-TCF7	P0825_NTY
NTY2.20170825	0.134074739024894	-0.727426164437103	CD4_C04-TCF7	P0825_NTY
NTY39.20170825	1.25739835839059	0.181583709429932	CD4_C04-TCF7	P0825_NTY
NTY4.20170825	0.520166507766501	0.272566355179978	CD4_C04-TCF7	P0825_NTY
NTY61.20170825	2.1203452263334	1.18171895236893	CD4_C04-TCF7	P0825_NTY
NTY67.20170825	0.262115291164176	0.373902923773957	CD4_C04-TCF7	P0825_NTY
TTH113.20170825	5.32263599972512	-0.87525128631668	CD4_C04-TCF7	P0825_TTH
TTH140.20170825	-0.378581621839746	-0.74214696197586	CD4_C04-TCF7	P0825_TTH
TTH149.20170825	-0.204701342775567	-1.79341458587723	CD4_C04-TCF7	P0825_TTH
TTH229.20170825	1.13940631489541	0.543793483983708	CD4_C04-TCF7	P0825_TTH
TTH242.20170825	-0.714380421831353	-2.3129587104805	CD4_C04-TCF7	P0825_TTH
TTH249.20170825	0.144356540248649	0.787633112978173	CD4_C04-TCF7	P0825_TTH
TTY75.20170825	0.735515347526328	0.132924205970002	CD4_C04-TCF7	P0825_TTY
NTH101.0909.ZL	2.23121415715005	2.94480205268784	CD4_C04-TCF7	P0909_NTH
NTH105.0909.ZL	1.29796694855477	5.68166137428207	CD4_C04-TCF7	P0909_NTH
NTH107.0909.ZL	1.96601568798806	5.22366834373398	CD4_C04-TCF7	P0909_NTH
NTH120.0909.ZL	1.91612660031106	2.7227349349968	CD4_C04-TCF7	P0909_NTH
NTH123.0909.ZL	2.99335991482522	1.78529072494431	CD4_C04-TCF7	P0909_NTH
NTH125.0909.ZL	2.02650057415749	2.6228687831871	CD4_C04-TCF7	P0909_NTH
NTH127.0909.ZL	2.0570100460508	2.35293758602066	CD4_C04-TCF7	P0909_NTH
NTH132.0909.ZL	2.09657513241555	2.76761866302414	CD4_C04-TCF7	P0909_NTH
NTH134.0909.ZL	2.2699748192289	2.77266813011093	CD4_C04-TCF7	P0909_NTH
NTH135.0909.ZL	2.91901289562966	1.68040919990463	CD4_C04-TCF7	P0909_NTH
NTH138.0909.ZL	2.00166856388833	2.94077707023544	CD4_C04-TCF7	P0909_NTH
NTH140.0909.ZL	2.34359180073525	2.42044640273972	CD4_C04-TCF7	P0909_NTH
NTH141.0909.ZL	1.08337318043496	6.73196387977524	CD4_C04-TCF7	P0909_NTH
NTH145.0909.ZL	2.16657840351845	2.75952006072922	CD4_C04-TCF7	P0909_NTH
NTH146.0909.ZL	2.20691429714944	2.63354802818222	CD4_C04-TCF7	P0909_NTH
NTH148.0909.ZL	2.36250459294106	2.56969810218735	CD4_C04-TCF7	P0909_NTH
NTH15.0909.ZL	1.04146896939065	6.65052390785141	CD4_C04-TCF7	P0909_NTH
NTH162.0909.ZL	2.23741304020669	2.57251001090927	CD4_C04-TCF7	P0909_NTH
NTH164.0909.ZL	2.49209558110024	2.68615461082382	CD4_C04-TCF7	P0909_NTH
NTH165.0909.ZL	2.28621827702309	2.52250111789627	CD4_C04-TCF7	P0909_NTH
NTH168.0909.ZL	2.0251873646238	2.84456802101059	CD4_C04-TCF7	P0909_NTH
NTH172.0909.ZL	2.12585841755654	2.55263150424881	CD4_C04-TCF7	P0909_NTH
NTH173.0909.ZL	1.91397773365761	2.59389568061752	CD4_C04-TCF7	P0909_NTH
NTH177.0909.ZL	1.8947695408323	2.67451644630356	CD4_C04-TCF7	P0909_NTH
NTH180.0909.ZL	1.70180236439492	2.97839284629746	CD4_C04-TCF7	P0909_NTH
NTH184.0909.ZL	2.24168049435403	2.5426572629921	CD4_C04-TCF7	P0909_NTH
NTH187.0909.ZL	3.01808129887368	3.84761071891708	CD4_C04-TCF7	P0909_NTH
NTH19.0909.ZL	1.74347197155739	2.99379134864731	CD4_C04-TCF7	P0909_NTH
NTH191.0909.ZL	3.00870191197182	1.58108539075775	CD4_C04-TCF7	P0909_NTH
NTH20.0909.ZL	2.38121091465737	2.6648461887352	CD4_C04-TCF7	P0909_NTH
NTH27.0909.ZL	2.05429874996926	2.55317855567856	CD4_C04-TCF7	P0909_NTH
NTH3.0909.ZL	2.07850777249123	3.10482788772507	CD4_C04-TCF7	P0909_NTH
NTH32.0909.ZL	1.35641705136086	4.87207389564438	CD4_C04-TCF7	P0909_NTH
NTH36.0909.ZL	1.92466007809426	2.50607872695847	CD4_C04-TCF7	P0909_NTH
NTH39.0909.ZL	2.5188876305082	2.07355225772781	CD4_C04-TCF7	P0909_NTH
NTH44.0909.ZL	2.07987391094948	3.12443614692612	CD4_C04-TCF7	P0909_NTH
NTH46.0909.ZL	2.32428299526955	2.57650936336441	CD4_C04-TCF7	P0909_NTH
NTH52.0909.ZL	1.85628615956094	3.1854875156395	CD4_C04-TCF7	P0909_NTH
NTH66.0909.ZL	2.40626083950783	5.31687331886215	CD4_C04-TCF7	P0909_NTH
NTH67.0909.ZL	2.31879531483437	2.81033278198166	CD4_C04-TCF7	P0909_NTH
NTH68.0909.ZL	2.30973302464272	2.6058143445961	CD4_C04-TCF7	P0909_NTH
NTH71.0909.ZL	1.48853193859841	5.83930087776108	CD4_C04-TCF7	P0909_NTH
NTH77.0909.ZL	2.20576535801675	2.69665933341904	CD4_C04-TCF7	P0909_NTH
NTH8.0909.ZL	2.20409499745156	2.78216195793076	CD4_C04-TCF7	P0909_NTH
NTH86.0909.ZL	2.14089595417763	2.47158516139908	CD4_C04-TCF7	P0909_NTH
NTH87.0909.ZL	2.49760138134743	2.61909437866135	CD4_C04-TCF7	P0909_NTH
NTH91.0909.ZL	2.10302840809609	2.55985677928848	CD4_C04-TCF7	P0909_NTH
NTH96.0909.ZL	2.209493032501	2.65897608489914	CD4_C04-TCF7	P0909_NTH
NTH98.0909.ZL	2.14373289685036	2.86851239890976	CD4_C04-TCF7	P0909_NTH
NTH99.0909.ZL	2.28457557301308	2.66803765983505	CD4_C04-TCF7	P0909_NTH
TTH118.0909.ZL	1.89653050045754	4.23527169914169	CD4_C04-TCF7	P0909_TTH
TTH133.0909.ZL	2.86362802128579	0.662172264300269	CD4_C04-TCF7	P0909_TTH
TTH159.0909.ZL	2.47782265286233	3.16388488502426	CD4_C04-TCF7	P0909_TTH
TTH164.0909.ZL	1.93725144009377	2.87092638702316	CD4_C04-TCF7	P0909_TTH
TTH215.160909.ZL	2.16688095669533	2.40942967624588	CD4_C04-TCF7	P0909_TTH
TTH233.160909.ZL	1.93485032658364	2.46553660125656	CD4_C04-TCF7	P0909_TTH
TTH26.0909.ZL	1.92116414646889	2.50807071418686	CD4_C04-TCF7	P0909_TTH
TTH32.0909.ZL	1.95069061856057	2.68565250129623	CD4_C04-TCF7	P0909_TTH
TTH44.0909.ZL	2.94501649479653	1.53021383972092	CD4_C04-TCF7	P0909_TTH
TTH56.0909.ZL	1.81230651478554	3.00428868026657	CD4_C04-TCF7	P0909_TTH
TTH57.0909.ZL	2.38161121945168	3.13069439620895	CD4_C04-TCF7	P0909_TTH
TTH59.0909.ZL	2.43560062985207	2.75649548263474	CD4_C04-TCF7	P0909_TTH
TTH61.0909.ZL	2.28879725079323	-2.37669896392899	CD4_C04-TCF7	P0909_TTH
TTH84.0909.ZL	2.06176387409951	2.88968539924545	CD4_C04-TCF7	P0909_TTH
TTY10.20160909	2.72130166630532	1.63286859483643	CD4_C04-TCF7	P0909_TTY
TTY12.20160909	1.94778071980263	2.50625766010208	CD4_C04-TCF7	P0909_TTY
TTY2.20160909	1.86518584828164	2.41506565303726	CD4_C04-TCF7	P0909_TTY
TTY4.20160909	1.8605042610624	2.54917216987534	CD4_C04-TCF7	P0909_TTY
TTY85.20160909	2.22619234661843	2.26438332290573	CD4_C04-TCF7	P0909_TTY
TTH114.20161012	2.26104055981423	2.94117832870407	CD4_C04-TCF7	P1012_TTH
TTH115.20161012	2.34464155773904	2.63860381336136	CD4_C04-TCF7	P1012_TTH
TTH119.20161012	2.13027202229287	4.41594219894333	CD4_C04-TCF7	P1012_TTH
TTH121.20161012	2.2816046390989	2.65681768150253	CD4_C04-TCF7	P1012_TTH
TTH126.20161012	1.25391565899636	5.76187015266342	CD4_C04-TCF7	P1012_TTH
TTH128.20161012	2.26583158116128	-2.44653915672379	CD4_C04-TCF7	P1012_TTH
TTH133.20161012	2.10734497647073	2.62636161537094	CD4_C04-TCF7	P1012_TTH
TTH134.20161012	2.47267471890237	3.00909877509995	CD4_C04-TCF7	P1012_TTH
TTH146.20161012	2.46118771176125	2.81413961143417	CD4_C04-TCF7	P1012_TTH
TTH165.20161012	1.31579565148141	5.62650562019272	CD4_C04-TCF7	P1012_TTH
TTH177.20161012	1.08750914673592	4.44356990547104	CD4_C04-TCF7	P1012_TTH
TTH180.20161012	2.3460725460508	-2.31004595069962	CD4_C04-TCF7	P1012_TTH
TTH184.20161012	2.01205813030984	3.22268081397934	CD4_C04-TCF7	P1012_TTH
TTH185.20161012	2.94915258030678	2.20421016902847	CD4_C04-TCF7	P1012_TTH
TTH192.20161012	2.69102870564248	1.9821456739418	CD4_C04-TCF7	P1012_TTH
TTH51.161012	2.27691732983376	5.28485084266586	CD4_C04-TCF7	P1012_TTH
TTH55.161012	2.75941907505776	2.55603719444199	CD4_C04-TCF7	P1012_TTH
TTH60.161012	2.36637031178261	2.75868797988815	CD4_C04-TCF7	P1012_TTH
TTH69.161012	2.38000117878701	-2.42275070457535	CD4_C04-TCF7	P1012_TTH
TTH71.161012	3.07961522679116	2.02811408729477	CD4_C04-TCF7	P1012_TTH
TTH92.20161012	1.84594523052956	2.88210726470871	CD4_C04-TCF7	P1012_TTH
TTY148.20161012	2.25147186856057	5.34693361015244	CD4_C04-TCF7	P1012_TTY
TTY41.20161012	1.29178725819375	3.52277208061142	CD4_C04-TCF7	P1012_TTY
NTH101.20161212	0.373340180919425	0.809125534605217	CD4_C04-TCF7	P1212_NTH
NTH105.20161212	1.86040865521218	3.55431104392929	CD4_C04-TCF7	P1212_NTH
NTH108.20161212	0.427487126395957	0.686409364800883	CD4_C04-TCF7	P1212_NTH
NTH113.20161212	0.733005991981284	1.41257227153702	CD4_C04-TCF7	P1212_NTH
NTH119.20161212	1.67838918308999	0.866706855010224	CD4_C04-TCF7	P1212_NTH
NTH121.20161212	0.70621275048043	0.555183670829964	CD4_C04-TCF7	P1212_NTH
NTH122.20161212	0.747179022834556	0.595957885842753	CD4_C04-TCF7	P1212_NTH
NTH130.20161212	1.91622459034707	0.308482564400864	CD4_C04-TCF7	P1212_NTH
NTH132.20161212	2.26104413609292	1.53812456817551	CD4_C04-TCF7	P1212_NTH
NTH134.20161212	1.56716715435769	3.22230005950851	CD4_C04-TCF7	P1212_NTH
NTH139.20161212	1.75466977696206	3.40245080680771	CD4_C04-TCF7	P1212_NTH
NTH140.20161212	0.10139679055001	0.798521853398514	CD4_C04-TCF7	P1212_NTH
NTH151.20161212	0.658866754577414	0.850805751394463	CD4_C04-TCF7	P1212_NTH
NTH15.20161212	0.767181149528281	-0.137883715916442	CD4_C04-TCF7	P1212_NTH
NTH166.20161212	0.617189041183249	1.28354794473572	CD4_C04-TCF7	P1212_NTH
NTH170.20161212	1.6045535717466	2.48742879123611	CD4_C04-TCF7	P1212_NTH
NTH173.20161212	0.244210115478293	0.859772033404541	CD4_C04-TCF7	P1212_NTH
NTH179.20161212	1.80497538189675	3.04996753425522	CD4_C04-TCF7	P1212_NTH
NTH223.20161212	2.42452441792275	4.98314977378769	CD4_C04-TCF7	P1212_NTH
NTH228.20161212	1.6132377300718	1.15465260238571	CD4_C04-TCF7	P1212_NTH
NTH230.20161212	1.89959537129189	4.19931317062302	CD4_C04-TCF7	P1212_NTH
NTH258.20161212	1.71969091038491	3.41600347251816	CD4_C04-TCF7	P1212_NTH
NTH261.20161212	1.61495410542275	1.51833028287811	CD4_C04-TCF7	P1212_NTH
NTH286.20161212	0.0570776377179784	1.25748146266861	CD4_C04-TCF7	P1212_NTH
NTH33.20161212	0.23584126572396	0.257906652402115	CD4_C04-TCF7	P1212_NTH
NTH36.20161212	0.547226420448081	0.716488390576077	CD4_C04-TCF7	P1212_NTH
NTH39.20161212	1.1633013401487	-0.186190002251434	CD4_C04-TCF7	P1212_NTH
NTH43.20161212	1.81103169064309	0.899483136247826	CD4_C04-TCF7	P1212_NTH
NTH50.20161212	2.46551930050637	5.98995900840683	CD4_C04-TCF7	P1212_NTH
NTH52.20161212	2.07549893002297	2.74657607765121	CD4_C04-TCF7	P1212_NTH
NTH63.20161212	0.798761240051047	0.634178643461299	CD4_C04-TCF7	P1212_NTH
NTH66.20161212	0.315898588702933	0.391492492865754	CD4_C04-TCF7	P1212_NTH
NTH7.20161212	1.82305585484292	3.14294481964035	CD4_C04-TCF7	P1212_NTH
NTH8.20161212	2.47179972271706	4.08282018394394	CD4_C04-TCF7	P1212_NTH
NTH95.20161212	2.15623604397561	1.51945484371109	CD4_C04-TCF7	P1212_NTH
NTH98.20161212	0.321200779483573	0.700307521384192	CD4_C04-TCF7	P1212_NTH
NTY8.20161212	0.991380563781516	0.408586732458306	CD4_C04-TCF7	P1212_NTY
TTH21.20161212	-0.246912964775308	-1.43912982254105	CD4_C04-TCF7	P1212_TTH
NTH110.20161228	2.8827792320707	1.44296932907028	CD4_C04-TCF7	P1228_NTH
NTH113.20161228	1.26883160214211	0.499943650674057	CD4_C04-TCF7	P1228_NTH
NTH116.20161228	-0.0122297491571742	0.461165405224991	CD4_C04-TCF7	P1228_NTH
NTH121.20161228	1.75278698544289	2.97716904373093	CD4_C04-TCF7	P1228_NTH
NTH123.20161228	0.522850266502158	0.564381427478028	CD4_C04-TCF7	P1228_NTH
NTH134.20161228	2.12561403851296	2.55584908218308	CD4_C04-TCF7	P1228_NTH
NTH160.20161228	0.575106969878928	0.467248506259156	CD4_C04-TCF7	P1228_NTH
NTH16.20161228	5.42912938755746e-05	0.672573366548849	CD4_C04-TCF7	P1228_NTH
NTH162.20161228	1.9679375801542	2.62534011096878	CD4_C04-TCF7	P1228_NTH
NTH164.20161228	-0.18759355802749	0.806405104111863	CD4_C04-TCF7	P1228_NTH
NTH165.20161228	1.15318380932595	0.607103216808272	CD4_C04-TCF7	P1228_NTH
NTH166.20161228	2.44685851673867	0.304516381930542	CD4_C04-TCF7	P1228_NTH
NTH173.20161228	2.26223169903542	0.17459047527237	CD4_C04-TCF7	P1228_NTH
NTH183.20161228	2.0252205048063	0.268375910233689	CD4_C04-TCF7	P1228_NTH
NTH197.20161228	0.136049619720237	0.631406703378988	CD4_C04-TCF7	P1228_NTH
NTH202.20161228	2.30374180416848	0.206577427100373	CD4_C04-TCF7	P1228_NTH
NTH215.20161228	-0.590749989652156	-0.0980804493911739	CD4_C04-TCF7	P1228_NTH
NTH222.20161228	0.0695935402372044	0.719460002493096	CD4_C04-TCF7	P1228_NTH
NTH225.20161228	0.0129961286046666	0.355280883025361	CD4_C04-TCF7	P1228_NTH
NTH231.20161228	-0.200129785730584	0.87103269190712	CD4_C04-TCF7	P1228_NTH
NTH234.20161228	-0.0752146925470668	0.714119489651156	CD4_C04-TCF7	P1228_NTH
NTH27.20161228	0.00950425009514511	0.682776729922724	CD4_C04-TCF7	P1228_NTH
NTH34.20161228	-0.164736339046701	0.775186195384694	CD4_C04-TCF7	P1228_NTH
NTH40.20161228	2.60817157368447	0.00932640523834272	CD4_C04-TCF7	P1228_NTH
NTH51.20161228	1.90760265927102	2.61861527652664	CD4_C04-TCF7	P1228_NTH
NTH69.20161228	1.52497421841408	0.608893993657065	CD4_C04-TCF7	P1228_NTH
NTH9.20161228	-0.130493530227883	0.884105689238739	CD4_C04-TCF7	P1228_NTH
NTH93.20161228	0.402642777965323	0.652925897968916	CD4_C04-TCF7	P1228_NTH
NTR100.20161228	2.0888019714811	2.49784959049149	CD4_C04-TCF7	P1228_NTR
NTR118.20161228	1.96437369923379	1.91320169658585	CD4_C04-TCF7	P1228_NTR
NTR128.20161228	2.15389834980752	0.110827274035645	CD4_C04-TCF7	P1228_NTR
NTR134.20161228	2.04558240513589	2.28944755287094	CD4_C04-TCF7	P1228_NTR
NTR135.20161228	-0.980852701856835	-0.608626597214508	CD4_C04-TCF7	P1228_NTR
NTR143.20161228	-0.519235105409368	-0.391211622048187	CD4_C04-TCF7	P1228_NTR
NTR144.20161228	1.2496232901075	3.94821525306625	CD4_C04-TCF7	P1228_NTR
NTR152.20161228	-0.0619002666017848	0.846445850443078	CD4_C04-TCF7	P1228_NTR
NTR185.20161228	0.0306838665464085	0.818962044429017	CD4_C04-TCF7	P1228_NTR
NTR199.20161228	-0.192313202812417	0.758444435309601	CD4_C04-TCF7	P1228_NTR
NTR217.20161228	2.55212294201638	0.14158505887909	CD4_C04-TCF7	P1228_NTR
NTR218.20161228	0.0215538058736485	0.257961995314789	CD4_C04-TCF7	P1228_NTR
NTR228.20161228	-0.216089674427255	0.883429653357697	CD4_C04-TCF7	P1228_NTR
NTR239.20161228	1.78404294590737	0.151096350859833	CD4_C04-TCF7	P1228_NTR
NTR242.20161228	2.47574721913125	0.0989421674720768	CD4_C04-TCF7	P1228_NTR
NTR280.20161228	-0.000883528187020421	0.526557154368592	CD4_C04-TCF7	P1228_NTR
TTH33.20161228	-0.551570170714601	-0.272366934109497	CD4_C04-TCF7	P1228_TTH
TTH65.20161228	0.0226094041326207	0.774210616361332	CD4_C04-TCF7	P1228_TTH
TTH68.20161228	1.47377835850503	0.16479963750763	CD4_C04-TCF7	P1228_TTH
NP71.20180123	0.474673143432395	-1.20336078910904	CD4_C05-CXCR6	P0123_NP7
NP714.20180123	1.00684856514718	-1.0896224906929	CD4_C05-CXCR6	P0123_NP7
NP724.20180123	0.865667453811423	-1.28604029922562	CD4_C05-CXCR6	P0123_NP7
NP77.20180123	-0.236480572416528	-1.56355833320694	CD4_C05-CXCR6	P0123_NP7
NP772.20180123	0.803817382858054	-0.768348090935516	CD4_C05-CXCR6	P0123_NP7
NP785.20180123	0.332981935546653	-0.136438720513153	CD4_C05-CXCR6	P0123_NP7
NP79.20180123	0.842321744964377	0.41611582727356	CD4_C05-CXCR6	P0123_NP7
NTH19.20180123	-0.0323149647257167	-1.31766187458115	CD4_C05-CXCR6	P0123_NTH
NTH57.20180123	-0.629064445539458	-2.25088452606277	CD4_C05-CXCR6	P0123_NTH
NTH69.20180123	-2.12292815108512	-1.73102568893509	CD4_C05-CXCR6	P0123_NTH
NTH82.20180123	0.0366033826329869	-0.16048055200653	CD4_C05-CXCR6	P0123_NTH
NTR16.20180123	-0.296053418113931	-1.35502361564712	CD4_C05-CXCR6	P0123_NTR
NTR2.20180123	1.40088259320046	-1.06542455463486	CD4_C05-CXCR6	P0123_NTR
NTR32.20180123	1.47975265126015	-1.24295269756393	CD4_C05-CXCR6	P0123_NTR
NTR34.20180123	0.391445509002463	0.793010107588005	CD4_C05-CXCR6	P0123_NTR
NTR37.20180123	0.930523744628684	-0.946271174240875	CD4_C05-CXCR6	P0123_NTR
NTR38.20180123	0.489213934943931	-0.674605124283599	CD4_C05-CXCR6	P0123_NTR
NTR4.20180123	1.11210011582162	-0.919772975731659	CD4_C05-CXCR6	P0123_NTR
NTR47.20180123	-0.698389054431661	-1.3261570861824	CD4_C05-CXCR6	P0123_NTR
NTR50.20180123	-0.765801915123208	-1.28417765407639	CD4_C05-CXCR6	P0123_NTR
NTR5.20180123	0.818289629028098	-0.922655456352996	CD4_C05-CXCR6	P0123_NTR
NTR53.20180123	0.97518920044686	-0.716322772789764	CD4_C05-CXCR6	P0123_NTR
NTR58.20180123	-0.407430105998262	-1.8503715923317	CD4_C05-CXCR6	P0123_NTR
NTR6.20180123	1.13820873837258	-1.40228318481522	CD4_C05-CXCR6	P0123_NTR
NTR62.20180123	1.69885670285012	-0.881384961891937	CD4_C05-CXCR6	P0123_NTR
NTR71.20180123	0.857187620208518	-1.01352237968521	CD4_C05-CXCR6	P0123_NTR
NTR79.20180123	1.13461815457131	-1.20084356575088	CD4_C05-CXCR6	P0123_NTR
NTR81.20180123	0.691826573417441	-0.449027173805999	CD4_C05-CXCR6	P0123_NTR
NTR9.20180123	-0.143825539543374	-1.38276623992996	CD4_C05-CXCR6	P0123_NTR
PTH24.20180123	-1.91715467829917	3.02792335243149	CD4_C05-CXCR6	P0123_PTH
TP710.20180123	-0.47339860458587	-2.12307309417801	CD4_C05-CXCR6	P0123_TP7
TP7106.20180123	-0.678925083174451	-2.50251364021378	CD4_C05-CXCR6	P0123_TP7
TP7108.20180123	0.974070659683005	-1.89188312797623	CD4_C05-CXCR6	P0123_TP7
TP7137.20180123	-0.646521386846049	-2.64513420372086	CD4_C05-CXCR6	P0123_TP7
TP7140.20180123	0.961372962997214	-2.67057418136673	CD4_C05-CXCR6	P0123_TP7
TP7150.20180123	0.205024114654319	-2.35434364585953	CD4_C05-CXCR6	P0123_TP7
TP7155.20180123	0.384844592616813	-0.0284451177604671	CD4_C05-CXCR6	P0123_TP7
TP7162.20180123	2.02248155216958	-1.6459300449379	CD4_C05-CXCR6	P0123_TP7
TP7167.20180123	-0.295157411291345	-2.07125210075455	CD4_C05-CXCR6	P0123_TP7
TP7168.20180123	-0.361602255298837	-2.44942616729813	CD4_C05-CXCR6	P0123_TP7
TP7171.20180123	1.8035875473478	-1.78251313476639	CD4_C05-CXCR6	P0123_TP7
TP7172.20180123	-0.1580703939936	-1.74495863227921	CD4_C05-CXCR6	P0123_TP7
TP7191.20180123	0.287543884322898	-2.28337621002274	CD4_C05-CXCR6	P0123_TP7
TP75.20180123	-0.527338818802579	-2.01215552597122	CD4_C05-CXCR6	P0123_TP7
TP757.20180123	-0.36399414499019	-2.19663285522537	CD4_C05-CXCR6	P0123_TP7
TP761.20180123	-0.381312617256387	-2.34235405235367	CD4_C05-CXCR6	P0123_TP7
TP774.20180123	-0.418761723830445	-2.1466944149025	CD4_C05-CXCR6	P0123_TP7
TP792.20180123	-0.39783271510814	-1.99356984405594	CD4_C05-CXCR6	P0123_TP7
TTH104.20180123	-0.584286546955897	-2.07711743621902	CD4_C05-CXCR6	P0123_TTH
TTH111.20180123	5.33489548306252	-2.24686311988907	CD4_C05-CXCR6	P0123_TTH
TTH118.20180123	-1.11705137152885	-2.7935323646553	CD4_C05-CXCR6	P0123_TTH
TTH120.20180123	1.07859694103982	-2.89684819488602	CD4_C05-CXCR6	P0123_TTH
TTH125.20180123	0.080855182216422	-1.77719973831253	CD4_C05-CXCR6	P0123_TTH
TTH139.20180123	0.57117902378823	-2.52041506080704	CD4_C05-CXCR6	P0123_TTH
TTH141.20180123	-0.315085717632516	-1.97554349212723	CD4_C05-CXCR6	P0123_TTH
TTH143.20180123	-0.601551342911168	-2.23182915954666	CD4_C05-CXCR6	P0123_TTH
TTH150.20180123	0.242086044357077	-1.8832015922554	CD4_C05-CXCR6	P0123_TTH
TTH154.20180123	-0.119889357282861	-2.40133237152176	CD4_C05-CXCR6	P0123_TTH
TTH16.20180123	-0.372595959498628	-2.23810457496719	CD4_C05-CXCR6	P0123_TTH
TTH167.20180123	0.977254978225486	3.89671183319016	CD4_C05-CXCR6	P0123_TTH
TTH176.20180123	-0.618388713493093	-2.4054069450386	CD4_C05-CXCR6	P0123_TTH
TTH30.20180123	-0.275456466867669	-2.41528009681778	CD4_C05-CXCR6	P0123_TTH
TTH31.20180123	-0.478292466296895	-2.15395139961319	CD4_C05-CXCR6	P0123_TTH
TTH39.20180123	-0.485639945759519	-1.79004382400589	CD4_C05-CXCR6	P0123_TTH
TTH57.20180123	-0.361471438004716	-2.25305580406265	CD4_C05-CXCR6	P0123_TTH
TTH70.20180123	1.16728722195412	-1.83556269912796	CD4_C05-CXCR6	P0123_TTH
TTH79.20180123	1.26349543671395	-1.74241899757462	CD4_C05-CXCR6	P0123_TTH
TTH84.20180123	0.653752437637107	-2.78726863174515	CD4_C05-CXCR6	P0123_TTH
TTH97.20180123	-0.416041144325479	-2.16660498886185	CD4_C05-CXCR6	P0123_TTH
TTR51.20180123	-0.172877797081216	-2.4138789108284	CD4_C05-CXCR6	P0123_TTR
NTH12.20170215	0.529566517875449	-0.816616289902496	CD4_C05-CXCR6	P0215_NTH
NTH16.20170215	0.57708345989968	-0.430301301766204	CD4_C05-CXCR6	P0215_NTH
NTH19.20170215	-0.270945408537133	-0.676202051926422	CD4_C05-CXCR6	P0215_NTH
NTH21.20170215	1.47943626980569	-0.805107586670684	CD4_C05-CXCR6	P0215_NTH
NTH25.20170215	-0.497790069474919	-0.633422367859649	CD4_C05-CXCR6	P0215_NTH
NTH26.20170215	0.159585526988761	-1.27178596763687	CD4_C05-CXCR6	P0215_NTH
NTH30.20170215	-0.0865889873049098	-1.36669539718704	CD4_C05-CXCR6	P0215_NTH
NTH37.20170215	-0.198442676260217	-0.906881087113189	CD4_C05-CXCR6	P0215_NTH
NTH4.20170215	-0.309654482795938	-1.11676728038864	CD4_C05-CXCR6	P0215_NTH
NTH43.20170215	-0.0915627266905147	-1.07420539169388	CD4_C05-CXCR6	P0215_NTH
NTH45.20170215	-0.414348476721986	-0.732693665314483	CD4_C05-CXCR6	P0215_NTH
NTH47.20170215	1.51460587124612	-1.03719865589218	CD4_C05-CXCR6	P0215_NTH
NTH48.20170215	-0.303011783554299	-0.64709674625473	CD4_C05-CXCR6	P0215_NTH
NTH49.20170215	-0.00232441086982071	-1.28487586288528	CD4_C05-CXCR6	P0215_NTH
NTH55.20170215	1.16509675125863	0.474445677708817	CD4_C05-CXCR6	P0215_NTH
NTH56.20170215	1.50598966221596	-0.740920536804962	CD4_C05-CXCR6	P0215_NTH
NTH57.20170215	0.166099539802329	-0.946473114777374	CD4_C05-CXCR6	P0215_NTH
NTH60.20170215	-0.241565951301797	-1.23464249878006	CD4_C05-CXCR6	P0215_NTH
NTH61.20170215	-0.396762558414682	-1.11221622734146	CD4_C05-CXCR6	P0215_NTH
NTH65.20170215	0.111949614093558	-1.10199450759964	CD4_C05-CXCR6	P0215_NTH
NTH70.20170215	-0.167497255995019	-1.28605520038681	CD4_C05-CXCR6	P0215_NTH
NTH71.20170215	-0.340705075456842	-1.00600301532822	CD4_C05-CXCR6	P0215_NTH
NTH73.20170215	1.70123278240945	-0.711505763817596	CD4_C05-CXCR6	P0215_NTH
NTH75.20170215	-0.162858792736276	-0.917203538704681	CD4_C05-CXCR6	P0215_NTH
NTH85.20170215	0.324745765731589	-0.274695806790161	CD4_C05-CXCR6	P0215_NTH
NTH9.20170215	-0.103523709966882	-0.963336937714386	CD4_C05-CXCR6	P0215_NTH
TTH105.20170215	0.680198899314658	-0.621884219933319	CD4_C05-CXCR6	P0215_TTH
TTH111.20170215	0.369657984779136	-0.461951010514068	CD4_C05-CXCR6	P0215_TTH
TTH114.20170215	-0.491731346740468	-1.95215105323868	CD4_C05-CXCR6	P0215_TTH
TTH117.20170215	-0.323046126558526	-1.98328828125076	CD4_C05-CXCR6	P0215_TTH
TTH1.20170215	-0.54873545576547	-2.34099959640579	CD4_C05-CXCR6	P0215_TTH
TTH123.20170215	-0.0462861742517787	-1.09526335506515	CD4_C05-CXCR6	P0215_TTH
TTH14.20170215	-0.0650479878923732	-0.277769618321228	CD4_C05-CXCR6	P0215_TTH
TTH15.20170215	0.295053115890281	-0.955509298134613	CD4_C05-CXCR6	P0215_TTH
TTH20.20170215	0.616868964240806	-0.976733677674102	CD4_C05-CXCR6	P0215_TTH
TTH23.20170215	0.261211029098288	-0.641978972245025	CD4_C05-CXCR6	P0215_TTH
TTH24.20170215	0.496494523093955	-0.467825405884552	CD4_C05-CXCR6	P0215_TTH
TTH25.20170215	-0.545503941520198	-1.98008751182632	CD4_C05-CXCR6	P0215_TTH
TTH27.20170215	-0.0535621728441554	-1.01565503387527	CD4_C05-CXCR6	P0215_TTH
TTH34.20170215	0.883536687896506	-1.48215126304703	CD4_C05-CXCR6	P0215_TTH
TTH35.20170215	-0.76970531900142	-2.00169753341751	CD4_C05-CXCR6	P0215_TTH
TTH55.20170215	-0.538002406402572	-1.35377263336258	CD4_C05-CXCR6	P0215_TTH
TTH61.20170215	-1.05123967786048	-2.50019454269485	CD4_C05-CXCR6	P0215_TTH
TTH63.20170215	0.378282061622397	-0.599996321488189	CD4_C05-CXCR6	P0215_TTH
TTH66.20170215	0.64018856625344	-0.672728412438201	CD4_C05-CXCR6	P0215_TTH
TTH67.20170215	-0.566451699628575	-0.614549987602996	CD4_C05-CXCR6	P0215_TTH
TTH92.20170215	-0.372108944847329	-1.09471701889114	CD4_C05-CXCR6	P0215_TTH
TTH99.20170215	3.38642059902932	-1.09583734779434	CD4_C05-CXCR6	P0215_TTH
TTR107.20170215	-0.460846238925202	-1.98233532219009	CD4_C05-CXCR6	P0215_TTR
TTR109.20170215	1.06245838742043	-1.73064922599869	CD4_C05-CXCR6	P0215_TTR
TTR126.20170215	0.438435903594748	-1.34621357231216	CD4_C05-CXCR6	P0215_TTR
TTR24.20170215	-1.23665113110755	-1.87481116561966	CD4_C05-CXCR6	P0215_TTR
TTR28.20170215	0.414152375266806	-0.413174383927154	CD4_C05-CXCR6	P0215_TTR
TTR38.20170215	-0.462185272171243	-0.681926362801361	CD4_C05-CXCR6	P0215_TTR
TTR39.20170215	-0.392003395750268	-1.17110704689102	CD4_C05-CXCR6	P0215_TTR
TTR54.20170215	2.21039663891579	-0.061126284886169	CD4_C05-CXCR6	P0215_TTR
TTR71.20170215	3.28929769139077	-1.20377814083176	CD4_C05-CXCR6	P0215_TTR
TTR73.20170215	-0.61581503149782	-0.896502964783477	CD4_C05-CXCR6	P0215_TTR
TTR80.20170215	-0.250913747741922	-1.3775978019722	CD4_C05-CXCR6	P0215_TTR
TTR85.20170215	0.378105393455283	-2.55378531723099	CD4_C05-CXCR6	P0215_TTR
TP733.20180309	-0.198019781305535	-0.929842822838592	CD4_C05-CXCR6	P0309_TP7
TP738.20180309	-0.0678780164263088	-1.94005250244217	CD4_C05-CXCR6	P0309_TP7
TP739.20180309	0.164248636768119	-1.41965865402298	CD4_C05-CXCR6	P0309_TP7
TP74.20180309	0.0255167994954747	-0.926153414536285	CD4_C05-CXCR6	P0309_TP7
TP743.20180309	-0.35802231092666	-2.16712211875992	CD4_C05-CXCR6	P0309_TP7
TP755.20180309	-0.332609363987191	-2.06260346679764	CD4_C05-CXCR6	P0309_TP7
TP757.20180309	0.0171864543416661	-0.708496802140045	CD4_C05-CXCR6	P0309_TP7
TP760.20180309	0.565363040969626	-1.52377104072647	CD4_C05-CXCR6	P0309_TP7
TP768.20180309	0.578866354034202	-1.08431433944778	CD4_C05-CXCR6	P0309_TP7
TP774.20180309	0.666689387367026	-1.88035725860672	CD4_C05-CXCR6	P0309_TP7
TP781.20180309	0.263709178970115	-1.11216699390488	CD4_C05-CXCR6	P0309_TP7
TP785.20180309	-0.00697530169699967	-0.991192691613006	CD4_C05-CXCR6	P0309_TP7
TP789.20180309	0.308475068614737	-1.47246360092239	CD4_C05-CXCR6	P0309_TP7
TP790.20180309	-0.112631716921075	-1.41599916725235	CD4_C05-CXCR6	P0309_TP7
TTH102.20180309	-0.16427476067756	-1.20490538387375	CD4_C05-CXCR6	P0309_TTH
TTH110.20180309	0.0513653073766392	-1.60199474601822	CD4_C05-CXCR6	P0309_TTH
TTH112.20180309	-0.16710946817611	-1.99757980613785	CD4_C05-CXCR6	P0309_TTH
TTH128.20180309	1.0806769047239	-0.905679099846649	CD4_C05-CXCR6	P0309_TTH
TTH130.20180309	0.831670752570884	0.288257963370514	CD4_C05-CXCR6	P0309_TTH
TTH140.20180309	0.542303195998923	-1.52009653358536	CD4_C05-CXCR6	P0309_TTH
TTH149.20180309	-0.031269320442422	-1.82417988090591	CD4_C05-CXCR6	P0309_TTH
TTH158.20180309	1.1899126682737	-0.558363311577606	CD4_C05-CXCR6	P0309_TTH
TTH25.20180309	0.285159102485434	0.111332006167603	CD4_C05-CXCR6	P0309_TTH
TTH27.20180309	0.0347298894384068	-1.32921647338943	CD4_C05-CXCR6	P0309_TTH
TTH28.20180309	-0.369005688621743	-0.951942556191253	CD4_C05-CXCR6	P0309_TTH
TTH3.20180309	-0.162475624277337	-1.01849674491959	CD4_C05-CXCR6	P0309_TTH
TTH33.20180309	0.150801888511435	-1.93767093925552	CD4_C05-CXCR6	P0309_TTH
TTH44.20180309	0.243943265483634	-1.05665849952774	CD4_C05-CXCR6	P0309_TTH
TTH58.20180309	0.571024647758262	-0.938557260323333	CD4_C05-CXCR6	P0309_TTH
TTH60.20180309	-0.205143668844445	-1.50315832405167	CD4_C05-CXCR6	P0309_TTH
TTH70.20180309	0.118962338969962	-0.0432391098030086	CD4_C05-CXCR6	P0309_TTH
TTH71.20180309	-0.028729745342477	0.432757563304139	CD4_C05-CXCR6	P0309_TTH
TTH7.20180309	-0.415460848405107	-0.985197537232208	CD4_C05-CXCR6	P0309_TTH
TTH76.20180309	-0.561833552240475	-1.28213464527206	CD4_C05-CXCR6	P0309_TTH
TTH79.20180309	0.204263976619498	-0.0923688343055721	CD4_C05-CXCR6	P0309_TTH
TTH8.20180309	0.573109499023215	0.00318408698959394	CD4_C05-CXCR6	P0309_TTH
TTR40.20180309	0.117375424907462	-1.96458219795303	CD4_C05-CXCR6	P0309_TTR
NTH35.20170411	0.444568983123557	-0.110446625042724	CD4_C05-CXCR6	P0411_NTH
NTH36.20170411	-0.271965154602273	-0.556745045471954	CD4_C05-CXCR6	P0411_NTH
NTH37.20170411	0.63050769905831	-0.058111422348785	CD4_C05-CXCR6	P0411_NTH
NTH51.20170411	0.904372325942771	0.176253742884827	CD4_C05-CXCR6	P0411_NTH
NTH71.20170411	0.131961635158316	-1.33560799865799	CD4_C05-CXCR6	P0411_NTH
NTH73.20170411	-0.0765848841211635	-0.133734934616851	CD4_C05-CXCR6	P0411_NTH
TTH15.20170411	0.707431069419639	-2.11215161590652	CD4_C05-CXCR6	P0411_TTH
TTH18.20170411	0.825108281181113	-0.562483899880218	CD4_C05-CXCR6	P0411_TTH
TTH2.20170411	0.680090895698325	-2.34212564735489	CD4_C05-CXCR6	P0411_TTH
TTH22.20170411	0.115095189616935	-0.60531424789505	CD4_C05-CXCR6	P0411_TTH
TTH29.20170411	-0.0830726708910304	-0.521113508034515	CD4_C05-CXCR6	P0411_TTH
TTH39.20170411	-3.98513711352561	-0.784412734795379	CD4_C05-CXCR6	P0411_TTH
TTH41.20170411	-0.0224846686861354	-0.76929437427597	CD4_C05-CXCR6	P0411_TTH
TTH4.20170411	0.286915293739097	-2.09173344879227	CD4_C05-CXCR6	P0411_TTH
TTH47.20170411	0.385619333789603	-1.77482866554337	CD4_C05-CXCR6	P0411_TTH
TTH60.20170411	0.314619294212119	-0.0446230104454036	CD4_C05-CXCR6	P0411_TTH
TTH76.20170411	0.48853730301644	-1.46874284057693	CD4_C05-CXCR6	P0411_TTH
TTH78.20170411	-4.82061541934226	-2.92023062019424	CD4_C05-CXCR6	P0411_TTH
TTH8.20170411	-0.880462774231179	-0.522382133293914	CD4_C05-CXCR6	P0411_TTH
TTH83.20170411	-0.223135509683831	-0.99324297218399	CD4_C05-CXCR6	P0411_TTH
TTH85.20170411	5.70826231579568	-0.738402002144622	CD4_C05-CXCR6	P0411_TTH
TTH88.20170411	-0.322997459366067	-1.8114767005928	CD4_C05-CXCR6	P0411_TTH
TTH9.20170411	0.82613884548928	-8.49721597938614	CD4_C05-CXCR6	P0411_TTH
TTH94.20170411	0.620836249397056	-1.33147548942642	CD4_C05-CXCR6	P0411_TTH
TTH96.20170411	0.283058396384971	-0.334210627365875	CD4_C05-CXCR6	P0411_TTH
TTR12.20170411	4.33433853726174	-1.1164791515358	CD4_C05-CXCR6	P0411_TTR
TTR34.20170411	0.36043124537255	-0.944238417435455	CD4_C05-CXCR6	P0411_TTR
NTH11.20170413	-0.394466408683999	-1.3406127622612	CD4_C05-CXCR6	P0413_NTH
NTH1.20170413	0.236780336902396	-0.531215541649627	CD4_C05-CXCR6	P0413_NTH
NTH13.20170413	-0.514709615304216	-1.02606891899185	CD4_C05-CXCR6	P0413_NTH
NTH14.20170413	0.922701827094809	-0.372278445053863	CD4_C05-CXCR6	P0413_NTH
NTH15.20170413	0.760291806266562	-1.14516841678696	CD4_C05-CXCR6	P0413_NTH
NTH16.20170413	1.70722972492959	-0.753672354508209	CD4_C05-CXCR6	P0413_NTH
NTH2.20170413	1.17389308552529	-2.38743280677872	CD4_C05-CXCR6	P0413_NTH
NTH24.20170413	-0.385352545573457	-0.402712934304046	CD4_C05-CXCR6	P0413_NTH
NTH34.20170413	0.82756375412728	-0.860758416939544	CD4_C05-CXCR6	P0413_NTH
NTH36.20170413	-0.67899534214948	-0.712273114014434	CD4_C05-CXCR6	P0413_NTH
NTH37.20170413	0.282909384773032	-0.993529432106781	CD4_C05-CXCR6	P0413_NTH
NTH38.20170413	0.0915505204656285	-0.534793608475494	CD4_C05-CXCR6	P0413_NTH
NTH42.20170413	-0.303303250267251	-0.696724050331878	CD4_C05-CXCR6	P0413_NTH
NTH43.20170413	1.1179243240812	-0.528421871949005	CD4_C05-CXCR6	P0413_NTH
NTH44.20170413	-0.412125983431085	-0.526994221497345	CD4_C05-CXCR6	P0413_NTH
NTH45.20170413	-0.650868275358422	-1.15238880424576	CD4_C05-CXCR6	P0413_NTH
NTH48.20170413	-0.300690003826364	-0.777481787491607	CD4_C05-CXCR6	P0413_NTH
NTH50.20170413	-0.657513172521337	-0.79880368022995	CD4_C05-CXCR6	P0413_NTH
NTH51.20170413	0.659010401771323	-0.633799665261077	CD4_C05-CXCR6	P0413_NTH
NTH57.20170413	-0.18002183099006	-0.829803221512603	CD4_C05-CXCR6	P0413_NTH
NTH58.20170413	1.33439993004586	-0.809097640801239	CD4_C05-CXCR6	P0413_NTH
NTH62.20170413	0.946288815543906	-2.46600007324295	CD4_C05-CXCR6	P0413_NTH
NTH65.20170413	0.468487015769736	-0.767472379494476	CD4_C05-CXCR6	P0413_NTH
NTH70.20170413	0.772035828635947	-0.568412535477447	CD4_C05-CXCR6	P0413_NTH
NTH72.20170413	1.02625512223031	-1.01407074241714	CD4_C05-CXCR6	P0413_NTH
NTH73.20170413	0.916235199973838	-0.867839210320282	CD4_C05-CXCR6	P0413_NTH
NTH75.20170413	0.198471537635581	-0.592047446060943	CD4_C05-CXCR6	P0413_NTH
NTH77.20170413	-0.310262897207482	-0.755477779198455	CD4_C05-CXCR6	P0413_NTH
NTH78.20170413	1.24406241516854	-0.991773360062408	CD4_C05-CXCR6	P0413_NTH
NTH80.20170413	1.54653274159219	1.23438251705093	CD4_C05-CXCR6	P0413_NTH
NTH84.20170413	0.126760891483085	0.149189896296692	CD4_C05-CXCR6	P0413_NTH
NTH87.20170413	1.29137467484261	-0.137432747174072	CD4_C05-CXCR6	P0413_NTH
NTH88.20170413	0.981607190177695	0.55246648878975	CD4_C05-CXCR6	P0413_NTH
NTH9.20170413	0.58720206360604	-0.822088115502166	CD4_C05-CXCR6	P0413_NTH
TTH103.20170413	0.444085470245139	-1.56420826225357	CD4_C05-CXCR6	P0413_TTH
TTH111.20170413	1.6674586449125	-1.82896565704422	CD4_C05-CXCR6	P0413_TTH
TTH11.20170413	0.267867079780356	-1.21721874981003	CD4_C05-CXCR6	P0413_TTH
TTH113.20170413	-0.247303583814843	-2.01187347679214	CD4_C05-CXCR6	P0413_TTH
TTH123.20170413	2.18175660710122	-1.54227780609207	CD4_C05-CXCR6	P0413_TTH
TTH141.20170413	-0.0230324353716213	-0.865929954338836	CD4_C05-CXCR6	P0413_TTH
TTH19.20170413	0.0970988784291905	-1.8462724617012	CD4_C05-CXCR6	P0413_TTH
TTH20.20170413	-0.233448662950738	-1.68368005065994	CD4_C05-CXCR6	P0413_TTH
TTH21.20170413	-4.5494819964907	-0.138672583390045	CD4_C05-CXCR6	P0413_TTH
TTH26.20170413	0.0229711447217625	-6.35428165702896	CD4_C05-CXCR6	P0413_TTH
TTH31.20170413	1.54014312367226	-2.90726017265396	CD4_C05-CXCR6	P0413_TTH
TTH40.20170413	1.33997487168099	-2.48840688972549	CD4_C05-CXCR6	P0413_TTH
TTH4.20170413	0.255599847839133	-0.632274501610565	CD4_C05-CXCR6	P0413_TTH
TTH47.20170413	0.280099144981162	-3.1905381610878	CD4_C05-CXCR6	P0413_TTH
TTH51.20170413	0.690234175727622	-2.84134196548538	CD4_C05-CXCR6	P0413_TTH
TTH53.20170413	0.398030093715445	-1.75383519439774	CD4_C05-CXCR6	P0413_TTH
TTH55.20170413	0.585592618987815	-2.83106970100479	CD4_C05-CXCR6	P0413_TTH
TTH59.20170413	0.843855491683738	-2.41016411094742	CD4_C05-CXCR6	P0413_TTH
TTH62.20170413	0.23422240357186	-2.55095886497574	CD4_C05-CXCR6	P0413_TTH
TTH73.20170413	6.37874685864236	0.621547400366497	CD4_C05-CXCR6	P0413_TTH
TTH81.20170413	0.793370476768271	-2.41314553527908	CD4_C05-CXCR6	P0413_TTH
TTH8.20170413	0.318872622058646	-1.76279639511185	CD4_C05-CXCR6	P0413_TTH
TTH83.20170413	0.685424080894248	-2.10135530738907	CD4_C05-CXCR6	P0413_TTH
TTH92.20170413	-0.467812352969392	-0.404902689743805	CD4_C05-CXCR6	P0413_TTH
TTH95.20170413	0.200117698714988	-6.24765753059463	CD4_C05-CXCR6	P0413_TTH
P0701.NTR.1.17	1.87688290219094	2.67388106079025	CD4_C05-CXCR6	P0701_NTR
P0701.NTR.1.45	1.87001453976418	-0.68064212112503	CD4_C05-CXCR6	P0701_NTR
P0701.NTR.1.56	3.29646288494851	2.79246497840805	CD4_C05-CXCR6	P0701_NTR
P0701_TTH.1_10	2.925557485626	-1.26705860405045	CD4_C05-CXCR6	P0701_TTH
P0701_TTH.1_16	1.65512429814126	-0.346062534142303	CD4_C05-CXCR6	P0701_TTH
P0701_TTH.1_20	1.3311571989515	-0.0286211302764888	CD4_C05-CXCR6	P0701_TTH
P0701_TTH.1_23	2.73661290745522	-0.296453409481811	CD4_C05-CXCR6	P0701_TTH
P0701_TTH.1_24	2.9563888226011	-1.00608157425003	CD4_C05-CXCR6	P0701_TTH
P0701_TTH.1_26	2.69588672261025	1.29428601951523	CD4_C05-CXCR6	P0701_TTH
P0701_TTH.1_27	1.98445331196572	-0.240448169995117	CD4_C05-CXCR6	P0701_TTH
P0701_TTH.1_28	2.36902009587075	-0.541801684189605	CD4_C05-CXCR6	P0701_TTH
P0701_TTH.1_30	1.50011097531106	-0.275879316616821	CD4_C05-CXCR6	P0701_TTH
P0701_TTH.1_50	1.89051853756692	-0.496546023178863	CD4_C05-CXCR6	P0701_TTH
P0701_TTH.1_58	1.69125329594399	-0.0766862562187191	CD4_C05-CXCR6	P0701_TTH
P0701_TTH.1_60	2.14885222058083	2.02942217082901	CD4_C05-CXCR6	P0701_TTH
P0701_TTH.1_64	0.781850448653952	-0.169092827130127	CD4_C05-CXCR6	P0701_TTH
P0701_TTH.1_77	1.51330386738564	-0.208209865380096	CD4_C05-CXCR6	P0701_TTH
P0701_TTH.1_85	1.42194234471108	-0.760038488198089	CD4_C05-CXCR6	P0701_TTH
P0701_TTH.1_9	2.95980273823525	-1.11151181964951	CD4_C05-CXCR6	P0701_TTH
P0701_TTH.2_3	2.41975795368935	-0.864383809853363	CD4_C05-CXCR6	P0701_TTH
P0701_TTH.2_6	1.68319832424905	-0.368928783226776	CD4_C05-CXCR6	P0701_TTH
P0701_TTR.1_11	2.06218825917031	2.8851945468895	CD4_C05-CXCR6	P0701_TTR
P0701.TTR.1.46	2.61704193691994	-1.03978275566177	CD4_C05-CXCR6	P0701_TTR
NTH105.20170825	-4.62300551791404	-4.00487446098404	CD4_C05-CXCR6	P0825_NTH
NTH11.20170825	0.0799472842672032	-1.1262504985817	CD4_C05-CXCR6	P0825_NTH
NTH13.20170825	-0.375582643940194	-1.09796928672867	CD4_C05-CXCR6	P0825_NTH
NTH14.20170825	-0.708418362929567	-1.25253176002579	CD4_C05-CXCR6	P0825_NTH
NTH15.20170825	1.20682655911233	-0.936161153603363	CD4_C05-CXCR6	P0825_NTH
NTH21.20170825	0.582466951415793	-1.07860969810562	CD4_C05-CXCR6	P0825_NTH
NTH2.20170825	0.454283586547629	-1.18450581340866	CD4_C05-CXCR6	P0825_NTH
NTH25.20170825	1.72515117268349	-1.01896511821823	CD4_C05-CXCR6	P0825_NTH
NTH26.20170825	-0.487188869311555	-0.731195562172699	CD4_C05-CXCR6	P0825_NTH
NTH27.20170825	1.27982555966164	-0.875592224884796	CD4_C05-CXCR6	P0825_NTH
NTH36.20170825	-0.51984623183225	-1.46245621948318	CD4_C05-CXCR6	P0825_NTH
NTH37.20170825	-0.348135599090798	-1.16725193767624	CD4_C05-CXCR6	P0825_NTH
NTH44.20170825	0.644768467948691	0.0428050825111393	CD4_C05-CXCR6	P0825_NTH
NTH5.20170825	1.18124770264413	-1.08568989543991	CD4_C05-CXCR6	P0825_NTH
NTH52.20170825	-0.762581207945092	-0.711851947594451	CD4_C05-CXCR6	P0825_NTH
NTH53.20170825	0.352662912414328	0.0515364477149968	CD4_C05-CXCR6	P0825_NTH
NTH55.20170825	0.38186781744744	-0.773905031967926	CD4_C05-CXCR6	P0825_NTH
NTH58.20170825	1.61900793652322	-1.56562160759048	CD4_C05-CXCR6	P0825_NTH
NTH59.20170825	0.605406156585471	-0.497867458153534	CD4_C05-CXCR6	P0825_NTH
NTH61.20170825	0.793499222800986	-1.01758813171463	CD4_C05-CXCR6	P0825_NTH
NTH6.20170825	-0.152808168127282	-0.819688790131378	CD4_C05-CXCR6	P0825_NTH
NTH68.20170825	-4.13743890185569	-3.40485309867935	CD4_C05-CXCR6	P0825_NTH
NTH70.20170825	1.59518252949502	-0.983619683075714	CD4_C05-CXCR6	P0825_NTH
NTH7.20170825	-0.257521846487268	-1.38310074119644	CD4_C05-CXCR6	P0825_NTH
NTH81.20170825	0.142243436382071	-1.3044252326973	CD4_C05-CXCR6	P0825_NTH
NTH85.20170825	0.395554832027213	-0.423062675286102	CD4_C05-CXCR6	P0825_NTH
NTH89.20170825	0.0212676439740819	-1.54703687934952	CD4_C05-CXCR6	P0825_NTH
NTH94.20170825	0.927445522353904	-0.540215843010711	CD4_C05-CXCR6	P0825_NTH
NTY101.20170825	-0.62501242493008	-1.32253562717514	CD4_C05-CXCR6	P0825_NTY
NTY102.20170825	0.408749333427207	-1.29993652610855	CD4_C05-CXCR6	P0825_NTY
NTY104.20170825	1.11182283501412	-0.110509865570831	CD4_C05-CXCR6	P0825_NTY
NTY111.20170825	0.0418459687688512	-1.3764557769783	CD4_C05-CXCR6	P0825_NTY
NTY113.20170825	0.870964518592612	-1.13744818477707	CD4_C05-CXCR6	P0825_NTY
NTY114.20170825	1.41730939488198	-1.1356989076622	CD4_C05-CXCR6	P0825_NTY
NTY116.20170825	0.0550165091016454	-0.618004911232757	CD4_C05-CXCR6	P0825_NTY
NTY1.20170825	-0.359435283734544	-0.849682801056671	CD4_C05-CXCR6	P0825_NTY
NTY121.20170825	-0.675871388210996	-0.818782322693634	CD4_C05-CXCR6	P0825_NTY
NTY122.20170825	-0.216013261272653	-0.565628521729278	CD4_C05-CXCR6	P0825_NTY
NTY123.20170825	0.113235286281363	0.0753279397003178	CD4_C05-CXCR6	P0825_NTY
NTY126.20170825	-0.821113326742395	-1.46273707656937	CD4_C05-CXCR6	P0825_NTY
NTY128.20170825	1.20173143486764	0.178153402518464	CD4_C05-CXCR6	P0825_NTY
NTY132.20170825	-4.44278658290122	-3.84249662666397	CD4_C05-CXCR6	P0825_NTY
NTY133.20170825	1.07625471691872	-1.0724368026741	CD4_C05-CXCR6	P0825_NTY
NTY134.20170825	-0.141183891489251	-0.846934550095367	CD4_C05-CXCR6	P0825_NTY
NTY17.20170825	0.873813143775718	-0.317762606430816	CD4_C05-CXCR6	P0825_NTY
NTY18.20170825	0.364758781001822	0.343995011758042	CD4_C05-CXCR6	P0825_NTY
NTY23.20170825	-0.481487595631822	-1.31077420024948	CD4_C05-CXCR6	P0825_NTY
NTY24.20170825	-0.155796148969873	-0.455309264946746	CD4_C05-CXCR6	P0825_NTY
NTY26.20170825	0.519664875076072	-0.965965025711822	CD4_C05-CXCR6	P0825_NTY
NTY30.20170825	-4.37082112689231	-3.80083202629166	CD4_C05-CXCR6	P0825_NTY
NTY3.20170825	0.510388842628257	-0.676670067597198	CD4_C05-CXCR6	P0825_NTY
NTY36.20170825	-4.35917914767478	-3.78763603477554	CD4_C05-CXCR6	P0825_NTY
NTY38.20170825	-0.517419875755056	-1.15190278797226	CD4_C05-CXCR6	P0825_NTY
NTY40.20170825	-0.692331300272687	-1.35508918075638	CD4_C05-CXCR6	P0825_NTY
NTY41.20170825	-0.641458687528117	-1.41240047721939	CD4_C05-CXCR6	P0825_NTY
NTY44.20170825	-1.04192049164985	2.65613914222641	CD4_C05-CXCR6	P0825_NTY
NTY46.20170825	-0.58363580905561	-0.898311488915252	CD4_C05-CXCR6	P0825_NTY
NTY48.20170825	1.56282412152077	-1.34064447193222	CD4_C05-CXCR6	P0825_NTY
NTY50.20170825	-0.287413844063028	-0.957827680397796	CD4_C05-CXCR6	P0825_NTY
NTY5.20170825	0.365296474502341	0.0427641937248234	CD4_C05-CXCR6	P0825_NTY
NTY53.20170825	1.30844055752541	-1.00105714111404	CD4_C05-CXCR6	P0825_NTY
NTY55.20170825	-0.344206490709527	-1.25761162548141	CD4_C05-CXCR6	P0825_NTY
NTY56.20170825	1.05355643372323	0.41567409725113	CD4_C05-CXCR6	P0825_NTY
NTY6.20170825	-0.240599104358895	-0.98233615665512	CD4_C05-CXCR6	P0825_NTY
NTY62.20170825	0.316340557143943	-0.613655083466339	CD4_C05-CXCR6	P0825_NTY
NTY66.20170825	-0.553215970440848	-1.2712254455574	CD4_C05-CXCR6	P0825_NTY
NTY74.20170825	-0.147745498611673	-0.994521372605133	CD4_C05-CXCR6	P0825_NTY
NTY76.20170825	0.23739372830178	-0.808742277909088	CD4_C05-CXCR6	P0825_NTY
NTY83.20170825	-0.430818432166322	-1.35529255180435	CD4_C05-CXCR6	P0825_NTY
NTY86.20170825	0.166193357513205	-0.433554880905914	CD4_C05-CXCR6	P0825_NTY
NTY91.20170825	1.11608039479043	-1.21256434230881	CD4_C05-CXCR6	P0825_NTY
NTY97.20170825	0.419603100822226	-1.31412326603012	CD4_C05-CXCR6	P0825_NTY
NTY98.20170825	0.833401552245871	-0.550676219750213	CD4_C05-CXCR6	P0825_NTY
NTY99.20170825	0.824270835922019	-1.03373753337936	CD4_C05-CXCR6	P0825_NTY
TTH104.20170825	0.595562568710105	-1.27925085334854	CD4_C05-CXCR6	P0825_TTH
TTH107.20170825	-0.403322079374536	-0.521025769997406	CD4_C05-CXCR6	P0825_TTH
TTH118.20170825	-0.0129814233324367	-1.93247532157974	CD4_C05-CXCR6	P0825_TTH
TTH123.20170825	0.665408721969382	-0.936196797180938	CD4_C05-CXCR6	P0825_TTH
TTH124.20170825	0.951955905959861	-1.0218232801445	CD4_C05-CXCR6	P0825_TTH
TTH131.20170825	-0.488405660881742	-2.11749934463577	CD4_C05-CXCR6	P0825_TTH
TTH144.20170825	0.306172064349906	-0.700225227165985	CD4_C05-CXCR6	P0825_TTH
TTH167.20170825	-4.44807494540427	-0.190249376583862	CD4_C05-CXCR6	P0825_TTH
TTH168.20170825	0.191904297874228	-1.04882239608841	CD4_C05-CXCR6	P0825_TTH
TTH174.20170825	0.318411758945243	-2.04662536888199	CD4_C05-CXCR6	P0825_TTH
TTH181.20170825	0.131513110206382	0.461343950938416	CD4_C05-CXCR6	P0825_TTH
TTH190.20170825	0.00652258734490097	-1.68055438308792	CD4_C05-CXCR6	P0825_TTH
TTH216.20170825	0.0280179892041844	-1.5101239612587	CD4_C05-CXCR6	P0825_TTH
TTH228.20170825	0.346007398174064	-2.07720708160477	CD4_C05-CXCR6	P0825_TTH
TTH238.20170825	0.00969266037728012	-1.89009260444717	CD4_C05-CXCR6	P0825_TTH
TTH252.20170825	-0.730236672951921	-2.53624462394791	CD4_C05-CXCR6	P0825_TTH
TTH254.20170825	0.813531271026389	-1.81374382286148	CD4_C05-CXCR6	P0825_TTH
TTH256.20170825	0.723218909309165	-1.72502517013626	CD4_C05-CXCR6	P0825_TTH
TTH273.20170825	0.19643651585366	-0.85360252170639	CD4_C05-CXCR6	P0825_TTH
TTH276.20170825	0.495229474113242	-3.02361749916153	CD4_C05-CXCR6	P0825_TTH
TTR12.20170825	0.662496796653525	-3.65343736915665	CD4_C05-CXCR6	P0825_TTR
TTY19.20170825	0.303991488025443	-2.4219982555397	CD4_C05-CXCR6	P0825_TTY
TTY193.20170825	1.16371273140694	-2.54249953537064	CD4_C05-CXCR6	P0825_TTY
TTY31.20170825	0.781273952529685	-2.73104285507278	CD4_C05-CXCR6	P0825_TTY
TTY33.20170825	0.0019652162053746	-0.621449463654327	CD4_C05-CXCR6	P0825_TTY
TTY36.20170825	1.13245998959328	0.321445352744294	CD4_C05-CXCR6	P0825_TTY
TTY55.20170825	-0.367312246157869	-0.571919434357452	CD4_C05-CXCR6	P0825_TTY
TTY60.20170825	0.714663854644553	-2.36566542892532	CD4_C05-CXCR6	P0825_TTY
TTY74.20170825	5.76439320187356	-1.89400004654007	CD4_C05-CXCR6	P0825_TTY
NTH104.0909.ZL	1.53099834065224	3.16693330497665	CD4_C05-CXCR6	P0909_NTH
NTH166.0909.ZL	1.71521054844643	2.98346472473068	CD4_C05-CXCR6	P0909_NTH
NTH179.0909.ZL	2.6811395798185	3.03174091072006	CD4_C05-CXCR6	P0909_NTH
NTH189.0909.ZL	1.67038642506386	-0.143257551480102	CD4_C05-CXCR6	P0909_NTH
NTH22.0909.ZL	1.9082223091581	0.0327678391448979	CD4_C05-CXCR6	P0909_NTH
NTH35.0909.ZL	1.87572108845498	-0.527712695885467	CD4_C05-CXCR6	P0909_NTH
NTH53.0909.ZL	1.28036200146462	-0.148423188019561	CD4_C05-CXCR6	P0909_NTH
NTH78.0909.ZL	3.09939443211343	1.64994377584381	CD4_C05-CXCR6	P0909_NTH
NTH79.0909.ZL	3.14114629368569	1.40344113798065	CD4_C05-CXCR6	P0909_NTH
TTH11.0909.ZL	1.40946995358254	-2.17655848770218	CD4_C05-CXCR6	P0909_TTH
TTH114.0909.ZL	2.07356464009072	3.00458169670029	CD4_C05-CXCR6	P0909_TTH
TTH117.0909.ZL	3.35745488743569	1.77323997707291	CD4_C05-CXCR6	P0909_TTH
TTH121.0909.ZL	1.87687980274941	-0.676911824036407	CD4_C05-CXCR6	P0909_TTH
TTH123.0909.ZL	2.45140945057656	2.19558883399887	CD4_C05-CXCR6	P0909_TTH
TTH126.0909.ZL	2.18192350010659	-3.19618009834366	CD4_C05-CXCR6	P0909_TTH
TTH132.0909.ZL	1.6321324024656	3.35020757408066	CD4_C05-CXCR6	P0909_TTH
TTH165.0909.ZL	2.8593302879789	1.70355964393539	CD4_C05-CXCR6	P0909_TTH
TTH169.0909.ZL	1.69532500843789	2.14162684173508	CD4_C05-CXCR6	P0909_TTH
TTH67.0909.ZL	2.37668191532876	2.92367411346359	CD4_C05-CXCR6	P0909_TTH
TTH78.0909.ZL	2.81879603009011	1.53940171689911	CD4_C05-CXCR6	P0909_TTH
TTH79.0909.ZL	1.32117961983468	0.163573510359955	CD4_C05-CXCR6	P0909_TTH
TTH81.0909.ZL	2.02747403721596	2.59526932926102	CD4_C05-CXCR6	P0909_TTH
TTH89.0909.ZL	1.79285656552102	-0.535268061447906	CD4_C05-CXCR6	P0909_TTH
TTY7.20160909	1.94496809582497	3.48875141830368	CD4_C05-CXCR6	P0909_TTY
PTH7.20161012	1.67692958454873	3.83351588935776	CD4_C05-CXCR6	P1012_PTH
PTY22.20161012	-0.627723478867753	3.58398700447006	CD4_C05-CXCR6	P1012_PTY
TTH103.20161012	0.824967256591575	2.53779304714127	CD4_C05-CXCR6	P1012_TTH
TTH112.20161012	2.12857853512551	-3.14026641159134	CD4_C05-CXCR6	P1012_TTH
TTH1.161012	1.10759162049081	2.89134145469589	CD4_C05-CXCR6	P1012_TTH
TTH116.20161012	1.10066508393075	-2.13504313736038	CD4_C05-CXCR6	P1012_TTH
TTH118.20161012	2.14471422772195	-2.83091615943985	CD4_C05-CXCR6	P1012_TTH
TTH122.20161012	0.981326571510093	2.46207094879074	CD4_C05-CXCR6	P1012_TTH
TTH124.20161012	1.32975887398507	2.65638590545578	CD4_C05-CXCR6	P1012_TTH
TTH125.20161012	0.953036657378928	2.56090999336166	CD4_C05-CXCR6	P1012_TTH
TTH127.20161012	1.06779383759286	-0.0432324936874385	CD4_C05-CXCR6	P1012_TTH
TTH130.20161012	0.929675928161399	2.54000306816025	CD4_C05-CXCR6	P1012_TTH
TTH131.20161012	2.13204943280007	-2.38050030975418	CD4_C05-CXCR6	P1012_TTH
TTH132.20161012	1.04273020367409	-2.18798207550125	CD4_C05-CXCR6	P1012_TTH
TTH135.20161012	0.745613328025596	0.0116841861717228	CD4_C05-CXCR6	P1012_TTH
TTH136.20161012	1.09141933064248	2.73647356719894	CD4_C05-CXCR6	P1012_TTH
TTH141.20161012	-0.635568377717479	2.24288655013962	CD4_C05-CXCR6	P1012_TTH
TTH144.20161012	2.27465521435525	-0.339987986374664	CD4_C05-CXCR6	P1012_TTH
TTH145.20161012	-0.117008515789254	3.26481343002243	CD4_C05-CXCR6	P1012_TTH
TTH147.20161012	0.992045870826499	-1.88849519996719	CD4_C05-CXCR6	P1012_TTH
TTH150.20161012	2.26841723065163	-3.03498839645462	CD4_C05-CXCR6	P1012_TTH
TTH152.20161012	0.887425771758811	2.54677487106247	CD4_C05-CXCR6	P1012_TTH
TTH155.20161012	1.30309795479562	-2.50549148826675	CD4_C05-CXCR6	P1012_TTH
TTH157.20161012	-0.449645080759271	-2.39321636467056	CD4_C05-CXCR6	P1012_TTH
TTH161.20161012	1.03666113953377	3.5385730335228	CD4_C05-CXCR6	P1012_TTH
TTH166.20161012	1.55677568058755	-0.0777194431312557	CD4_C05-CXCR6	P1012_TTH
TTH170.20161012	-1.09607536454414	3.36828351707382	CD4_C05-CXCR6	P1012_TTH
TTH171.20161012	1.02281569580819	-2.70882391243057	CD4_C05-CXCR6	P1012_TTH
TTH175.20161012	1.03402625660683	2.3935568401329	CD4_C05-CXCR6	P1012_TTH
TTH182.20161012	1.32823180298592	-2.31670688896255	CD4_C05-CXCR6	P1012_TTH
TTH183.20161012	1.36226665119912	4.0679109165184	CD4_C05-CXCR6	P1012_TTH
TTH186.20161012	-0.0610840405962306	-2.31026577262955	CD4_C05-CXCR6	P1012_TTH
TTH20.161012	0.863162628219382	2.2500330278389	CD4_C05-CXCR6	P1012_TTH
TTH21.161012	1.99440085034157	4.52608705253525	CD4_C05-CXCR6	P1012_TTH
TTH2.161012	-0.202823856069787	-2.33695554046707	CD4_C05-CXCR6	P1012_TTH
TTH25.161012	1.27181254963662	4.01477218360825	CD4_C05-CXCR6	P1012_TTH
TTH29.161012	-2.36294926066612	2.7239852020256	CD4_C05-CXCR6	P1012_TTH
TTH35.161012	-1.62358618636344	3.10528183669968	CD4_C05-CXCR6	P1012_TTH
TTH36.161012	2.02216350178506	3.67430854530258	CD4_C05-CXCR6	P1012_TTH
TTH39.161012	1.96407758335854	-2.86300491600113	CD4_C05-CXCR6	P1012_TTH
TTH41.161012	-0.371201613142236	-1.23020266800003	CD4_C05-CXCR6	P1012_TTH
TTH45.161012	-0.391673975779756	-2.41409444122391	CD4_C05-CXCR6	P1012_TTH
TTH47.161012	1.32084535698678	3.33595491142197	CD4_C05-CXCR6	P1012_TTH
TTH52.161012	1.40220676998879	-2.0742781093605	CD4_C05-CXCR6	P1012_TTH
TTH59.161012	0.911694279716269	2.41904962749405	CD4_C05-CXCR6	P1012_TTH
TTH6.161012	1.76016031842019	-2.2235438755043	CD4_C05-CXCR6	P1012_TTH
TTH65.161012	7.25775372128274	0.745460830043984	CD4_C05-CXCR6	P1012_TTH
TTH67.161012	-0.773923748328431	3.07131815643234	CD4_C05-CXCR6	P1012_TTH
TTH68.161012	1.79753266911294	3.45098019332809	CD4_C05-CXCR6	P1012_TTH
TTH7.161012	2.21175943951394	1.71179974765701	CD4_C05-CXCR6	P1012_TTH
TTH72.161012	-0.099744924499734	-2.12091349868851	CD4_C05-CXCR6	P1012_TTH
TTH76.161012	0.962652078674094	2.4598946640007	CD4_C05-CXCR6	P1012_TTH
TTH79.20161012	-0.643268116905435	-2.55486869125442	CD4_C05-CXCR6	P1012_TTH
TTH84.20161012	-0.23464504738067	-2.11127399711685	CD4_C05-CXCR6	P1012_TTH
TTH86.20161012	1.01006363968636	2.79153133125229	CD4_C05-CXCR6	P1012_TTH
TTH88.20161012	0.371701112792746	-1.99218391685562	CD4_C05-CXCR6	P1012_TTH
TTH91.20161012	0.436917177245871	-0.681276076126861	CD4_C05-CXCR6	P1012_TTH
TTH94.20161012	0.44219838719155	-0.377129905510711	CD4_C05-CXCR6	P1012_TTH
TTH97.20161012	1.03548645119454	2.46541572303696	CD4_C05-CXCR6	P1012_TTH
TTY105.20161012	0.932426324889914	2.51045358867569	CD4_C05-CXCR6	P1012_TTY
TTY108.20161012	1.13408886532571	2.99410463066025	CD4_C05-CXCR6	P1012_TTY
TTY113.20161012	4.10757814984109	4.16418529243393	CD4_C05-CXCR6	P1012_TTY
TTY115.20161012	0.21155863146569	3.28376460761948	CD4_C05-CXCR6	P1012_TTY
TTY117.20161012	0.193022838638083	3.64783907623215	CD4_C05-CXCR6	P1012_TTY
TTY118.20161012	-0.175802567198022	-2.30564760475235	CD4_C05-CXCR6	P1012_TTY
TTY121.20161012	1.85295783619668	-2.80338596611099	CD4_C05-CXCR6	P1012_TTY
TTY122.20161012	1.39401387314583	-0.330928616810607	CD4_C05-CXCR6	P1012_TTY
TTY128.20161012	1.62301432232644	-0.378726833153534	CD4_C05-CXCR6	P1012_TTY
TTY132.20161012	1.13488613705422	3.95368433685226	CD4_C05-CXCR6	P1012_TTY
TTY133.20161012	-0.696877502991899	2.82115460128708	CD4_C05-CXCR6	P1012_TTY
TTY136.20161012	1.14766394238259	-2.45876597671585	CD4_C05-CXCR6	P1012_TTY
TTY146.20161012	3.36346875767495	2.2358249494545	CD4_C05-CXCR6	P1012_TTY
TTY150.20161012	-0.168663361265405	3.75086880416794	CD4_C05-CXCR6	P1012_TTY
TTY163.20161012	1.01278900246407	2.71321202011032	CD4_C05-CXCR6	P1012_TTY
TTY166.20161012	1.08196138481881	2.5264651844017	CD4_C05-CXCR6	P1012_TTY
TTY168.20161012	0.196151307628409	-2.33220338134842	CD4_C05-CXCR6	P1012_TTY
TTY169.20161012	2.25139223675515	-2.40020059852676	CD4_C05-CXCR6	P1012_TTY
TTY173.20161012	0.82245265583779	2.86463642806931	CD4_C05-CXCR6	P1012_TTY
TTY174.20161012	-1.78068102259849	3.09427142829819	CD4_C05-CXCR6	P1012_TTY
TTY36.20161012	2.13142143826272	-3.38489221839981	CD4_C05-CXCR6	P1012_TTY
TTY38.20161012	0.0458987269857091	-1.96957301406937	CD4_C05-CXCR6	P1012_TTY
TTY40.20161012	1.24917554001595	-0.999164216805267	CD4_C05-CXCR6	P1012_TTY
TTY51.20161012	0.85006450752999	2.74518657417221	CD4_C05-CXCR6	P1012_TTY
TTY66.20161012	0.402891925380484	3.75494051666184	CD4_C05-CXCR6	P1012_TTY
TTY69.20161012	-0.144564309313043	-2.38108801155167	CD4_C05-CXCR6	P1012_TTY
TTY79.20161012	0.95033465962197	3.58676934928818	CD4_C05-CXCR6	P1012_TTY
TTY82.20161012	-0.395359122349961	-1.79414462356644	CD4_C05-CXCR6	P1012_TTY
TTY83.20161012	4.71265112499978	2.80637598724289	CD4_C05-CXCR6	P1012_TTY
TTY84.20161012	1.38343488316323	-0.221112661648559	CD4_C05-CXCR6	P1012_TTY
TTY89.20161012	-0.0649452890894252	3.96708703727646	CD4_C05-CXCR6	P1012_TTY
TTY97.20161012	2.25160919766213	-3.29104136734085	CD4_C05-CXCR6	P1012_TTY
TTY99.20161012	3.20893584828164	2.83378220291061	CD4_C05-CXCR6	P1012_TTY
NTH117.20161212	0.632216206596152	-0.551846258927154	CD4_C05-CXCR6	P1212_NTH
NTH120.20161212	1.10765492062356	-1.16538631229477	CD4_C05-CXCR6	P1212_NTH
NTH136.20161212	0.157963624999778	-0.422126763153839	CD4_C05-CXCR6	P1212_NTH
NTH142.20161212	-0.0405070867082912	-0.827715390015411	CD4_C05-CXCR6	P1212_NTH
NTH152.20161212	-3.82598770518516	-0.945938580323028	CD4_C05-CXCR6	P1212_NTH
NTH165.20161212	0.370557955310599	-0.675802939225006	CD4_C05-CXCR6	P1212_NTH
NTH168.20161212	0.800127020881431	0.510327048014832	CD4_C05-CXCR6	P1212_NTH
NTH17.20161212	0.863211980865256	-0.832833998490142	CD4_C05-CXCR6	P1212_NTH
NTH174.20161212	0.22942446808602	-1.31078576355057	CD4_C05-CXCR6	P1212_NTH
NTH175.20161212	1.06516729931618	-0.876313202667999	CD4_C05-CXCR6	P1212_NTH
NTH193.20161212	0.873104802177207	-0.824916475106048	CD4_C05-CXCR6	P1212_NTH
NTH199.20161212	1.24612604717995	0.524957335900498	CD4_C05-CXCR6	P1212_NTH
NTH204.20161212	0.723886481330649	0.620556868027878	CD4_C05-CXCR6	P1212_NTH
NTH211.20161212	0.398588589236991	0.139241225432587	CD4_C05-CXCR6	P1212_NTH
NTH218.20161212	1.31213687996651	0.9571406909935	CD4_C05-CXCR6	P1212_NTH
NTH238.20161212	0.165257385776297	-0.160121612835693	CD4_C05-CXCR6	P1212_NTH
NTH243.20161212	0.876975289390342	0.204577393244935	CD4_C05-CXCR6	P1212_NTH
NTH246.20161212	0.435396185920493	-0.975121372032928	CD4_C05-CXCR6	P1212_NTH
NTH254.20161212	0.403582862422721	-0.275128119278717	CD4_C05-CXCR6	P1212_NTH
NTH257.20161212	-0.0786094154856044	-0.828394167710113	CD4_C05-CXCR6	P1212_NTH
NTH268.20161212	1.31138908009316	-0.590468280602264	CD4_C05-CXCR6	P1212_NTH
NTH27.20161212	-0.0405774201891261	-0.66903757362442	CD4_C05-CXCR6	P1212_NTH
[truncated: 6,531 more rows]
