# Supplementary material for: Mapk14 is a Prognostic Biomarker and Correlates with the Clinicopathological Features and Immune Infiltration of Colorectal Cancer
Source: Front Cell Dev Biol. 2022 Jan 24;10:817800. doi: 10.3389/fcell.2022.817800 (PMC8818961; doi:10.3389/fcell.2022.817800)
Supplement: Supplementary file 14 [file Table7.XLSX]

## Sheet:  
	B cell	T cell CD4+	T cell CD8+	Neutrophil	Macrophage	Myeloid dendritic cell	Groups
TCGA-AG-3896-01	0.0883926	0.127725	0.143597	0.0998913	0.0314272	0.465638	G1
TCGA-DC-4745-01	0.10046	0.0989518	0.18246	0.0991043	0.0359483	0.439919	G1
TCGA-AH-6903-01	0.126507	0.129162	0.191653	0.125612	0.0533617	0.463746	G1
TCGA-AG-3599-01	0.0954706	0.116816	0.197023	0.114519	0.0365716	0.505101	G1
TCGA-AG-3581-01	0.0769776	0.11081	0.166745	0.118448	0.0232718	0.472775	G1
TCGA-AG-3881-01	0.0486782	0.11862	0.0739651	0.119087	0	0.494935	G1
TCGA-CL-5917-01	0.124191	0.12404	0.232582	0.12787	0.0513166	0.508772	G1
TCGA-AG-3902-01	0.0775023	0.185737	0.197907	0.140592	0.044724	0.552843	G1
TCGA-CI-6624-01	0.102021	0.180938	0.196134	0.128924	0.0731725	0.566866	G1
TCGA-AF-2692-01	0.0760377	0.162552	0.1667	0.133262	0.0240094	0.487462	G1
TCGA-DC-6683-01	0.127671	0.139424	0.183378	0.122204	0.0693032	0.51032	G1
TCGA-DC-6682-01	0.125843	0.130395	0.195041	0.0988795	0.0493481	0.455403	G1
TCGA-F5-6702-01	0.117895	0.149721	0.227388	0.138522	0.154598	0.640036	G1
TCGA-AF-4110-01	0.175119	0.0909544	0.233953	0.115918	0.0273959	0.575567	G1
TCGA-F5-6861-01	0.0898805	0.13253	0.173174	0.111522	0.0309633	0.508672	G1
TCGA-G5-6235-01	0.0917504	0.120959	0.192727	0.137173	0.0339692	0.464763	G1
TCGA-AG-3999-01	0.0708007	0.113468	0.141529	0.09575	0.0282125	0.42955	G1
TCGA-AG-A02N-01	0.111545	0.136107	0.199285	0.111966	0.0388566	0.465306	G1
TCGA-AF-6136-01	0.131226	0.124394	0.194153	0.120217	0.0796307	0.457806	G1
TCGA-AG-3580-01	0.0894932	0.101447	0.206674	0.128166	0.0247942	0.506295	G1
TCGA-DY-A1H8-01	0.0520474	0.102758	0.145382	0.098404	0	0.353463	G1
TCGA-AG-A032-01	0.0621915	0.135424	0.13915	0.108912	0.00606692	0.433939	G1
TCGA-EI-6512-01	0.0979248	0.121192	0.183779	0.132032	0.0672339	0.503747	G1
TCGA-AG-3575-01	0.0817057	0.116331	0.195348	0.135434	0.0345185	0.607325	G1
TCGA-AF-6672-01	0.11541	0.131583	0.203742	0.115142	0.0562283	0.435099	G1
TCGA-EI-6514-01	0.086157	0.152679	0.172177	0.102845	0.0521938	0.47617	G1
TCGA-AH-6644-01	0.108059	0.171138	0.230088	0.164833	0.103277	0.500869	G1
TCGA-AF-6655-01	0.117197	0.115414	0.190364	0.146764	0.0518314	0.544749	G1
TCGA-AF-A56K-01	0.0939914	0.153095	0.175194	0.135625	0.0597592	0.474648	G1
TCGA-G5-6641-01	0.105203	0.116071	0.176411	0.102681	0.04858	0.419508	G1
TCGA-DY-A1DG-01	0.0680189	0.136084	0.139396	0.100527	0.0450434	0.385359	G1
TCGA-AG-4001-01	0.0888709	0.156804	0.123995	0.121076	0.0838588	0.529849	G1
TCGA-AG-A026-01	0.0609286	0.136098	0.129737	0.0984176	0.0156016	0.440438	G1
TCGA-EI-7004-01	0.0767532	0.141134	0.238131	0.161996	0.14661	0.673708	G1
TCGA-AG-3878-01	0.101753	0.153572	0.0826119	0.0888812	0.0101493	0.546006	G1
TCGA-AG-3611-01	0.0815789	0.119493	0.161902	0.116377	0.027618	0.425238	G1
TCGA-AF-3400-01	0	0	0.204349	0.405089	0.022922	0.74429	G1
TCGA-G5-6572-01	0.0848749	0.120071	0.212511	0.115511	0.057793	0.49348	G1
TCGA-AG-3574-01	0.0686345	0.108119	0.15257	0.0933339	0.0190642	0.439378	G1
TCGA-AG-3605-01	0.0686359	0.121562	0.125296	0.103584	0.00743769	0.384423	G1
TCGA-AG-3731-01	0.144398	0.230332	0.204253	0.178462	0.0945461	0.643653	G1
TCGA-AG-A01J-01	0.0537092	0.142965	0.133231	0.101274	0.0219783	0.456121	G1
TCGA-AG-A01N-01	0.0752635	0.133993	0.11486	0.10374	0.0334479	0.415615	G1
TCGA-DT-5265-01	0.0832262	0.140836	0.168215	0.134956	0.0746094	0.536102	G1
TCGA-AG-A00Y-01	0.0966394	0.178021	0.0884067	0.12396	0.00848991	0.440303	G1
TCGA-AH-6547-01	0.20274	0.197902	0.238062	0.162282	0.0634145	0.701899	G1
TCGA-AH-6549-01	0.108121	0.169303	0.17996	0.126791	0.0621343	0.503977	G1
TCGA-AF-A56L-01	0.0832017	0.143513	0.140276	0.108046	0.0365954	0.434727	G1
TCGA-AG-A036-01	0.105912	0.13166	0.169815	0.107815	0.0658347	0.44845	G1
TCGA-DC-4749-01	0.092273	0.105329	0.183772	0.120248	0.0450108	0.437275	G1
TCGA-AF-2687-01	0.0728483	0.172675	0.214887	0.187421	0.18798	0.558088	G1
TCGA-AG-3883-01	0.0135986	0.140844	0.0896755	0.10867	0	0.434025	G1
TCGA-CL-4957-01	0.115445	0.120596	0.184581	0.106264	0.0424207	0.444116	G1
TCGA-AG-A01Y-01	0.140949	0.163239	0.136758	0.122568	0.0340887	0.544932	G1
TCGA-AG-3890-01	0.120877	0.163151	0.144921	0.10585	0.0186746	0.520276	G1
TCGA-AG-A011-01	0.0768453	0.145774	0.127873	0.103565	0.0493363	0.409026	G1
TCGA-AG-3592-01	0.0964241	0.130376	0.170604	0.117858	0.0450187	0.46187	G1
TCGA-AG-3892-01	0.223393	0.0492717	0.195376	0.102154	0	0.636252	G1
TCGA-AF-A56N-01	0.0807564	0.142335	0.187375	0.123317	0.0316635	0.500975	G1
TCGA-EI-6513-01	0.110693	0.14679	0.167913	0.109949	0.0696755	0.482872	G1
TCGA-EI-6882-01	0.189311	0.139059	0.256745	0.154112	0.0460203	0.658146	G1
TCGA-F5-6812-01	0.122056	0.182251	0.182283	0.121285	0.0511736	0.541454	G1
TCGA-AG-3726-01	0.0212209	0.13333	0.0850077	0.0887876	0	0.447555	G1
TCGA-EI-6917-01	0.0859142	0.154279	0.175857	0.149492	0.0714556	0.705917	G1
TCGA-AG-A02X-01	0.078948	0.112374	0.153569	0.110019	0.0195982	0.423891	G1
TCGA-AG-A015-01	0.0861284	0.11901	0.167082	0.105718	0.0230158	0.454706	G1
TCGA-AF-2693-01	0.126221	0.120057	0.213748	0.134932	0.0541763	0.522205	G1
TCGA-AG-4022-01	0.0928806	0.167209	0.203735	0.144904	0.0511586	0.571762	G1
TCGA-AG-A008-01	0.106142	0.11385	0.176563	0.108968	0.0145252	0.437949	G1
TCGA-AG-3582-01	0.0775729	0.121223	0.151868	0.124324	0.0249191	0.499308	G1
TCGA-G5-6233-01	0.0942174	0.149466	0.145543	0.125514	0.0513519	0.477953	G1
TCGA-AG-3742-01	0.095315	0.0897637	0.261231	0.117409	0.0616434	0.482576	G1
TCGA-EI-6509-01	0.0577247	0.133549	0.160187	0.105643	0.0233752	0.474294	G1
TCGA-AG-3602-01	0.0532094	0.106718	0.168435	0.111331	0.0142187	0.408694	G1
TCGA-EI-6506-01	0.151517	0.115894	0.19893	0.139516	0.00706376	0.631839	G1
TCGA-CI-6622-01	0.100985	0.0990924	0.216035	0.118675	0.0329055	0.50731	G1
TCGA-AG-3901-01	0.118352	0.169047	0.164118	0.143839	0.0673256	0.67313	G1
TCGA-AG-3894-01	0.073913	0.12038	0.161159	0.0899936	0.0215609	0.486227	G1
TCGA-AG-4015-01	0.0973631	0.130885	0.137026	0.0974064	0.0389528	0.465516	G1
TCGA-AG-3727-01	0.0235834	0.124838	0.0849827	0.0877246	0	0.43936	G1
TCGA-CI-6623-01	0.0796858	0.106756	0.189866	0.143906	0.0718075	0.429432	G1
TCGA-AG-A02G-01	0.0656145	0.141003	0.125974	0.104842	0.0687007	0.386799	G1
TCGA-AG-3578-01	0.115365	0.148759	0.181383	0.142678	0.0786594	0.481626	G1
TCGA-DC-6681-01	0.113656	0.161533	0.184118	0.1102	0.0623236	0.516386	G1
TCGA-AG-3732-01	0.259325	0.221234	0.17616	0.122061	0.0507787	0.544759	G1
TCGA-EI-6885-01	0.085218	0.155085	0.213136	0.145015	0.0333655	0.635739	G1
TCGA-DC-5337-01	0.0945908	0.0858363	0.203555	0.121536	0.0187927	0.470159	G1
TCGA-F5-6863-01	0.0915669	0.14133	0.166295	0.105534	0.0302236	0.444402	G1
TCGA-EI-6510-01	0.12288	0.118761	0.203253	0.108329	0.0447719	0.431149	G1
TCGA-AG-3587-01	0.0735101	0.16461	0.113376	0.113399	0.0220086	0.440363	G1
TCGA-F5-6464-01	0.1052	0.182596	0.230612	0.155275	0.11386	0.773123	G1
TCGA-DC-6156-01	0.0841299	0.203551	0.302485	0.184931	0.220865	0.665413	G1
TCGA-AG-A016-01	0.0766738	0.110983	0.137307	0.0962981	0.0208169	0.394765	G1
TCGA-F5-6811-01	0.106562	0.147893	0.18332	0.140416	0.0909578	0.528651	G1
TCGA-AG-3584-01	0.0957335	0.150041	0.121613	0.0985141	0.0304307	0.504869	G1
TCGA-AG-3898-01	0.0682778	0.130429	0.138805	0.136176	0.0289959	0.436567	G1
TCGA-EI-6884-01	0.12915	0.147185	0.253258	0.139509	0.0628302	0.573786	G1
TCGA-AG-A002-01	0.0890313	0.0840042	0.25963	0.129158	0.0810944	0.505908	G1
TCGA-AG-3725-01	0.0785088	0.0958119	0.22183	0.128803	0.0532772	0.475423	G1
TCGA-CI-6619-01	0.10036	0.154699	0.179312	0.117421	0.048409	0.528285	G1
TCGA-AG-A00C-01	0.0679778	0.133146	0.148855	0.103541	0.0128655	0.401944	G1
TCGA-DY-A0XA-01	0.104541	0.116665	0.177414	0.102824	0.055741	0.436594	G1
TCGA-F5-6814-01	0.125075	0.113792	0.206166	0.121382	0.0484026	0.534704	G1
TCGA-AG-3893-01	0.0506545	0.169808	0.133328	0.117906	0.0605046	0.470859	G1
TCGA-AG-3583-01	0.0920207	0.108796	0.164425	0.10495	0.0118015	0.438566	G1
TCGA-AG-A01W-01	0.140908	0.134979	0.148075	0.121959	0.0474629	0.438688	G1
TCGA-AG-A025-01	0.0802201	0.198859	0.0799815	0.0937962	0.00513541	0.451924	G1
TCGA-DC-6155-01	0.0355162	0.118243	0.147016	0.087419	0	0.3501	G1
TCGA-F5-6813-01	0.104424	0.140081	0.178722	0.120964	0.0673745	0.466947	G1
TCGA-AG-A020-01	0.105498	0.13361	0.161703	0.106819	0.0262809	0.45126	G1
TCGA-EI-6511-01	0.195081	0.0802457	0.263122	0.149229	0.0401297	0.674904	G1
TCGA-AG-3608-01	0.0788622	0.130672	0.146101	0.107709	0.0220871	0.467556	G1
TCGA-AG-A01L-01	0.0837489	0.152544	0.127747	0.0958146	0.0170472	0.458738	G1
TCGA-AG-3586-01	0.079425	0.134292	0.148566	0.0982068	0.0287786	0.48069	G1
TCGA-AF-3911-01	0.118599	0.126978	0.171281	0.106897	0.0413468	0.51222	G1
TCGA-DY-A1DF-01	0.0396784	0.111995	0.139825	0.100774	0.0145273	0.370354	G1
TCGA-AF-2690-01	0.316331	0.126684	0.219795	0.133857	0.0915487	0.878422	G1
TCGA-EI-7002-01	0.100929	0.13375	0.151367	0.11268	0.0314715	0.513783	G1
TCGA-AG-3593-01	0.128336	0.124531	0.181564	0.111618	0.0311614	0.504796	G1
TCGA-AG-3600-01	0.109328	0.10232	0.157474	0.100139	0.0252902	0.532726	G1
TCGA-DC-5869-01	0.129558	0.115163	0.209107	0.111723	0.0711875	0.494481	G1
TCGA-EF-5830-01	0.0829912	0.109178	0.197496	0.0983883	0.0681912	0.429849	G1
TCGA-AG-3591-01	0.0938452	0.102539	0.194513	0.10514	0.0419837	0.426312	G1
TCGA-CI-6620-01	0.114327	0.2057	0.157091	0.108926	0.0581603	0.488951	G1
TCGA-DC-6158-01	0.140952	0.181933	0.219218	0.164591	0.128331	0.670881	G1
TCGA-F5-6465-01	0.204412	0.171132	0.236876	0.13699	0.102452	0.667424	G1
TCGA-DC-6157-01	0.148951	0.142645	0.181932	0.120437	0.0957278	0.466826	G1
TCGA-AF-2691-01	0.0998572	0.116138	0.201591	0.117082	0.0524652	0.49813	G1
TCGA-AH-6897-01	0.0952296	0.105124	0.181518	0.123115	0.041484	0.464389	G1
TCGA-CI-6621-01	0.0860433	0.159699	0.195298	0.146474	0.0419635	0.580735	G1
TCGA-AG-3909-01	0.112362	0.12299	0.13226	0.100357	0.0359524	0.501528	G1
TCGA-AG-3612-01	0.0980397	0.124664	0.133945	0.098727	0.0500277	0.481592	G1
TCGA-AG-4005-01	0.070969	0.153918	0.126241	0.10663	0.0400778	0.436513	G1
TCGA-EI-6883-01	0.0682989	0.118568	0.178233	0.0998024	0.031125	0.436522	G1
TCGA-EI-6508-01	0.132387	0.112079	0.235526	0.114077	0.0851097	0.527986	G1
TCGA-EI-6881-01	0.103221	0.112364	0.225725	0.131662	0.0260719	0.528348	G1
TCGA-AG-3598-01	0.0769777	0.10245	0.170178	0.111399	0.00745699	0.453934	G1
TCGA-F5-6864-01	0.105	0.146801	0.192346	0.120326	0.0885611	0.490255	G1
TCGA-AG-4008-01	0.0617977	0.13255	0.184833	0.126011	0.0537832	0.50672	G1
TCGA-F5-6571-01	0.156016	0.134703	0.199769	0.110751	0.0433147	0.616978	G1
TCGA-AG-3601-01	0.0742662	0.114077	0.14821	0.101624	0.0333472	0.424671	G1
TCGA-AG-3609-01	0.0761785	0.135857	0.132913	0.112902	0.0161353	0.475238	G1
TCGA-AG-3887-01	0.105662	0.137601	0.14698	0.0915938	0	0.47462	G1
TCGA-AG-4021-01	0.120818	0.147496	0.204157	0.155529	0.101879	0.563194	G1
TCGA-AG-A023-01	0.0905858	0.187742	0.116806	0.107012	0.0299405	0.43973	G1
TCGA-EF-5831-01	0.143432	0.096097	0.238405	0.119885	0.0817091	0.532536	G1
TCGA-CL-5918-01	0.0618555	0.0766662	0.243849	0.10831	0.0231277	0.404685	G1
TCGA-AG-3885-01	0.0400512	0.156582	0.0882868	0.0943909	0.01627	0.388241	G1
TCGA-AF-5654-01	0.0664962	0.100647	0.16416	0.103681	0.0148486	0.472103	G1
TCGA-BM-6198-01	0.109057	0.139481	0.188989	0.158158	0.0157554	0.518876	G1
TCGA-AG-3728-01	0.0884107	0.19433	0.0691602	0.0886753	0.0265845	0.465609	G1
TCGA-DY-A1DC-01	0.115105	0.122706	0.1704	0.102768	0.0332274	0.461649	G1
TCGA-EI-6507-01	0.0350038	0.0780146	0.281151	0.196089	0	0.785316	G1
TCGA-DY-A1DE-01	0.0722786	0.15062	0.138623	0.128651	0.0353009	0.45982	G1
TCGA-AG-3594-01	0.11787	0.142201	0.172743	0.158021	0	0.594174	G1
TCGA-AG-A00H-01	0.0763642	0.143378	0.116868	0.10015	0.0335069	0.470948	G1
TCGA-AG-A014-01	0.0718526	0.106381	0.140836	0.101468	0.0172064	0.399949	G1
TCGA-DY-A1DD-01	0.0400145	0.0297665	0.30313	0.0876232	0.036994	0.382432	G1
TCGA-DC-6154-01	0.0808335	0.114985	0.178028	0.110308	0.0489337	0.468919	G1
TCGA-DC-6160-01	0.176185	0.153357	0.245303	0.146332	0.0439182	0.60223	G1
TCGA-AF-3913-01	0.0922061	0.112509	0.169263	0.111323	0.0699435	0.442701	G1
TCGA-AH-6643-01	0.107928	0.127626	0.241154	0.151708	0.0695215	0.458539	G1
TCGA-AG-4007-01	0.106995	0.127327	0.14122	0.110758	0.0447941	0.499591	G1
TCGA-AH-6544-01	0.111961	0.115447	0.170843	0.108699	0.0263415	0.423916	G1
TCGA-AG-3882-01	0.0609801	0.203133	0.0856181	0.0949564	0.0038317	0.458052	G1
TCGA-4T-AA8H-01	0.0570495	0.124655	0.0837323	0.0652406	0	0.287857	G1
TCGA-AA-A00Q-01	0.0480631	0.135123	0.116815	0.076581	0	0.375671	G1
TCGA-AZ-4614-01	0.0463839	0.210268	0.0648943	0.0756537	0	0.273137	G1
TCGA-A6-2675-01	0.0518376	0.165955	0.215458	0.187631	0.159066	0.682328	G1
TCGA-AA-A00U-01	0.0577457	0.119693	0.102535	0.0895109	0.00445897	0.327485	G1
TCGA-A6-6781-01	0	0.153515	0.263408	0.270833	0.164093	0.838756	G1
TCGA-CM-6169-01	0.0562457	0.285971	0.279398	0.239133	0.170284	0.902974	G1
TCGA-AA-3516-01	0.101708	0.0544033	0.175721	0.140113	0	0.618332	G1
TCGA-AA-3552-01	0.144768	0.214519	0.106231	0.103727	0.122628	0.493482	G1
TCGA-D5-6931-01	0.129652	0.237039	0.174548	0.159905	0.11463	0.686774	G1
TCGA-SS-A7HO-01	0.0578508	0.106922	0.116655	0.0458357	0.0548661	0.259473	G1
TCGA-AZ-6605-01	0.109097	0.245618	0.187353	0.160092	0.120818	0.673129	G1
TCGA-CA-6717-01	0.239666	0.221897	0.255788	0.169071	0.137621	0.822435	G1
TCGA-NH-A8F7-01	0	0.0915915	0.0999028	0.0768732	0.010105	0.304435	G1
TCGA-AD-6965-01	0.0671783	0.154887	0.192017	0.0824601	0.0423728	0.403949	G1
TCGA-AA-A02H-01	0.0293978	0.110966	0.102527	0.0798322	0	0.315524	G1
TCGA-AA-A022-01	0.172773	0.0377301	0.224671	0.130278	0	0.733428	G1
TCGA-AA-3680-01	0.20344	0.19033	0.270317	0.113804	0.104826	0.5086	G1
TCGA-A6-6650-01	0.0753498	0.125632	0.111011	0.0829436	0.0156338	0.380364	G1
TCGA-G4-6311-01	0.0888503	0.172723	0.0848983	0.163932	0.00491543	0.653566	G1
TCGA-A6-2677-01	0.104533	0.150117	0.139832	0.0561546	0.0792071	0.367444	G1
TCGA-AA-3815-01	0.101754	0.161059	0.255611	0.206325	0.0143032	0.65137	G1
TCGA-CK-4951-01	0.0577443	0.255874	0.137448	0.241226	0.0804087	0.664306	G1
TCGA-CK-6748-01	0	0.108573	0.170162	0.121883	0.0587129	0.574361	G1
TCGA-CA-5255-01	0.06317	0.0993987	0.127219	0.0728151	0.0141744	0.402173	G1
TCGA-CK-4952-01	0.0823932	0.152891	0.0961837	0.149999	0.0211727	0.384882	G1
TCGA-AZ-4315-01	0.0575745	0.0681037	0.151195	0.0984752	0.0196558	0.38985	G1
TCGA-AA-3869-01	0.0600831	0.0812854	0.217247	0.176602	0.0809334	0.486979	G1
TCGA-G4-6626-01	0.0886327	0.115821	0.0450907	0.0448449	0.0155704	0.282045	G1
TCGA-DM-A1D7-01	0.0374089	0.0905582	0.125705	0.0797655	0	0.356943	G1
TCGA-AA-3531-01	0.0361285	0.1003	0.0479348	0.0405486	0	0.247091	G1
TCGA-A6-5662-01	0.028148	0.105788	0.131731	0.0734657	0.0461915	0.390528	G1
TCGA-CM-4744-01	0.0614371	0.0133981	0.193567	0.0626011	0	0.331446	G1
TCGA-D5-5540-01	0	0.0378004	0.106452	0.0527138	0	0.196548	G1
TCGA-AZ-6608-01	0.0686445	0.0897373	0.0704475	0.0468812	0	0.249942	G1
TCGA-AA-3518-01	0.115253	0.0954981	0.132709	0.127291	0	0.513084	G1
TCGA-CM-5863-01	0.0508644	0.119958	0.188796	0.115754	0.0873108	0.438373	G1
TCGA-A6-5666-01	0.0733906	0.0822098	0.12091	0.0569445	0	0.28202	G1
TCGA-DM-A280-01	0.0196681	0.0761518	0.0976739	0.0790143	0	0.347702	G1
TCGA-AA-3973-01	0.0239197	0.125154	0.0785963	0.0553561	0.0792281	0.312091	G1
TCGA-CM-4748-01	0.0375137	0.148042	0.0785907	0.108577	0.00687225	0.40355	G1
TCGA-D5-6530-01	0.101668	0.128734	0.209558	0.176848	0	0.598459	G1
TCGA-A6-6137-01	0.109241	0.232877	0.138193	0.129886	0.0578647	0.572977	G1
TCGA-DM-A1D6-01	0.0290905	0.0865354	0.080537	0.0404453	0	0.345283	G1
TCGA-D5-6923-01	0.0358353	0.183352	0.0952647	0.152624	0.0682184	0.561974	G1
TCGA-A6-2681-01	0.0159609	0.163243	0.0302598	0.102323	0.0605387	0.405206	G1
TCGA-F4-6463-01	0.0865485	0.136707	0.256025	0.0935154	0.0861084	0.472594	G1
TCGA-AZ-6599-01	0.12602	0.130787	0.214565	0.0786637	0	0.377404	G1
TCGA-D5-6532-01	0.0654453	0.128818	0.0776775	0.0755236	0.0614808	0.328069	G1
TCGA-AA-3489-01	0.341937	0.346198	0.164083	0.245494	0.22415	0.85443	G1
TCGA-CM-6171-01	0.0514901	0.105033	0.171945	0.176507	0.0950763	0.49332	G1
TCGA-AA-A00R-01	0.0606201	0.214323	0.376113	0.234031	0	0.756415	G1
TCGA-DM-A28C-01	0.0224886	0.10365	0.0828244	0.071949	0	0.25351	G1
TCGA-AA-A01T-01	0	0.059493	0.00652124	0.0393385	0	0.191574	G1
TCGA-AA-A02E-01	0.031463	0.0737425	0.230824	0.0956895	0	0.393757	G1
TCGA-CM-5860-01	0.0421543	0.12151	0.168578	0.136625	0.0669572	0.54942	G1
TCGA-A6-6141-01	0.178544	0.202617	0.219842	0.0948098	0.0191037	0.526658	G1
TCGA-AA-A00D-01	0.112457	0.211025	0.242066	0.185557	0.113348	0.602215	G1
TCGA-G4-6628-01	0.406234	0.0369408	0.479141	0.162683	0.0581344	1.06424	G1
TCGA-AA-3688-01	0.0751943	0.126612	0.103982	0.0885851	0.0391549	0.334857	G1
TCGA-AA-3492-01	0.0674485	0.0846978	0.202296	0.120963	0.0436553	0.485751	G1
TCGA-AA-3819-01	0.0493903	0.130746	0.100565	0.083776	0.014909	0.368151	G1
TCGA-A6-2678-01	0.0774896	0.137193	0.266229	0.149166	0.0554756	0.573504	G1
TCGA-AA-3521-01	0.0463696	0.11167	0.0816138	0.0767817	0.000742733	0.393551	G1
TCGA-DM-A1DA-01	0.047804	0.0936313	0.0636798	0.0469622	0	0.234831	G1
TCGA-AA-3864-01	0.0650774	0.117201	0.166009	0.119942	0.0350256	0.491044	G1
TCGA-F4-6855-01	0.03647	0.112641	0.149639	0.0916149	0.138733	0.478295	G1
TCGA-F4-6856-01	0.0629066	0.154167	0.138375	0.0984089	0	0.461231	G1
TCGA-DM-A0X9-01	0.0652064	0.0888855	0.149743	0.0651689	0.0121439	0.287195	G1
TCGA-A6-5659-01	0.0491252	0.0997691	0.16272	0.0848152	0.0619444	0.367928	G1
TCGA-AZ-6598-01	0.0867634	0.165965	0.195086	0.106782	0.0624523	0.483622	G1
TCGA-AA-3519-01	0.0356762	0.0902614	0.102948	0.0964516	0.00188809	0.344266	G1
TCGA-DM-A1HB-01	0.0277209	0.0575017	0.0839548	0.120397	0	0.347133	G1
TCGA-A6-A567-01	0.0193556	0.0145872	0.363384	0.0846448	0.067193	0.375509	G1
TCGA-AA-3970-01	0.148101	0.172602	0.181496	0.133459	0.0687947	0.508027	G1
TCGA-CA-5796-01	0.138286	0.133058	0.312516	0.132814	0.0242501	0.597471	G1
TCGA-5M-AAT6-01	0.196864	0.200626	0.23628	0.174885	0.11153	0.683903	G1
TCGA-CM-6163-01	0.103154	0.220846	0.164103	0.136545	0.100908	0.469372	G1
TCGA-AD-6889-01	0.0147889	0.0850448	0.0891377	0.116491	0	0.327035	G1
TCGA-CM-4751-01	0.118148	0.195012	0.210298	0.147953	0.0175504	0.617884	G1
TCGA-AA-3982-01	0.144258	0.133722	0.226827	0.0945895	0.103569	0.592294	G1
TCGA-AA-A00A-01	0.117102	0.0925914	0.197824	0.109677	0	0.60566	G1
TCGA-D5-6924-01	0.131529	0.202486	0.144626	0.175485	0.116401	0.675596	G1
TCGA-AA-3502-01	0.0867793	0.113942	0.158409	0.0660773	0.0562233	0.359262	G1
TCGA-D5-7000-01	0.0486285	0.175748	0.162798	0.164832	0.0706738	0.545256	G1
TCGA-D5-6540-01	0.0901765	0.143978	0.176019	0.20034	0	0.645655	G1
TCGA-D5-6932-01	0.00428266	0.155831	0.0766189	0.0888374	0	0.403878	G1
TCGA-CK-5912-01	0.0730995	0.120106	0.280161	0.113682	0.0669888	0.505939	G1
TCGA-AA-3538-01	0.108188	0.0910533	0.1814	0.116397	0.084963	0.472307	G1
TCGA-AA-3930-01	0.0670276	0.141849	0.0985279	0.166449	0.0778001	0.411648	G1
TCGA-AA-A00W-01	0.0373741	0.108842	0.111652	0.0916944	0	0.368548	G1
TCGA-AA-3555-01	0.114354	0.0772887	0.188032	0.243511	0.0296965	0.549488	G1
TCGA-AA-3655-01	0.078422	0.184915	0.1284	0.143632	0.0570341	0.521944	G1
TCGA-AA-3989-01	0.166634	0.129967	0.15565	0.0806726	0.0235591	0.491086	G1
TCGA-5M-AAT4-01	0.0504339	0.0966323	0.0446567	0.0639618	0	0.263297	G1
TCGA-AA-A02R-01	0.249765	0.1061	0.0737008	0.16802	0	0.938989	G1
TCGA-A6-6649-01	0.102656	0.286864	0.180859	0.170412	0.0927229	0.620577	G1
TCGA-A6-3809-01	0.0622699	0.0836823	0.225625	0.18538	0	0.753765	G1
TCGA-AY-4070-01	0.15162	0.185472	0.135411	0.0869272	0.0870514	0.444324	G1
TCGA-G4-6299-01	0.0678485	0.252924	0.316979	0.157406	0.211701	0.571475	G1
TCGA-AA-A02O-01	0.0599854	0.120002	0.0313315	0.0309713	0	0.253673	G1
TCGA-AA-3972-01	0.0322834	0.0780658	0.112171	0.0896082	0.00742812	0.327599	G1
TCGA-NH-A50T-01	0.0776389	0.0664293	0.0562892	0.0427277	0	0.230989	G1
TCGA-DM-A0XD-01	0.0476838	0.0865934	0.0654053	0.0560186	0	0.277805	G1
TCGA-AU-6004-01	0.154953	0.183357	0.138731	0.205293	0.0515624	0.775043	G1
TCGA-AA-3841-01	0.0523935	0.160388	0.0102593	0.0846574	0.007373	0.41451	G1
TCGA-DM-A28E-01	0.029506	0.0796943	0.0988607	0.0694651	0	0.250381	G1
TCGA-AA-A00E-01	0.136277	0.128892	0.197842	0.137426	0.0482949	0.728518	G1
TCGA-AA-3514-01	0.0469218	0.109239	0.0283193	0.0152681	0	0.410174	G1
TCGA-AA-A01F-01	0	0.0559132	0.0852462	0.0631084	0	0.218001	G1
TCGA-A6-5665-01	0.105021	0.0628698	0.256173	0.128251	0	0.473905	G1
TCGA-G4-6315-01	0.0588671	0.0972729	0.118074	0.0689804	0.00156393	0.339689	G1
TCGA-F4-6459-01	0.0915001	0.172438	0.211023	0.113062	0.167446	0.6608	G1
TCGA-D5-6926-01	0.0176509	0.147782	0.181534	0.207774	0.0873023	0.604715	G1
TCGA-CK-6747-01	0.103442	0.150423	0.185389	0.0984704	0.0181333	0.50398	G1
TCGA-DM-A1D8-01	0.10042	0.0866137	0.110014	0.0398107	0	0.253168	G1
TCGA-AA-3858-01	0.135592	0.152128	0.0755338	0.0720801	0.0263417	0.375612	G1
TCGA-AA-3522-01	0.121686	0.105661	0.193949	0.093853	0.0809053	0.403779	G1
TCGA-G4-6314-01	0.0543599	0.174254	0.152374	0.0945011	0.080435	0.481814	G1
TCGA-AA-3544-01	0.087386	0.0830103	0.142278	0.0980828	0	0.562874	G1
TCGA-NH-A6GA-01	0.0622127	0.180933	0.127337	0.111686	0.0805075	0.412162	G1
TCGA-D5-6537-01	0.00952601	0.0805115	0.141628	0.120929	0	0.38319	G1
TCGA-AZ-4684-01	0.098238	0.14262	0.233417	0.149411	0.0697496	0.554488	G1
TCGA-G4-6302-01	0.0410869	0.312969	0.194859	0.173844	0.223349	0.741575	G1
TCGA-AA-3862-01	0.123215	0.091772	0.154375	0.10755	0	0.450573	G1
TCGA-A6-2685-01	0.0577334	0.180591	0.227098	0.202472	0.209014	0.721456	G1
TCGA-AA-3712-01	0.0405291	0.122247	0.119883	0.107191	0.0212871	0.450905	G1
TCGA-AA-3562-01	0.0951445	0.114678	0.134171	0.0872109	0.0546607	0.424173	G1
TCGA-AA-3846-01	0.100269	0.0664162	0.228084	0.122611	0.0210238	0.524679	G1
TCGA-A6-A565-01	0.200935	0.52961	0.255567	0.235229	0.102188	0.734064	G1
TCGA-AU-3779-01	0.0315524	0.229758	0.0671366	0.146174	0.00982027	0.491427	G1
TCGA-A6-2684-01	0.0490024	0.196247	0.162326	0.155616	0.0354555	0.67112	G1
TCGA-AA-3561-01	0.0412138	0.0472362	0.128853	0.07796	0	0.234843	G1
TCGA-CM-5341-01	0	0.0245677	0.195544	0.132407	0.0691016	0.384075	G1
TCGA-A6-2683-01	0.0230062	0.0764561	0.0141681	0.0250762	0	0.217441	G1
TCGA-AA-A004-01	0.00446979	0.134939	0.0228202	0.0526404	0.00249775	0.312294	G1
TCGA-AA-3529-01	0.0634395	0.0839878	0.186885	0.093	0.0223548	0.488145	G1
TCGA-AA-3861-01	0.139393	0.116284	0.163224	0.0901117	0.0149327	0.456274	G1
TCGA-AA-3844-01	0.0679528	0.0911899	0.151986	0.077705	0	0.379099	G1
TCGA-AA-3952-01	0.0427047	0.128117	0.0289251	0.0720249	0.0289414	0.336261	G1
TCGA-D5-5537-01	0.0979312	0.132947	0.155177	0.0768123	0.000326041	0.424619	G1
TCGA-AA-3837-01	0.124352	0.139806	0.127235	0.0589277	0.0248651	0.425314	G1
TCGA-AA-3511-01	0.0344202	0.123392	0.125002	0.106494	0.046818	0.410368	G1
TCGA-D5-6922-01	0.0346206	0.20825	0.119104	0.145641	0.156051	0.542916	G1
TCGA-AA-3556-01	0.136977	0.124178	0.145774	0.199827	0.0740419	0.568497	G1
TCGA-CM-6674-01	0.0725478	0.110432	0.184437	0.12324	0.0408885	0.516869	G1
TCGA-AA-3939-01	0.0737826	0.0868974	0.158474	0.0954971	0	0.389937	G1
TCGA-AA-A00K-01	0.0992471	0.125551	0.11321	0.0726658	0	0.410902	G1
TCGA-DM-A28A-01	0.104298	0.124794	0.150515	0.0922449	0	0.480415	G1
TCGA-CK-5914-01	0.0579162	0.0863704	0.175562	0.104789	0	0.430006	G1
TCGA-G4-6320-01	0.0632395	0.122836	0.0812741	0.0623228	0	0.292918	G1
TCGA-A6-A5ZU-01	0.0860677	0.0802636	0.20435	0.0782218	0.0812191	0.561029	G1
TCGA-AA-3495-01	0.0872421	0.122492	0.174153	0.0944516	0.0419416	0.416198	G1
TCGA-QL-A97D-01	0.0604522	0.158316	0.185432	0.128515	0	0.436508	G1
TCGA-CM-5868-01	0.0629329	0.140686	0.109173	0.0791301	0.056217	0.384401	G1
TCGA-AA-3534-01	0.0522158	0.129541	0.164286	0.0792065	0.0126596	0.447051	G1
TCGA-AA-3693-01	0.0547738	0.0683769	0.150435	0.0679731	0	0.357775	G1
TCGA-AA-A02J-01	0.0398377	0.0870185	0.0671904	0.0511189	0	0.249244	G1
TCGA-D5-5541-01	0.041697	0.1561	0.131033	0.131632	0.0929783	0.616564	G1
TCGA-AA-3860-01	0.101248	0.164803	0.110395	0.129254	0.00592367	0.491822	G1
TCGA-A6-5657-01	0.265507	0.308984	0.128705	0.154134	0.0620725	0.50637	G1
TCGA-AA-3812-01	0	0.0832301	0.00910169	0.0804434	0	0.543475	G1
TCGA-DM-A1D4-01	0.0493771	0.095891	0.0808606	0.0539487	0	0.223638	G1
TCGA-AA-3854-01	0.072495	0.112965	0.118286	0.109626	0.0120936	0.484541	G1
TCGA-CK-4950-01	0.117573	0.132741	0.216227	0.142841	0.0569757	0.528234	G1
TCGA-D5-6541-01	0.0957947	0.11542	0.160621	0.146906	0.150161	0.642948	G1
TCGA-QG-A5YV-01	0.0944503	0.112592	0.12304	0.0825494	0	0.342324	G1
TCGA-AD-6901-01	0	0.189243	0.191887	0.157456	0.0877339	0.572395	G1
TCGA-AA-3526-01	0.0401057	0.125446	0.122729	0.143179	0	0.429069	G1
TCGA-DM-A1HA-01	0.0249812	0.0935815	0.169367	0.0796355	0.000619601	0.349093	G1
TCGA-AA-A02W-01	0.0933249	0.11656	0.171247	0.0531917	0.064074	0.345849	G1
TCGA-AA-A00F-01	0.0373506	0.139833	0.093983	0.0782318	0.0146562	0.378384	G1
TCGA-AA-A02Y-01	0.0557412	0.0582738	0.121709	0.0697333	0	0.335681	G1
TCGA-A6-6780-01	0.0482551	0.11136	0.250762	0.185718	0.0671411	0.778339	G1
TCGA-AA-3525-01	0.0383288	0.102104	0.0756013	0.117	0.00602264	0.38759	G1
TCGA-CM-4752-01	0.0929201	0.121213	0.134973	0.0894965	0.0495548	0.394618	G1
TCGA-CM-6680-01	0.0765873	0.234777	0.22264	0.156865	0.039826	0.654135	G1
TCGA-AD-A5EK-01	0.00697846	0.132555	0.0996497	0.0691843	0.0107674	0.261672	G1
TCGA-A6-2682-01	0.0266884	0.0973957	0.147944	0.186419	0	0.535289	G1
TCGA-CM-6164-01	0.0710424	0.123633	0.17302	0.114828	0.0141782	0.474985	G1
TCGA-DM-A28H-01	0.0868877	0.119325	0.0550529	0.0348835	0.0247463	0.250872	G1
TCGA-D5-6898-01	0.0477524	0.183092	0.152912	0.13482	0.129878	0.588136	G1
TCGA-A6-3808-01	0.133479	0.157776	0.210294	0.174986	0.080182	0.704251	G1
TCGA-AA-3662-01	0	0.0723609	0.236531	0.149056	0.033505	0.415962	G1
TCGA-CM-5864-01	0.0573463	0.0732274	0.15256	0.0672554	0.00728515	0.307303	G1
TCGA-NH-A6GB-01	0.0231531	0.00217801	0.323168	0.135884	0	0.495149	G1
TCGA-NH-A8F8-01	0.0259442	0.161236	0.0405786	0.104413	0.0210129	0.376372	G1
TCGA-CM-6677-01	0.113353	0.150801	0.132356	0.0839658	0.0519611	0.410196	G1
TCGA-AA-3949-01	0.00497722	0.0207679	0.418517	0.250431	0.021815	0.678517	G1
TCGA-DM-A1D9-01	0.0818813	0.0904328	0.148998	0.0673464	0	0.303465	G1
TCGA-D5-6930-01	0.105941	0.152153	0.165642	0.142817	0	0.499343	G1
TCGA-AA-3980-01	0.0971605	0.104587	0.258508	0.140066	0.047626	0.531324	G1
TCGA-CA-5797-01	0.114849	0.132606	0.191424	0.0768721	0.16595	0.451387	G1
TCGA-AA-3494-01	0.0459426	0.103335	0.155964	0.073805	0.0594173	0.3308	G1
TCGA-D5-6531-01	0.0392774	0.163159	0.131131	0.116995	0.070546	0.426874	G1
TCGA-AZ-4615-01	0.0611178	0.0784107	0.417739	0.208672	0.101496	0.723341	G1
TCGA-A6-5656-01	0.00401021	0.0775533	0.116871	0.0716364	0	0.30591	G1
TCGA-CM-4743-01	0.086332	0.102093	0.0912146	0.163519	0	0.369811	G1
TCGA-AA-A01K-01	0.0569305	0.150703	0.114606	0.0933472	0.0492574	0.438634	G1
TCGA-NH-A50U-01	0.0387927	0.171455	0	0.0943348	0.00854919	0.328089	G1
TCGA-D5-6928-01	0.38841	0.53482	0.591266	0.519926	0.138638	1.55935	G1
TCGA-DM-A28K-01	0.0624116	0.0907595	0.0862443	0.0693471	0	0.269239	G1
TCGA-AY-6196-01	0.390867	0.547621	0.465321	0.316514	0.428565	1.45586	G1
TCGA-CM-5344-01	0.0494909	0.149646	0.0980704	0.0758227	0.0205097	0.400055	G1
TCGA-G4-6309-01	0.0305373	0.120905	0.141439	0.108989	0.00692481	0.454009	G1
TCGA-CM-6165-01	0.105999	0.16002	0.197246	0.123425	0.152227	0.603274	G1
TCGA-AY-5543-01	0.0950331	0.0495764	0.228236	0.118802	0	0.525416	G1
TCGA-CM-6167-01	0.123316	0.386726	0.197335	0.150102	0.275272	0.696157	G1
TCGA-AA-3664-01	0.0714749	0.119913	0.152893	0.160841	0.0657192	0.368971	G1
TCGA-AZ-4313-01	0.0539658	0.0761203	0.098862	0.0537501	0	0.269504	G1
TCGA-AA-3530-01	0.166278	0.154276	0.186457	0.0982276	0.0506146	0.448299	G1
TCGA-AA-3877-01	0.144648	0.0772591	0.157635	0.209528	0.0463906	0.639262	G1
TCGA-D5-6535-01	0.0966103	0.157691	0.19661	0.162007	0	0.676338	G1
TCGA-CM-6678-01	0.0395188	0.10339	0.0936008	0.04969	0.0115902	0.304868	G1
TCGA-CM-4746-01	0.0184006	0.0516582	0.049973	0.0425465	0	0.15433	G1
TCGA-A6-6652-01	0.00880542	0.112644	0.131918	0.0935469	0.0107634	0.332675	G1
TCGA-AA-A01Q-01	0.0428555	0.112488	0.0813941	0.0725102	0	0.264323	G1
TCGA-A6-5661-01	0.130735	0.173185	0.179792	0.141169	0	0.60175	G1
TCGA-5M-AATE-01	0.0364845	0.0933184	0.115156	0.0692173	0.0237885	0.325622	G1
TCGA-DM-A1D0-01	0.0313315	0.0904221	0.0728437	0.0454166	0	0.280658	G1
TCGA-AA-3681-01	0.100947	0.146283	0.202899	0.169125	0.0315889	0.529247	G1
TCGA-D5-5538-01	0.063634	0.147074	0.185884	0.207682	0.0732986	0.867642	G1
TCGA-AA-3870-01	0.12672	0.14316	0.180526	0.10397	0.136629	0.629123	G1
TCGA-CM-6679-01	0.0667405	0.192559	0.193333	0.131185	0.111357	0.493048	G1
TCGA-T9-A92H-01	0.0277748	0.0749027	0.148336	0.0839596	0	0.388661	G1
TCGA-AA-3818-01	0.0611728	0.0795675	0.136234	0.0681746	0.0182281	0.40028	G1
TCGA-CA-5254-01	0.202795	0.0992245	0.19569	0.103441	0.11863	0.411899	G1
TCGA-AA-3672-01	0.069648	0.104143	0.0925139	0.127907	0.0146778	0.525291	G1
TCGA-AD-5900-01	0.111872	0.136504	0.164264	0.138802	0.0690169	0.526782	G1
TCGA-CA-6719-01	0.0798862	0.164887	0.176576	0.139654	0.142896	0.591168	G1
TCGA-A6-6654-01	0	0.220875	0.281305	0.309349	0.0769069	1.25033	G1
TCGA-CM-6161-01	0.0364424	0.190819	0.265464	0.0997694	0.0527474	0.58957	G1
TCGA-AA-3814-01	0.0527922	0.121835	0.165948	0.13576	0.0718689	0.540494	G1
TCGA-AA-3697-01	0.0428508	0.0876621	0.144833	0.113657	0.0307127	0.437247	G1
TCGA-AA-3532-01	0.177603	0.164869	0.128862	0.146483	0.0619274	0.700566	G1
TCGA-AZ-6606-01	0.0665849	0.133634	0.103589	0.128327	0	0.356312	G1
TCGA-CK-4947-01	0.161854	0.202875	0.22561	0.14726	0.101474	0.641238	G1
TCGA-A6-2674-01	0	0.00659315	0.260683	0.515938	0.120557	0.702454	G1
TCGA-CA-6716-01	0.0337997	0.129778	0.140099	0.078908	0.0286871	0.327365	G1
TCGA-NH-A6GC-01	0.066088	0.139237	0.141602	0.0776461	0	0.407168	G1
TCGA-AA-3848-01	0.0505544	0.142243	0	0.0376921	0.00267395	0.224053	G1
TCGA-AA-3684-01	0.0476574	0.148088	0.052074	0.115753	0.0898821	0.574759	G1
TCGA-F4-6807-01	0.0934236	0.225391	0.307746	0.178689	0.128724	0.650394	G1
TCGA-AA-3875-01	0.101752	0.130851	0.149183	0.184343	0.0199879	0.461006	G1
TCGA-G4-6297-01	0.0247761	0.201949	0.201367	0.190586	0.122435	0.638018	G1
TCGA-A6-5660-01	0.0772396	0.0851343	0.152012	0.10581	0.0691186	0.426391	G1
TCGA-AZ-6607-01	0	0.217556	0.525026	0.335278	0.366707	0.975522	G1
TCGA-AZ-4308-01	0	0.0847352	0	0.0349314	0	0.195714	G1
TCGA-AA-3524-01	0.0718002	0.0676217	0.169664	0.0882893	0	0.395831	G1
TCGA-AA-3975-01	0.0318384	0.133383	0.0803078	0.0847407	0.0397557	0.373347	G1
TCGA-AA-3666-01	0.0463921	0.0902303	0.146136	0.129949	0.0365782	0.416298	G1
TCGA-AA-3872-01	0.0531293	0.181797	0.120043	0.140763	0.132956	0.572331	G1
TCGA-AA-3979-01	0.041476	0.112198	0	0.170645	0	0.273396	G1
TCGA-CM-6168-01	0.0981729	0.260653	0.210712	0.221059	0.189573	0.805886	G1
TCGA-G4-6588-01	0.0233488	0.158768	0.091699	0.15021	0	0.489091	G1
TCGA-CM-5348-01	0.0309818	0.239146	0.200879	0.223532	0.125903	0.949592	G1
TCGA-AA-3553-01	0.057972	0.100241	0.187011	0.12129	0.0620485	0.434476	G1
TCGA-AA-3833-01	0	0.109157	0.157352	0.18503	0.0484224	0.547957	G1
TCGA-G4-6295-01	0.182159	0.138054	0.359154	0.123844	0.0203684	0.60779	G1
TCGA-AA-3867-01	0.0983131	0.139497	0.143083	0.0753454	0.126804	0.500916	G1
TCGA-AA-A00N-01	0.0591077	0.104213	0.121283	0.150589	0.0468351	0.506556	G1
TCGA-CK-5915-01	0.136779	0.130216	0.195483	0.0677496	0.0780154	0.407159	G1
TCGA-AA-3520-01	0.124446	0.122913	0.146617	0.124997	0.0584036	0.519311	G1
TCGA-G4-6303-01	0.011117	0.139004	0.182979	0.113162	0.100428	0.482034	G1
TCGA-AA-A03F-01	0.0643717	0.137161	0	0.0604858	0	0.315987	G1
TCGA-DM-A1DB-01	0.0818548	0.12922	0.122617	0.0550691	0.0559631	0.328656	G1
TCGA-CM-6170-01	0.0316864	0.158237	0.16164	0.125521	0.0531381	0.486755	G1
TCGA-A6-2680-01	0.0395349	0.140011	0.0325514	0.0944556	2.45323e-05	0.406911	G1
TCGA-QG-A5YW-01	0.134851	0.177691	0.0821839	0.0923818	0.000764048	0.4759	G1
TCGA-AA-A024-01	0	0.0548722	0.145048	0.0596784	0	0.454577	G1
TCGA-DM-A285-01	0.0661513	0.159887	0.0903102	0.0722002	0.0617815	0.379959	G1
TCGA-QG-A5YX-01	0.0742867	0.123098	0.119242	0.081563	0	0.366142	G1
TCGA-AA-A017-01	0.0096235	0.110894	0.0807322	0.0825374	0	0.297645	G1
TCGA-AA-3509-01	0.0469597	0.148019	0.103126	0.102448	0.0356564	0.429424	G1
TCGA-D5-6920-01	0.0913831	0.159022	0.249932	0.19988	0	0.69499	G1
TCGA-D5-6534-01	0.249287	0.38074	0.345221	0.283193	0.25681	1.53557	G1
TCGA-AA-3496-01	0.0933678	0.190534	0.204701	0.146849	0.111358	0.561964	G1
TCGA-AA-A02K-01	0.0377281	0.149774	0.0338081	0.0768919	0.0354111	0.299748	G1
TCGA-AA-3685-01	0.0392753	0.0977279	0.0925172	0.0966496	0	0.36063	G1
TCGA-AA-3851-01	0.161676	0.119585	0.204007	0.107427	0.0619565	0.474679	G1
TCGA-DM-A282-01	0.0222308	0.100444	0.0634945	0.0396136	0	0.247331	G1
TCGA-AA-3543-01	0.0998829	0.160932	0.177764	0.179614	0.0189973	0.583851	G1
TCGA-F4-6805-01	0.0559615	0.212602	0.209161	0.20022	0.120409	0.715154	G1
TCGA-AA-3821-01	0.0816163	0.153281	0.182901	0.139288	0.0702811	0.556413	G1
TCGA-F4-6460-01	0.0698751	0.214552	0.0916816	0.0837928	0.0367529	0.449658	G1
TCGA-AZ-5407-01	0.0653138	0.125326	0.178014	0.0762929	0.0259465	0.329323	G1
TCGA-D5-6929-01	0.113971	0.130407	0.100056	0.0932637	0.0414123	0.387904	G1
TCGA-AA-3984-01	0.0300614	0.163081	0.165239	0.189842	0	0.548266	G1
TCGA-A6-5664-01	0.114642	0.203457	0.324117	0.17329	0.154258	0.689688	G1
TCGA-AM-5821-01	0	0.145899	0.283634	0.237948	0	0.692592	G1
TCGA-AA-3488-01	0.038915	0.0685959	0.048889	0.0486228	0	0.280488	G1
TCGA-AA-3956-01	0.0771197	0.150573	0.160294	0.105998	0.0684991	0.420299	G1
TCGA-G4-6298-01	0	0.0856324	0.0675315	0.0496127	0	0.258464	G1
TCGA-DM-A28F-01	0.0449373	0.137308	0.0971636	0.0877335	0.00333598	0.342697	G1
TCGA-AA-A00J-01	0.0564048	0.109764	0.133216	0.118348	0.112425	0.431041	G1
TCGA-A6-6142-01	0	0.102453	0.190337	0.172241	0.108733	0.567111	G1
TCGA-G4-6304-01	0.0523429	0.114531	0.0558598	0.0678573	0	0.255061	G1
TCGA-G4-6310-01	0.0349963	0.154211	0.105769	0.0667241	0.0536458	0.332429	G1
TCGA-AA-3866-01	0.121362	0.181827	0.205963	0.201087	0.102662	0.889071	G1
TCGA-F4-6806-01	0.154055	0.144925	0.204524	0.0872353	0.0163288	0.480395	G1
TCGA-AY-A8YK-01	0.0564689	0.127844	0.1066	0.0904758	0.044616	0.360322	G1
TCGA-AA-3852-01	0.113118	0.126204	0.0965355	0.0934372	0.0175858	0.452599	G1
TCGA-D5-5539-01	0.0606378	0.147407	0.156872	0.137409	0.0864113	0.477026	G1
TCGA-AZ-6601-01	0.153419	0.208846	0.170154	0.189525	0.0994599	0.811801	G1
TCGA-AA-3994-01	0.0635852	0.117014	0.119885	0.0795322	0.0129339	0.430362	G1
TCGA-G4-6307-01	0.0505799	0.111196	0.0520837	0.0341367	0.014348	0.230896	G1
TCGA-CM-4747-01	0.0417176	0.108593	0.128685	0.0750527	0	0.394667	G1
TCGA-NH-A50V-01	0.0682637	0.198033	0.120422	0.138497	0.0536682	0.457778	G1
TCGA-A6-5667-01	0.0787476	0.128067	0.106643	0.0843797	0.0721073	0.425142	G1
TCGA-NH-A5IV-01	0.0648188	0.110911	0.290013	0.130778	0.151046	0.548387	G1
TCGA-AA-3667-01	0.0110122	0.0792657	0.0159118	0.0492294	0	0.255326	G1
TCGA-QG-A5Z2-01	0.324146	0.234888	0.211635	0.155458	0	0.613987	G1
TCGA-AA-A01X-01	0.0247973	0.0657664	0.310242	0.0930069	0.0363903	0.40571	G1
TCGA-AY-6197-01	0.0154106	0.135202	0.131553	0.176909	0	0.491307	G1
TCGA-AA-3517-01	0.0356069	0.124661	0.123605	0.116319	0.00563556	0.421711	G1
TCGA-AA-3968-01	0.117623	0.151699	0.143104	0.113568	0.0792924	0.482766	G1
TCGA-AA-3713-01	0.0994762	0.232216	0.227436	0.214443	0.0275375	0.655848	G1
TCGA-AA-3527-01	0.069522	0.0786681	0.041537	0.0279176	0	0.372166	G1
TCGA-AA-3673-01	0.084278	0.162394	0.198791	0.101074	0.0572659	0.483886	G1
TCGA-AA-3856-01	0.176154	0.152627	0.15068	0.100069	0.0432325	0.5914	G1
TCGA-CM-6676-01	0.021416	0.12841	0.145333	0.0801966	0.0582059	0.416406	G1
TCGA-A6-2679-01	0.102571	0.141342	0	0.0326704	0	0.203794	G1
TCGA-DM-A28M-01	0.0580012	0.0901893	0.0894119	0.0512955	0	0.264622	G1
TCGA-AA-A010-01	0.0805234	0.118394	0.069757	0.0845415	0.00366256	0.401422	G1
TCGA-AD-6548-01	0	0.17259	0.155335	0.186242	0.031122	0.609371	G1
TCGA-AA-3554-01	0.0306571	0.143746	0.122458	0.320064	0.0528998	0.885668	G1
TCGA-CK-5913-01	0.120794	0.117064	0.243733	0.196497	0.053131	0.666868	G1
TCGA-AA-A01S-01	0.0303309	0.085819	0.00977373	0.034407	0	0.21169	G1
TCGA-AA-3660-01	0.0948851	0.109479	0.154985	0.082941	0.062447	0.411605	G1
TCGA-CM-6166-01	0.0651602	0.12296	0.0862101	0.0468358	0.0264247	0.296115	G1
TCGA-AA-A01P-01	0.30259	0.148646	0.107412	0.278124	0	0.947188	G1
TCGA-DM-A28G-01	0.057208	0.0785023	0.13778	0.0589134	0	0.284361	G1
TCGA-CA-5256-01	0.0421981	0.0371921	0.154181	0.0398121	0	0.254487	G1
TCGA-CM-6675-01	0.115815	0.193053	0.159714	0.182045	0.0840836	0.560462	G1
TCGA-AA-A029-01	0.0317933	0.0853655	0.0902521	0.0572993	0	0.376166	G1
TCGA-AA-3678-01	0.06429	0.151014	0.125697	0.14704	0.0216553	0.489964	G1
TCGA-A6-6140-01	0.0268598	0.101112	0.231616	0.118897	0	0.475047	G1
TCGA-AA-3986-01	0.201678	0.252338	0.18102	0.149059	0.0129716	0.619329	G1
TCGA-G4-6293-01	0.0858289	0.18634	0.223337	0.128094	0.023247	0.586453	G1
TCGA-D5-6538-01	0.0470486	0.0985428	0.0695311	0.0352915	0.0556095	0.238166	G1
TCGA-AA-3941-01	0.0650745	0.099017	0.188267	0.0983648	0.0329805	0.341096	G1
TCGA-G4-6317-01	0.0235861	0.071452	0.0672976	0.0241272	0.00698787	0.213355	G1
TCGA-AA-A01D-01	0.0369156	0.157177	0.117385	0.131985	0.0971066	0.635884	G1
TCGA-CM-5862-01	0.011179	0.0839031	0.0994832	0.0479009	0.0140304	0.216038	G1
TCGA-CK-5916-01	0.0599593	0.110801	0.412771	0.201925	0.115084	0.742925	G1
TCGA-AA-3692-01	0.0489793	0.124825	0.162692	0.111473	0.0422248	0.432347	G1
TCGA-AA-A00O-01	0.0242476	0.0535752	0.39354	0.118324	0.0847268	0.527887	G1
TCGA-AZ-4323-01	0.762984	0.771679	0.333232	0.200282	0.149809	0.851778	G1
TCGA-A6-6648-01	0.103406	0.157006	0.165709	0.110553	0.0783196	0.456722	G1
TCGA-AA-A01Z-01	0.0241371	0.0825999	0.0648736	0.0586187	0	0.23137	G1
TCGA-WS-AB45-01	0	0.338676	0.274976	0.5967	0.660096	0.927299	G1
TCGA-CM-5861-01	0.0082685	0.0947504	0.139893	0.113803	0.0342548	0.393347	G1
TCGA-A6-6138-01	0.0424532	0.200443	0.289438	0.196199	0.0843327	0.833561	G1
TCGA-AA-A01G-01	0.0596321	0.107018	0.0923751	0.07165	0.0207646	0.29473	G1
TCGA-AM-5820-01	0.0441598	0.148851	0.096343	0.0819892	0.0818882	0.486953	G1
TCGA-AA-3845-01	0.124452	0.176008	0.459433	0.24728	0.0933942	0.777966	G1
TCGA-AA-A02F-01	0.057483	0.101876	0.125858	0.069098	0	0.322785	G1
TCGA-G4-6322-01	0.0652858	0.139947	0.153207	0.0840285	0	0.432317	G1
TCGA-3L-AA1B-01	0.127442	0.19817	0.117649	0.0821865	0.0427	0.426667	G1
TCGA-AZ-6603-01	0.0380551	0.186723	0.128959	0.120013	0.0870641	0.455997	G1
TCGA-AZ-5403-01	0.0571381	0.0882756	0.200558	0.101859	0.0672939	0.439675	G1
TCGA-G4-6323-01	0.47589	0.254866	0.146257	0.112949	0.0351478	0.491147	G1
TCGA-AA-3811-01	0.0665828	0.160346	0.092916	0.108477	0.0737206	0.428195	G1
TCGA-AA-3831-01	0.17788	0.174202	0.172748	0.0977372	0.0721837	0.517851	G1
TCGA-AY-A54L-01	0.0245902	0.0630008	0.216912	0.0898285	0	0.370858	G1
TCGA-AD-6963-01	0.109619	0.080468	0.190078	0.13153	0	0.481192	G1
TCGA-A6-A566-01	0.2168	0.187108	0.224481	0.223687	0.199801	1.28348	G1
TCGA-CA-6718-01	0.158714	0.213901	0.190448	0.281532	0	0.868506	G1
TCGA-G4-6627-01	0.0422948	0.253616	0.232705	0.206103	0.012326	0.70691	G1
TCGA-G4-6625-01	0.222765	0.255506	0.231746	0.169682	0.000601753	0.933528	G1
TCGA-AA-3710-01	0.092236	0.117365	0.310466	0.34186	0.0945811	0.807028	G1
TCGA-G4-6306-01	0.0334948	0.0961585	0.130777	0.0776763	0	0.363761	G1
TCGA-F4-6854-01	0.0434918	0.143485	0.119968	0.097622	0.0407594	0.416111	G1
TCGA-AD-6890-01	0.0458347	0.167991	0.0865765	0.0811271	0	0.414507	G1
TCGA-A6-3807-01	0.0319677	0.10589	0.165619	0.172246	0.0412916	0.478544	G1
TCGA-A6-6782-01	0.0434587	0.126724	0.183217	0.107345	0.0592033	0.465435	G1
TCGA-AA-A01C-01	0.0483872	0.117294	0.0422205	0.053282	0	0.325928	G1
TCGA-AA-3855-01	0.0912674	0.106189	0.110072	0.0838387	0	0.430222	G1
TCGA-A6-6653-01	0.161767	0.0666339	0.201426	0.151289	0	0.60834	G1
TCGA-AA-A01R-01	0.143265	0.16147	0.0709285	0.107424	0	0.489592	G1
TCGA-A6-2671-01	0.00911252	0.111099	0.0807181	0.111818	0.0382511	0.449041	G1
TCGA-AA-3663-01	0.0159895	0.059943	0.143519	0.0927074	0	0.455361	G1
TCGA-A6-2672-01	0.000610735	0.111357	0.252135	0.292166	0.0102242	0.734183	G1
TCGA-G4-6294-01	0.0493897	0.102482	0.127865	0.0698893	0.00118859	0.371832	G1
TCGA-A6-2676-01	0.0689918	0.0670866	0.209374	0.171069	0.0460906	0.713907	G1
TCGA-AA-3549-01	0.00460861	0.102307	0.0979411	0.111328	0	0.355515	G1
TCGA-CM-5349-01	0.087638	0.159323	0.0504542	0.107354	0	0.538388	G1
TCGA-AA-A01V-01	0.0446032	0.120886	0.104384	0.0597217	0	0.328316	G1
TCGA-NH-A8F7-06	0.0478602	0.117486	0.0561564	0.0491922	0.0335218	0.260759	G1
TCGA-AZ-4682-01	0.0355238	0.0740814	0.105905	0.0668479	0	0.26154	G1
TCGA-AA-3842-01	0.0580007	0.115254	0.170441	0.0877989	0.0961231	0.446944	G1
TCGA-AA-3542-01	0.000691467	0.04467	0.0143513	0.00894355	0	0.103118	G1
TCGA-AA-3560-01	0.12369	0.0721703	0.137982	0.0587584	0.00319006	0.354623	G1
TCGA-AA-A01I-01	0.058547	0.0910629	0.157227	0.100559	0.0318222	0.353909	G1
TCGA-AY-A71X-01	0.0642493	0.1048	0.100009	0.0720724	0	0.329054	G1
TCGA-F4-6809-01	0.126121	0.236796	0.143568	0.112491	0.0562009	0.474329	G1
TCGA-G4-6321-01	0.112248	0.0904549	0.369369	0.209077	0	0.757118	G1
TCGA-CM-6172-01	0.101664	0.160074	0.126838	0.100643	0.0729796	0.46172	G1
TCGA-AD-A5EJ-01	0.0395378	0.0476419	0.209677	0.1268	0	0.440425	G1
TCGA-AA-3966-01	0.0514848	0.118125	0.236628	0.288953	0	0.890451	G1
TCGA-AA-A00L-01	0.0183406	0.0791988	0.0897415	0.0705889	0	0.255022	G1
TCGA-D5-6927-01	0.0122191	0.1845	0.172303	0.23155	0.0587387	0.686596	G1
TCGA-D5-6536-01	0.0538695	0.0798473	0.147748	0.138769	0.0178957	0.503165	G1
TCGA-D5-6539-01	0.104248	0.157782	0.259341	0.151193	0.0845975	0.588965	G1
TCGA-A6-2686-01	0.0476483	0.0707779	0.340625	0.171739	0.0720992	0.635661	G1
TCGA-A6-3810-01	0.0259408	0.0973104	0.164714	0.162611	0.0530032	0.507911	G1
TCGA-F4-6461-01	0.325672	0.222144	0.0930849	0.12111	0.0419358	0.512558	G1
TCGA-AD-6895-01	0	0.203389	0.256741	0.233733	0	0.653155	G1
TCGA-AA-3510-01	0.0765238	0.0949136	0.0853766	0.0890542	0	0.428677	G1
TCGA-CA-6715-01	0.018221	0.0889825	0.113925	0.0775074	0.0215724	0.349044	G1
TCGA-AA-3850-01	0.179257	0.150007	0.152625	0.129916	0.0350853	0.583537	G1
TCGA-AZ-4616-01	0.116433	0.0840865	0.129592	0.0988866	0	0.375895	G1
TCGA-AA-3715-01	0.0554497	0.152683	0.134423	0.183726	0	0.851679	G1
TCGA-AA-3506-01	0.0300518	0.136156	0.122476	0.110872	0.0440244	0.47237	G1
TCGA-AD-6964-01	0.0855401	0.236271	0.263602	0.193562	0.212943	0.770593	G1
TCGA-G4-6586-01	0.0562734	0.0468193	0.309361	0.147277	0.00159129	0.477386	G1
TCGA-AZ-6600-01	0.10282	0.199421	0.1082	0.124696	0.08948	0.48748	G1
TCGA-AA-3675-01	0.0873059	0.08153	0.131782	0.104424	0	0.346514	G1
TCGA-D5-6529-01	0.187202	0.221879	0.173628	0.197732	0.0768816	0.691773	G1
TCGA-4N-A93T-01	0.0355029	0.148934	0.0204134	0.0560249	0	0.28397	G1
TCGA-AA-3696-01	0.0544098	0.145026	0.110781	0.0795312	0.0405056	0.367285	G1
TCGA-AA-3679-01	0.0334863	0.0927387	0.119808	0.0879993	0.0344941	0.332648	G1
TCGA-AA-A03J-01	0.0169157	0.112893	0.0414696	0.0758933	0	0.332691	G1
TCGA-F4-6703-01	0.220235	0.221399	0.314457	0.329091	0.202193	1.46603	G1
TCGA-CK-4948-01	0.0237561	0.159701	0.0895545	0.116833	0.0382828	0.4472	G1
TCGA-RU-A8FL-01	0.0396268	0.101066	0.0806061	0.0474028	0	0.240273	G1
TCGA-AY-A69D-01	0.0397775	0.148011	0.154078	0.111975	0	0.456246	G1
TCGA-F4-6808-01	0.0428171	0.0796332	0.0873352	0.0621328	0.0856196	0.27728	G1
TCGA-CM-6162-01	0.0977071	0.237041	0.296703	0.359129	0.27448	1.00886	G1
TCGA-F4-6704-01	0.154942	0.209989	0.206035	0.0948407	0.197287	0.490494	G1
TCGA-AD-6888-01	0.0518437	0.0362813	0.173178	0.0720474	0.0321934	0.320981	G1
TCGA-A6-A56B-01	0.0352559	0.13081	0.100681	0.0949154	0.0338473	0.409198	G1
TCGA-CM-4750-01	0.107188	0.0840383	0.0971246	0.0491745	0	0.307248	G1
TCGA-A6-4105-01	0.0675647	0.114691	0.222473	0.157339	0.0774449	0.610881	G1
TCGA-AA-3548-01	0.14103	0.16374	0.0942463	0.0623982	0.0322029	0.439667	G1
TCGA-AY-6386-01	0.10665	0.144462	0.173728	0.136451	0.0089255	0.587782	G1
TCGA-AY-4071-01	0.0699373	0.150093	0.1367	0.125453	0	0.519124	G1
TCGA-F4-6569-01	0.0703809	0.226563	0.249638	0.144295	0.223108	0.748786	G1
TCGA-AA-3976-01	0.0411917	0.115422	0.117642	0.081781	0.0272397	0.327552	G1
TCGA-AD-6899-01	0.0813517	0.247254	0.138054	0.160141	0.0994335	0.699049	G1
TCGA-A6-6651-01	0.206369	0.278429	0.178296	0.149718	0.248418	0.837001	G1
TCGA-AA-3977-01	0.106961	0.112847	0.185309	0.137573	0.0403984	0.575112	G1
TCGA-AA-A00Z-01	0.0726763	0.157168	0.0583326	0.087516	0.0255127	0.368743	G1
TCGA-D5-6533-01	0.0477657	0.104913	0.132199	0.125374	0.0441476	0.46998	G1
TCGA-CK-6746-01	0	0.164798	0.121432	0.178825	0.0431278	0.553773	G1
TCGA-DM-A288-01	0.0345385	0.0736632	0.112414	0.0745103	0	0.285389	G1
TCGA-A6-4107-01	0.0793915	0.112761	0.110796	0.0882168	0.0227584	0.415376	G1
TCGA-QG-A5Z1-01	0.024606	0.124233	0.187019	0.0982428	0.0677263	0.486165	G1
TCGA-DM-A0XF-01	0.0515545	0.114927	0.139403	0.091942	0.0146201	0.395991	G1
TCGA-AA-3947-01	0.0420497	0	0.294497	0.232465	0.0654037	0.498371	G1
TCGA-AA-3950-01	0.0762985	0.00584156	0.302584	0.293961	0.107185	0.796555	G1
TCGA-AA-3971-01	0.12368	0.165803	0.138137	0.129508	0.00778611	0.558656	G1
TCGA-CK-6751-01	0.0554725	0.111785	0.175758	0.0904479	0	0.440231	G1
TCGA-F4-6570-01	0.154593	0.170887	0.273306	0.198406	0.156959	1.00653	G1
TCGA-AA-3955-01	0.071555	0.0624249	0.185321	0.0779444	0.0378272	0.359959	G1
TCGA-AH-6643-11	0.352823	0.206792	0.270519	0.151094	0.0752113	0.685289	Normal
TCGA-AF-5654-11	0.125619	0.109922	0.266335	0.13195	0.085303	0.595452	Normal
TCGA-AG-3732-11	0.16803	0.116407	0.275222	0.114195	0.109508	0.740236	Normal
TCGA-AG-3725-11	0.0797757	0.068543	0.250893	0.108263	0.096617	0.472512	Normal
TCGA-AF-2691-11	0.200269	0.145969	0.285961	0.152035	0.0736694	0.699612	Normal
TCGA-AF-2689-11	0.251918	0.167339	0.226329	0.123009	0.0348553	0.731369	Normal
TCGA-AF-3400-11	0.109687	0.104155	0.246918	0.116994	0.0752163	0.583924	Normal
TCGA-AG-3742-11	0.126639	0.0955503	0.277774	0.117772	0.134546	0.615663	Normal
TCGA-AG-3731-11	0.175693	0.150407	0.260798	0.141502	0.166898	0.57339	Normal
TCGA-AF-2692-11	0.114623	0.135795	0.290959	0.165289	0.0596144	0.759672	Normal
TCGA-AA-3518-11	0.131787	0.143992	0.268232	0.115406	0.102442	0.644358	Normal
TCGA-A6-5662-11	0.123226	0.295051	0.276798	0.165901	0.0817972	0.754374	Normal
TCGA-AZ-6603-11	0.0484615	0.264473	0.299184	0.178798	0.373826	0.744759	Normal
TCGA-AA-3496-11	0.0769551	0.214059	0.302585	0.130694	0.223066	0.70323	Normal
TCGA-AZ-6605-11	0	0.2753	0.125493	0.0679935	0.10424	0.666352	Normal
TCGA-AA-3516-11	0.0867433	0.114667	0.470349	0.191277	0.023588	0.827208	Normal
TCGA-A6-5667-11	0.168004	0.180598	0.256951	0.163409	0.078692	0.711415	Normal
TCGA-A6-2684-11	0.0870379	0.128583	0.272098	0.121552	0.0788627	0.62347	Normal
TCGA-A6-2685-11	0.110916	0.173036	0.35161	0.154552	0.0490665	0.739261	Normal
TCGA-AA-3489-11	0.0504312	0.187258	0.196817	0.234047	0.011555	0.755885	Normal
TCGA-AA-3525-11	0.447657	0.340158	0.306138	0.190642	0.0966837	0.821946	Normal
TCGA-AA-3522-11	0.135779	0.179367	0.264534	0.13718	0.144767	0.65644	Normal
TCGA-AA-3660-11	0.133922	0.116606	0.357287	0.108467	0.0467342	0.650288	Normal
TCGA-A6-2686-11	0.0899941	0.128902	0.282578	0.124617	0.106085	0.637335	Normal
TCGA-AA-3712-11	0.162998	0.221023	0.309399	0.1732	0.259511	0.614688	Normal
TCGA-A6-2683-11	0.195946	0.14002	0.277471	0.132569	0.131078	0.681339	Normal
TCGA-AA-3534-11	0.314917	0.305393	0.188575	0.143713	0.125747	0.728109	Normal
TCGA-AA-3713-11	0.119032	0.0607	0.326336	0.133532	0.141816	0.52524	Normal
TCGA-AZ-6600-11	0.156808	0.182871	0.21136	0.14779	0.0523715	0.582785	Normal
TCGA-AA-3697-11	0.188199	0.171608	0.300478	0.191741	0.0727875	0.925541	Normal
TCGA-F4-6704-11	0.0874711	0.19134	0.262174	0.158609	0.163774	0.550603	Normal
TCGA-A6-2671-11	0.111958	0.145173	0.307727	0.132435	0.0842895	0.680379	Normal
TCGA-AA-3663-11	0.126236	0.244272	0.240059	0.133743	0.207331	0.667328	Normal
TCGA-AZ-6598-11	0.126151	0.250552	0.174824	0.128081	0.0666932	0.489217	Normal
TCGA-AA-3655-11	0.137753	0.175326	0.305656	0.106289	0.117224	0.593098	Normal
TCGA-A6-2682-11	0.296382	0.212682	0.214285	0.156159	0.138805	0.665329	Normal
TCGA-A6-2680-11	0.0312101	0.222445	0.122583	0.0987428	0.17113	0.495824	Normal
TCGA-A6-2679-11	0.234996	0.304491	0.45984	0.187069	0.104985	0.886829	Normal
TCGA-A6-5659-11	0.220307	0.153939	0.309216	0.171611	0.150041	0.574213	Normal
TCGA-AA-3527-11	0.148474	0.157567	0.303629	0.157951	0.107117	0.783671	Normal
TCGA-AA-3517-11	0.381303	0.322711	0.274797	0.147174	0.0698605	0.727021	Normal
TCGA-AA-3520-11	0.22609	0.156731	0.270595	0.13651	0.108437	0.758671	Normal
TCGA-AA-3531-11	0.139494	0.116478	0.320248	0.166507	0	0.74358	Normal
TCGA-A6-2678-11	0.13614	0.224859	0.293114	0.152998	0.265934	0.605838	Normal
TCGA-AA-3514-11	0.126712	0.119889	0.561533	0.234709	0	0.890721	Normal
TCGA-AA-3511-11	0.740382	0.34227	0.207259	0.158276	0.0977714	0.769391	Normal
TCGA-AZ-6601-11	0.19883	0.236805	0.222135	0.110918	0.0711245	0.636875	Normal
TCGA-A6-2675-11	0.0369215	0.198412	0.229256	0.111874	0.0716226	0.754945	Normal
TCGA-AA-3662-11	0.129354	0.156583	0.312826	0.115295	0.228971	0.568639	Normal
TCGA-AZ-6599-11	0.0996185	0.164457	0.259477	0.125524	0.195672	0.570401	Normal
TCGA-A6-5665-11	0.146869	0.163565	0.286982	0.149795	0.089613	0.667581	Normal
pvalue	1.62839e-12	6.21058e-08	7.30534e-21	5.36338e-07	4.65118e-14	2.72749e-17	NA
