# Supplementary material for: Mapk14 is a Prognostic Biomarker and Correlates with the Clinicopathological Features and Immune Infiltration of Colorectal Cancer
Source: Front Cell Dev Biol. 2022 Jan 24;10:817800. doi: 10.3389/fcell.2022.817800 (PMC8818961; doi:10.3389/fcell.2022.817800)
Supplement: Supplementary file 15 [file Table8.XLSX]

## Sheet: Expression
	TCGA-AG-3896-01	TCGA-DC-4745-01	TCGA-AH-6903-01	TCGA-AG-3599-01	TCGA-AG-3581-01	TCGA-AG-3881-01	TCGA-CL-5917-01	TCGA-AG-3902-01	TCGA-CI-6624-01	TCGA-AF-2692-01	TCGA-DC-6683-01	TCGA-DC-6682-01	TCGA-F5-6702-01	TCGA-AF-4110-01	TCGA-F5-6861-01	TCGA-G5-6235-01	TCGA-AG-3999-01	TCGA-AG-A02N-01	TCGA-AF-6136-01	TCGA-AG-3580-01	TCGA-DY-A1H8-01	TCGA-AG-A032-01	TCGA-EI-6512-01	TCGA-AG-3575-01	TCGA-AF-6672-01	TCGA-EI-6514-01	TCGA-AH-6644-01	TCGA-AF-6655-01	TCGA-AF-A56K-01	TCGA-G5-6641-01	TCGA-DY-A1DG-01	TCGA-AG-4001-01	TCGA-AG-A026-01	TCGA-EI-7004-01	TCGA-AG-3878-01	TCGA-AG-3611-01	TCGA-AF-3400-01	TCGA-G5-6572-01	TCGA-AG-3574-01	TCGA-AG-3605-01	TCGA-AG-3731-01	TCGA-AG-A01J-01	TCGA-AG-A01N-01	TCGA-DT-5265-01	TCGA-AG-A00Y-01	TCGA-AH-6547-01	TCGA-AH-6549-01	TCGA-AF-A56L-01	TCGA-AG-A036-01
CD274	1.05945	1.16495	1.41533	2.09476	1.67241	1.11671	1.52649	3.39672	1.98163	2.08907	1.12622	2.19414	2.46626	2.47846	1.13462	1.84001	0.740936	2.70434	1.01623	2.92641	1.72284	1.49265	2.62976	4.2097	1.40331	1.3969	2.01039	2.71359	1.71116	0.858783	1.01862	2.28199	0.651984	2.2891	1.68618	1.67267	4.02945	0.728539	1.24868	0.997728	3.30274	1.34752	0.792707	2.23095	2.25643	2.72433	1.91809	1.60051	1.91344
CTLA4	1.63263	1.68102	1.79663	2.44654	1.41426	1.67057	0.748735	3.32958	2.26207	2.53623	1.61488	1.61595	2.44343	2.13949	1.72978	1.01757	0.792154	2.6909	1.48889	2.63429	1.98998	1.511	1.95958	2.79254	3.28604	0.756862	2.84009	2.60085	3.55233	0.769207	1.05211	2.09044	1.07525	1.5091	2.40544	0.936952	2.88492	0.535356	1.26307	1.16464	3.61786	1.25685	0.960534	1.33816	2.57273	3.15499	1.71071	2.22848	2.75527
HAVCR2	2.8997	2.70792	1.71328	3.06466	2.74304	3.12211	1.73511	3.82273	3.11471	2.65501	3.26831	2.34827	4.12712	3.07964	2.48704	1.18838	2.1951	3.48274	1.76706	2.7229	1.36928	1.83901	2.4448	4.43245	1.69033	2.87419	3.67897	2.99723	3.65509	0.835973	1.01388	3.92463	1.51145	4.17146	3.10616	2.6189	5.40979	2.30561	2.40872	2.18178	4.2385	1.56855	1.57391	4.14737	2.65232	4.04047	2.59752	2.45818	2.92106
LAG3	1.81008	1.2439	1.11311	3.19964	1.81575	2.1986	1.23169	4.02874	2.74064	2.576	0.765214	1.95056	2.24203	2.28701	1.47557	1.29271	0.927771	3.53414	1.98239	2.7453	1.91049	1.88565	1.90797	1.63421	1.51011	1.28428	2.78468	1.99882	2.02046	0.895985	1.18195	2.36591	1.47109	2.23707	3.56905	2.80692	1.93866	0.578702	1.48735	1.13517	3.76985	1.90456	1.37072	2.14786	3.77951	2.76498	1.93915	1.62127	2.27942
PDCD1	1.37913	1.09757	0.927683	2.5196	1.64404	1.97066	1.18081	3.36284	2.11323	0.959019	1.27806	1.00898	1.37438	2.16069	1.58946	1.10481	0.923557	1.78957	1.19272	2.27765	1.18345	1.68992	1.34791	2.13338	1.89516	0.922374	2.22449	1.89825	2.14968	0.523314	0.399439	2.06341	1.18968	1.78411	2.96585	0.80763	1.59015	0.498789	1.55528	1.41164	2.87155	1.25923	0.707063	1.19575	2.23956	2.48155	1.25344	1.45304	2.0456
PDCD1LG2	1.32568	1.33824	0.910564	1.63965	1.43096	2.11587	0.937166	2.77189	2.36619	1.67531	1.18515	0.693378	2.91986	2.01021	0.642736	0.412094	1.20897	1.92423	1.10391	1.60779	0.160335	0.58258	1.93806	4.2229	1.16145	1.47628	2.24226	2.41964	2.23091	0.275551	0.439809	2.23595	0.297502	2.89815	1.4865	1.40026	4.47482	1.57542	1.21088	0.992367	3.34737	0.655326	0.509963	1.86068	1.25486	2.9166	1.79676	1.25335	1.26196
TIGIT	0.524776	0.931787	0.960893	1.743	0.635283	0.744597	0.701147	2.86112	2.67116	1.39952	1.26548	1.70847	2.00536	1.64618	1.46742	1.26172	0.359467	1.98039	1.22578	1.3731	0.31431	0.825958	1.06084	1.22875	1.40924	1.17438	2.08094	0.890531	2.41842	0.420655	0.542696	1.52103	0.559977	1.47844	1.79121	0.632055	1.40831	0.434942	0.430895	0.310471	3.05771	0.892031	0.525094	0.654365	1.21901	3.36457	1.35816	1.30422	1.76939
SIGLEC15	1.38635	0.551573	2.43363	2.02659	2.05155	1.33415	1.46026	0.413868	0.565168	8.15319	7.13078	8.4095	1.3823	1.64795	5.68167	0.217317	0.383204	1.24681	0.927196	0.323056	0.257548	7.08561	1.27122	26.1581	5.71886	1.60188	40.8368	0.87986	0.432768	0.335956	0.0468562	2.02393	4.56618	0.718001	4.57474	0.244921	1.79405	8.27296	3.22119	7.72318	1.05467	3.27543	1.20774	14.3842	0.364529	0.728677	6.66521	0.315603	2.58486
[truncated: 623 more columns]

## Sheet: HeatMap
	CD274	CTLA4	HAVCR2	LAG3	PDCD1	PDCD1LG2	TIGIT	SIGLEC15	Groups
Pvalue	0.450775	9.00135e-09	0.246384	1.53792e-11	0.950564	2.61104e-05	0.0281287	6.48335e-13	NA
TCGA-AG-3896-01	1.05945	1.63263	2.8997	1.81009	1.37913	1.32568	0.524776	1.2548	G1
TCGA-DC-4745-01	1.16495	1.68102	2.70792	1.2439	1.09757	1.33824	0.931787	0.633732	G1
TCGA-AH-6903-01	1.41533	1.79663	1.71328	1.11311	0.927683	0.910564	0.960893	1.77973	G1
TCGA-AG-3599-01	2.09476	2.44654	3.06466	3.19964	2.5196	1.63964	1.743	1.59769	G1
TCGA-AG-3581-01	1.67241	1.41426	2.74304	1.81575	1.64404	1.43096	0.635283	1.60954	G1
TCGA-AG-3881-01	1.11671	1.67057	3.12211	2.1986	1.97066	2.11587	0.744597	1.2229	G1
TCGA-CL-5917-01	1.52649	0.748735	1.73511	1.23169	1.18081	0.937166	0.701147	1.29881	G1
TCGA-AG-3902-01	3.39672	3.32959	3.82273	4.02874	3.36284	2.77189	2.86112	0.499648	G1
TCGA-CI-6624-01	1.98163	2.26207	3.11471	2.74064	2.11323	2.36619	2.67116	0.646317	G1
TCGA-AF-2692-01	2.08907	2.53623	2.65501	2.576	0.959019	1.67531	1.39952	3.19427	G1
TCGA-DC-6683-01	1.12622	1.61488	3.26831	0.765214	1.27806	1.18515	1.26548	3.02339	G1
TCGA-DC-6682-01	2.19414	1.61595	2.34827	1.95056	1.00898	0.693378	1.70847	3.23412	G1
TCGA-F5-6702-01	2.46626	2.44343	4.12712	2.24203	1.37438	2.91986	2.00536	1.25235	G1
TCGA-AF-4110-01	2.47846	2.13949	3.07964	2.28701	2.16069	2.01021	1.64618	1.40488	G1
TCGA-F5-6861-01	1.13462	1.72978	2.48704	1.47557	1.58946	0.642736	1.46742	2.74021	G1
TCGA-G5-6235-01	1.84001	1.01757	1.18838	1.29271	1.10481	0.412094	1.26172	0.283705	G1
TCGA-AG-3999-01	0.740936	0.792154	2.1951	0.927771	0.923557	1.20897	0.359467	0.468014	G1
TCGA-AG-A02N-01	2.70434	2.6909	3.48274	3.53414	1.78957	1.92423	1.98039	1.16788	G1
TCGA-AF-6136-01	1.01623	1.48889	1.76706	1.98239	1.19272	1.10391	1.22578	0.946503	G1
TCGA-AG-3580-01	2.92641	2.63429	2.7229	2.7453	2.27765	1.60779	1.3731	0.403875	G1
TCGA-DY-A1H8-01	1.72284	1.98998	1.36928	1.91049	1.18345	0.160335	0.31431	0.330614	G1
TCGA-AG-A032-01	1.49265	1.511	1.83901	1.88565	1.68992	0.582581	0.825958	3.01536	G1
TCGA-EI-6512-01	2.62976	1.95958	2.4448	1.90797	1.34791	1.93806	1.06084	1.18347	G1
TCGA-AG-3575-01	4.2097	2.79254	4.43245	1.63421	2.13338	4.2229	1.22875	4.76331	G1
TCGA-AF-6672-01	1.40331	3.28604	1.69033	1.51011	1.89516	1.16145	1.40924	2.74822	G1
TCGA-EI-6514-01	1.3969	0.756862	2.87419	1.28428	0.922374	1.47628	1.17438	1.37956	G1
TCGA-AH-6644-01	2.01039	2.84009	3.67897	2.78468	2.22449	2.24226	2.08094	5.3867	G1
TCGA-AF-6655-01	2.71359	2.60085	2.99723	1.99882	1.89825	2.41964	0.890531	0.910625	G1
TCGA-AF-A56K-01	1.71116	3.55232	3.65509	2.02046	2.14968	2.23091	2.41842	0.518805	G1
TCGA-G5-6641-01	0.858783	0.769207	0.835973	0.895985	0.523314	0.275551	0.420655	0.417872	G1
TCGA-DY-A1DG-01	1.01862	1.05211	1.01388	1.18195	0.399439	0.439809	0.542696	0.0660633	G1
TCGA-AG-4001-01	2.28199	2.09045	3.92463	2.36591	2.06341	2.23595	1.52103	1.59642	G1
TCGA-AG-A026-01	0.651984	1.07525	1.51145	1.47109	1.18968	0.297502	0.559977	2.47669	G1
TCGA-EI-7004-01	2.2891	1.5091	4.17146	2.23707	1.78411	2.89815	1.47844	0.780731	G1
TCGA-AG-3878-01	1.68618	2.40544	3.10616	3.56905	2.96585	1.4865	1.79121	2.4789	G1
TCGA-AG-3611-01	1.67267	0.936952	2.6189	2.80692	0.80763	1.40026	0.632055	0.316054	G1
TCGA-AF-3400-01	4.02945	2.88492	5.40979	1.93866	1.59015	4.47482	1.40831	1.48236	G1
TCGA-G5-6572-01	0.728539	0.535356	2.30561	0.578702	0.498789	1.57542	0.434942	3.21303	G1
TCGA-AG-3574-01	1.24868	1.26307	2.40872	1.48735	1.55528	1.21088	0.430895	2.07765	G1
TCGA-AG-3605-01	0.997728	1.16464	2.18178	1.13517	1.41164	0.992367	0.310471	3.12485	G1
TCGA-AG-3731-01	3.30274	3.61786	4.2385	3.76985	2.87155	3.34737	3.05771	1.03891	G1
TCGA-AG-A01J-01	1.34752	1.25685	1.56855	1.90456	1.25923	0.655326	0.892031	2.09607	G1
TCGA-AG-A01N-01	0.792707	0.960534	1.57391	1.37072	0.707063	0.509963	0.525094	1.14257	G1
TCGA-DT-5265-01	2.23095	1.33816	4.14737	2.14786	1.19575	1.86068	0.654365	3.94338	G1
TCGA-AG-A00Y-01	2.25643	2.57273	2.65232	3.77951	2.23956	1.25486	1.21901	0.448403	G1
TCGA-AH-6547-01	2.72433	3.15499	4.04047	2.76498	2.48155	2.9166	3.36457	0.789668	G1
TCGA-AH-6549-01	1.91809	1.71071	2.59752	1.93915	1.25344	1.79676	1.35816	2.93833	G1
TCGA-AF-A56L-01	1.60051	2.22848	2.45818	1.62127	1.45304	1.25335	1.30422	0.395725	G1
TCGA-AG-A036-01	1.91344	2.75526	2.92106	2.27942	2.0456	1.26196	1.76939	1.84192	G1
TCGA-DC-4749-01	1.31223	1.399	1.62687	1.2094	0.98921	1.09859	0.516557	0.789813	G1
TCGA-AF-2687-01	3.11985	3.15392	4.78906	3.12599	2.26665	3.55134	2.41827	1.31799	G1
TCGA-AG-3883-01	1.64901	2.74236	3.19091	2.32774	2.44955	1.36569	0.481506	0.449797	G1
TCGA-CL-4957-01	1.101	1.48264	1.75795	1.491	1.07898	0.767209	0.923857	0.407989	G1
TCGA-AG-A01Y-01	2.94309	2.96708	3.64215	2.65596	3.01155	2.27174	2.19326	0.527628	G1
TCGA-AG-3890-01	1.49896	2.43216	2.88659	3.02541	2.72083	1.34378	1.72869	0.706553	G1
TCGA-AG-A011-01	1.56428	1.89107	2.7778	1.83022	1.76161	1.29694	1.16649	2.15312	G1
TCGA-AG-3592-01	2.45537	2.49084	2.6984	2.52054	1.81004	1.63703	1.33768	0.661961	G1
TCGA-AG-3892-01	2.99499	3.16001	3.54038	3.20281	2.70296	2.35202	1.96192	0.535804	G1
TCGA-AF-A56N-01	1.64899	2.19995	2.50961	1.43979	1.63781	1.32032	1.32417	0.597851	G1
TCGA-EI-6513-01	2.18533	1.62153	2.9571	2.1945	1.73738	2.10648	1.81465	0.591111	G1
TCGA-EI-6882-01	3.0483	2.15903	2.98249	2.90767	1.66237	2.48135	1.76258	0.416629	G1
TCGA-F5-6812-01	2.53991	2.49177	3.40942	2.76982	2.09875	2.55565	2.50391	1.80066	G1
TCGA-AG-3726-01	1.02581	1.29015	1.43335	2.35687	1.77233	1.05646	0.355595	1.94077	G1
TCGA-EI-6917-01	3.73349	3.58194	5.08971	3.25573	2.98876	3.30444	3.12191	0.973428	G1
TCGA-AG-A02X-01	1.02344	1.2706	1.63198	1.752	1.12468	0.396786	0.317114	0.187418	G1
TCGA-AG-A015-01	1.08897	1.81225	1.64629	0.932934	1.34103	0.666661	0.296396	4.13769	G1
TCGA-AF-2693-01	2.52809	2.02436	2.99207	1.73201	1.36367	1.79452	1.32466	0.537989	G1
TCGA-AG-4022-01	2.52929	3.10595	3.78533	2.11429	1.44462	2.44429	2.47604	2.65271	G1
TCGA-AG-A008-01	1.68914	1.39325	1.92993	1.62652	1.64188	0.3692	0.819132	0.309897	G1
TCGA-AG-3582-01	2.0696	2.0721	3.21348	1.72136	1.38241	2.27221	1.10614	0.394775	G1
TCGA-G5-6233-01	1.62676	1.98719	3.2758	2.24852	1.16702	1.21956	1.21703	0.625672	G1
TCGA-AG-3742-01	1.7643	3.33055	2.75848	1.54311	0.94291	1.77917	1.15868	3.12031	G1
TCGA-EI-6509-01	0.6351	0.192683	2.51557	0.717476	0.322808	0.898847	0.231511	2.38699	G1
TCGA-AG-3602-01	1.03526	1.3364	2.74571	1.20788	0.961146	1.56225	0.894899	1.56975	G1
TCGA-EI-6506-01	3.05807	2.59187	2.73128	2.58028	1.78335	2.1749	1.52727	0.587999	G1
TCGA-CI-6622-01	1.28068	0.952592	1.76803	0.962248	0.92746	0.630608	0.511692	0.869226	G1
TCGA-AG-3901-01	2.86641	3.39549	4.62118	2.67164	2.0749	3.03216	1.7191	1.67921	G1
TCGA-AG-3894-01	0.784825	0.497727	1.87318	0.979461	2.38244	1.07582	0.363774	1.43256	G1
TCGA-AG-4015-01	1.47328	1.92096	2.55768	2.06492	1.98515	1.30419	1.09835	0.614694	G1
TCGA-AG-3727-01	0.810984	1.05104	1.42423	1.66149	1.69949	0.608016	0.346373	0.654645	G1
TCGA-CI-6623-01	1.28453	1.52961	2.22953	1.89024	1.14982	1.58831	1.12435	0.31614	G1
TCGA-AG-A02G-01	0.950647	2.31007	2.27419	2.48475	2.3866	0.760737	1.09648	0.730535	G1
TCGA-AG-3578-01	2.19945	2.35219	3.17932	2.05589	2.0781	1.69617	1.33475	1.39529	G1
TCGA-DC-6681-01	0.891065	1.21705	2.27471	1.37029	1.46478	1.39659	1.16664	2.00183	G1
TCGA-AG-3732-01	2.17805	3.17979	2.407	3.24893	2.97282	2.27546	3.22404	1.18589	G1
TCGA-EI-6885-01	2.96503	3.53459	3.53835	2.81743	2.09254	2.95902	1.85642	2.60591	G1
TCGA-DC-5337-01	1.82275	1.7672	2.0936	1.75494	1.84534	1.49998	0.867122	0.330596	G1
TCGA-F5-6863-01	0.655369	0.668926	1.33108	1.01652	0.78494	0.584388	0.484623	2.33219	G1
TCGA-EI-6510-01	1.41134	1.94517	1.53323	2.16144	1.42548	0.638741	1.61392	0.538283	G1
TCGA-AG-3587-01	2.01557	1.85211	2.74656	2.45771	1.29529	1.98057	0.652629	0.29614	G1
TCGA-F5-6464-01	2.99401	2.60114	4.80338	3.0159	2.47002	3.06567	2.84845	1.23028	G1
TCGA-DC-6156-01	2.72498	1.38173	5.16498	3.18842	2.72537	3.48007	1.83632	1.2826	G1
TCGA-AG-A016-01	0.347905	0.144945	0.820251	0.597627	0.613477	0.463579	0.412584	1.55113	G1
TCGA-F5-6811-01	2.20427	2.16867	3.81646	2.136	0.962499	2.55257	2.23503	0.847791	G1
TCGA-AG-3584-01	1.70305	2.31644	3.35982	2.88554	2.4902	1.6641	1.46779	1.13477	G1
TCGA-AG-3898-01	2.6179	2.35794	3.11251	1.85345	1.05624	2.30455	1.14903	0.45416	G1
TCGA-EI-6884-01	1.67761	2.21973	3.33244	2.23538	2.00843	2.02251	1.87119	1.53348	G1
TCGA-AG-A002-01	1.86593	4.04375	1.27989	1.63274	1.11648	1.03153	0	2.62004	G1
TCGA-AG-3725-01	3.48713	1.80966	1.78607	2.44858	1.8712	1.3204	1.12129	0.924966	G1
TCGA-CI-6619-01	2.81188	2.75411	2.49988	2.56455	2.46605	1.89443	1.44896	0.413977	G1
TCGA-AG-A00C-01	1.23867	1.55203	1.80588	1.80659	0.977383	0.772811	0.843843	1.64239	G1
TCGA-DY-A0XA-01	1.14284	1.29729	2.06199	1.50516	0.615004	0.992689	0.847558	0.874089	G1
TCGA-F5-6814-01	5.14363	3.47463	3.76483	4.08406	2.82778	1.89223	2.60637	1.98279	G1
TCGA-AG-3893-01	1.6086	1.17865	3.27835	1.88459	1.44351	1.77708	1.07008	0.802868	G1
TCGA-AG-3583-01	1.35842	1.29246	2.15429	1.95585	0.94486	1.67138	0.589276	1.45781	G1
TCGA-AG-A01W-01	2.19938	2.01645	2.68162	2.28504	1.82596	1.39242	1.46826	0.597186	G1
TCGA-AG-A025-01	1.24181	1.62475	2.17911	2.35458	1.51029	1.15146	1.2086	0.647731	G1
TCGA-DC-6155-01	0.456297	1.28791	0.785041	2.39707	0.658399	0.680874	0.181184	0.327513	G1
TCGA-F5-6813-01	1.79448	1.64443	3.16335	2.33808	2.26381	1.47452	2.05573	1.69341	G1
TCGA-AG-A020-01	1.74733	1.45427	1.61393	1.63811	0.368324	0.475059	0.79232	0.377465	G1
TCGA-EI-6511-01	3.38532	2.49401	3.88769	4.03424	2.79918	2.73803	2.41317	0.556508	G1
TCGA-AG-3608-01	2.19462	2.29538	3.40283	2.66013	1.9017	1.8657	1.8032	0.520603	G1
TCGA-AG-A01L-01	0.862723	1.37071	1.82921	1.83478	1.55774	0.396081	0.917884	2.6543	G1
TCGA-AG-3586-01	2.17145	2.12114	2.99351	2.17559	1.49372	1.63711	1.11511	1.49264	G1
TCGA-AF-3911-01	1.65261	1.83501	2.93672	1.91916	1.12846	1.87335	1.30223	0.366244	G1
TCGA-DY-A1DF-01	0.464413	0.425893	1.52931	1.13167	0.135396	0.434887	0.0720705	0.333596	G1
TCGA-AF-2690-01	3.22158	3.49056	4.89573	3.1339	2.96797	3.76008	3.19448	1.46289	G1
TCGA-EI-7002-01	1.76851	2.28259	2.72815	1.56083	1.28786	1.64114	1.55867	2.15817	G1
TCGA-AG-3593-01	2.54301	2.83127	3.41626	2.40759	2.339	1.77362	1.44468	0.926806	G1
TCGA-AG-3600-01	1.52981	1.47927	4.18686	3.02868	2.61705	2.07234	1.27168	2.40873	G1
TCGA-DC-5869-01	1.39428	1.5889	2.39186	1.05685	0.832608	1.32554	1.16416	0.393886	G1
TCGA-EF-5830-01	1.07078	1.19931	2.44656	2.09692	2.26785	0.807093	0.971281	0.756923	G1
TCGA-AG-3591-01	1.30323	1.0871	2.25655	1.05542	0.614155	1.02689	0.697413	0.847163	G1
TCGA-CI-6620-01	1.25651	1.83984	2.38673	1.51974	1.11255	1.52445	1.26626	1.11605	G1
TCGA-DC-6158-01	3.24032	3.73	4.26683	2.62366	2.9939	3.43637	2.83881	0.867038	G1
TCGA-F5-6465-01	2.42815	3.15894	3.85978	3.41073	2.99351	2.80508	2.29123	2.77746	G1
TCGA-DC-6157-01	1.73385	2.59607	2.44644	1.45069	1.80974	1.12816	1.52396	2.11098	G1
TCGA-AF-2691-01	1.93125	2.63665	3.80974	2.3524	2.76138	2.18936	2.00336	1.10259	G1
TCGA-AH-6897-01	1.62053	1.22662	1.51213	1.0811	0.895421	0.899154	0.476977	0.0883759	G1
TCGA-CI-6621-01	3.22925	2.97707	3.61448	2.79922	2.54597	2.75183	2.00578	1.06951	G1
TCGA-AG-3909-01	0.941165	0.849832	2.49064	1.60442	1.33327	1.28591	0.696471	1.77237	G1
TCGA-AG-3612-01	1.98126	1.97671	3.19867	2.02949	2.03683	1.77333	1.70694	0.917112	G1
TCGA-AG-4005-01	1.11529	1.52129	2.65513	1.70963	1.67284	1.17474	0.837264	0.756017	G1
TCGA-EI-6883-01	2.05947	1.76177	2.76524	2.19033	2.36394	1.14831	1.80601	1.73239	G1
TCGA-EI-6508-01	1.38108	1.68521	2.35138	1.5032	1.44381	1.24951	1.01438	0.687684	G1
TCGA-EI-6881-01	2.49101	1.96085	1.75875	1.70622	1.44801	1.31598	0.842099	1.62543	G1
TCGA-AG-3598-01	2.06965	1.50387	3.05146	2.91219	2.29649	1.9814	1.13632	1.23405	G1
TCGA-F5-6864-01	1.63634	2.23527	3.77683	2.25928	2.12918	1.52488	2.13561	0.46928	G1
TCGA-AG-4008-01	1.51747	1.53862	3.65165	1.68972	2.17616	2.22813	0.983463	0.669771	G1
TCGA-F5-6571-01	2.85923	3.50853	4.00449	2.3374	2.3847	2.87668	2.96985	4.26142	G1
TCGA-AG-3601-01	0.562	0.480844	2.49299	1.24612	0.482004	1.30884	0.611417	1.35265	G1
TCGA-AG-3609-01	1.45003	1.67444	3.41906	3.12855	2.23555	1.98088	1.51583	1.09092	G1
TCGA-AG-3887-01	1.74714	1.22161	2.71542	2.83563	2.26805	1.89892	0.971138	2.26672	G1
TCGA-AG-4021-01	1.84847	1.48061	3.58003	2.06955	0.846482	1.70448	0.845088	1.85527	G1
TCGA-AG-A023-01	1.23997	2.72204	2.23243	2.35202	2.10036	0.950048	1.65227	0.689363	G1
TCGA-EF-5831-01	1.63728	1.60648	3.00147	1.666	1.17979	1.94386	1.06379	1.32921	G1
TCGA-CL-5918-01	1.16716	1.09834	1.564	1.33473	0.769092	0.350937	0.961305	0.301862	G1
TCGA-AG-3885-01	1.39846	1.63862	1.65975	2.61637	2.00104	0.774436	0.689805	1.16698	G1
TCGA-AF-5654-01	3.43789	1.94248	1.31368	1.34549	0.985707	0.876893	0.455393	0.45051	G1
TCGA-BM-6198-01	2.55463	3.3738	3.59867	3.27111	2.97866	2.77113	2.57194	1.88282	G1
TCGA-AG-3728-01	1.11475	2.50409	3.00566	2.77294	2.22368	1.81282	1.75934	1.40709	G1
TCGA-DY-A1DC-01	1.36088	1.69963	2.67945	1.75201	1.17155	1.20552	1.61924	0.228622	G1
TCGA-EI-6507-01	3.68368	2.65785	4.50034	4.39553	3.5855	3.98571	2.60808	0.852262	G1
TCGA-DY-A1DE-01	2.26358	2.61257	3.41254	2.64443	1.80886	1.80519	1.93376	1.02641	G1
TCGA-AG-3594-01	4.65585	2.73177	3.98475	4.26077	3.50949	3.17031	2.7849	1.50389	G1
TCGA-AG-A00H-01	1.18159	1.47488	2.50477	1.55582	0.510881	1.53561	0.695461	1.80596	G1
TCGA-AG-A014-01	0.886898	0.866124	1.74415	1.1917	0.947278	0.718382	0.237537	0.627962	G1
TCGA-DY-A1DD-01	0.463923	1.16096	1.82809	1.55911	1.02755	0.124115	0.629001	2.05975	G1
TCGA-DC-6154-01	1.01266	0.779935	2.72567	0.533752	0.6556	0.950108	0.710537	0.325962	G1
TCGA-DC-6160-01	2.42264	2.37918	2.68677	2.336	1.56885	1.92765	1.50409	0.731443	G1
TCGA-AF-3913-01	0.732649	1.13884	2.63814	0.737341	0.850906	0.781018	0.639541	0.603493	G1
TCGA-AH-6643-01	1.66041	6.2003	2.43385	1.17674	3.09879	1.35511	0.619416	3.61113	G1
TCGA-AG-4007-01	1.10703	1.62385	3.08364	2.71441	2.30561	1.55356	0.9754	0.627806	G1
TCGA-AH-6544-01	0.87799	0.115372	0.327907	0.657686	0.115687	0.457488	0.120261	0.451975	G1
TCGA-AG-3882-01	1.77285	2.96591	2.78105	4.03867	3.36288	1.94966	1.9598	0.586695	G1
TCGA-4T-AA8H-01	1.00856	0.725607	0.758801	2.53758	0.608205	0.159859	0.607125	0	G1
TCGA-AA-A00Q-01	1.81169	2.12469	2.38936	2.22698	1.87225	1.1818	1.85469	3.43267	G1
TCGA-AZ-4614-01	0.810559	1.21519	1.86246	2.55435	1.97452	0.583866	1.07981	3.63642	G1
TCGA-A6-2675-01	2.84078	2.43733	4.36893	2.55437	2.16114	2.79459	2.1048	1.22075	G1
TCGA-AA-A00U-01	1.79523	2.17726	2.19356	2.13221	1.78487	0.918929	1.11323	1.08251	G1
TCGA-A6-6781-01	4.0357	3.25427	4.56844	2.35959	2.17391	3.99942	3.00509	1.30281	G1
TCGA-CM-6169-01	3.51494	4.086	4.55323	3.35914	2.67223	3.71543	3.41764	1.11324	G1
TCGA-AA-3516-01	3.55163	2.44114	3.67386	3.84362	2.05335	2.11163	1.45333	1.43764	G1
TCGA-AA-3552-01	1.99269	2.52102	3.50159	3.7089	2.41175	2.05912	1.75259	0.438771	G1
TCGA-D5-6931-01	2.53429	2.26453	3.56168	3.06685	2.48422	2.49085	2.22903	0.785097	G1
TCGA-SS-A7HO-01	1.55564	3.96582	1.09653	1.5495	0.987873	0.410981	0.278921	0.194627	G1
TCGA-AZ-6605-01	2.06274	2.97038	3.8782	2.49372	2.30149	2.74395	2.62042	1.40555	G1
TCGA-CA-6717-01	2.52495	2.64497	4.08032	3.75149	3.14213	3.45959	3.33322	1.27113	G1
TCGA-NH-A8F7-01	1.4786	0.541583	1.57549	0.55979	0.296817	0.689355	0.30783	0.402847	G1
TCGA-AD-6965-01	0.854735	1.46589	2.49518	1.51994	2.30083	0.729649	1.44408	1.2537	G1
TCGA-AA-A02H-01	1.11488	1.42986	2.25604	1.36012	1.09266	0.590944	0.914192	0.222032	G1
TCGA-AA-A022-01	4.39853	2.92642	4.54937	5.59162	3.9993	2.22448	3.37527	0.661097	G1
TCGA-AA-3680-01	2.21485	1.83862	3.1072	2.33379	1.84157	1.2666	1.86848	1.33241	G1
TCGA-A6-6650-01	1.58835	1.36287	1.91989	0.767879	1.05263	1.37684	0.759607	0.637596	G1
TCGA-G4-6311-01	1.5764	1.75807	4.01079	1.37032	1.71883	2.4335	1.65499	0.803111	G1
TCGA-A6-2677-01	1.80138	1.66971	2.50827	0.632554	0.750073	1.99883	1.19646	1.34243	G1
TCGA-AA-3815-01	4.05551	3.6823	4.45396	4.70495	4.21543	3.46408	2.59607	1.70969	G1
TCGA-CK-4951-01	3.57806	3.21828	4.084	2.98644	2.6961	2.63817	2.48949	1.27311	G1
TCGA-CK-6748-01	1.29261	1.43219	3.73401	1.16755	0.987479	1.93015	1.05662	1.65792	G1
TCGA-CA-5255-01	1.30345	0.941424	1.20521	1.05232	0.5883	0.378541	0.62179	2.13002	G1
TCGA-CK-4952-01	2.26481	0.928865	2.8123	1.74734	1.24953	1.00331	0.366699	1.0161	G1
TCGA-AZ-4315-01	1.87171	2.19155	3.446	2.8837	1.75932	1.71122	0.848236	0.356489	G1
TCGA-AA-3869-01	2.51931	2.54075	3.52138	2.70038	2.2453	2.84817	1.61163	3.43912	G1
TCGA-G4-6626-01	1.31975	1.15782	1.6641	1.62945	1.3297	0.863022	0.996596	0.30336	G1
TCGA-DM-A1D7-01	0.957617	1.66349	1.82516	2.1707	1.21153	0.520725	0.61928	1.76697	G1
TCGA-AA-3531-01	0.796696	1.50408	1.71121	1.22943	1.91168	1.00433	0.995869	1.01574	G1
TCGA-A6-5662-01	1.16079	0.418729	2.42735	0.721516	2.71224	0.769222	0.257428	1.10193	G1
TCGA-CM-4744-01	1.72998	1.85651	2.98652	2.92605	2.63431	0.834507	2.14448	0.0406849	G1
TCGA-D5-5540-01	1.578	1.32611	2.42677	1.31375	0.966913	1.58068	0.659769	1.72846	G1
TCGA-AZ-6608-01	0.548595	0.814419	0.942911	0.877517	0.698152	0.168176	0.404944	0.774919	G1
TCGA-AA-3518-01	3.09336	2.68801	3.51545	3.1533	2.67287	1.98467	1.81825	3.05147	G1
TCGA-CM-5863-01	1.90079	1.04771	3.21812	1.77931	0.787647	1.80497	0.779373	3.32601	G1
TCGA-A6-5666-01	0.884559	0.525992	1.15437	0.321576	1.03053	0.403431	0.188018	0.22027	G1
TCGA-DM-A280-01	1.29783	0.549944	1.97773	0.691128	0.465439	0.960037	0.215998	0.23142	G1
TCGA-AA-3973-01	1.66784	1.35573	2.36191	1.57167	0.795647	1.15917	0.767511	0.721177	G1
TCGA-CM-4748-01	0	2.09354	3.0505	2.96368	2.09667	1.56215	1.71143	2.89111	G1
TCGA-D5-6530-01	3.32761	2.70688	3.86131	3.90024	2.90233	2.73769	2.54452	0.677567	G1
TCGA-A6-6137-01	2.07978	2.95316	2.52061	2.37759	1.62787	1.8632	2.47685	1.12442	G1
TCGA-DM-A1D6-01	0.536115	0.126709	0.82164	1.04733	0.157142	0.318312	0.243329	0.112547	G1
TCGA-D5-6923-01	2.01484	2.39357	2.85501	1.72053	1.43651	2.15268	0.966653	1.26979	G1
TCGA-A6-2681-01	1.6655	1.48238	3.28806	2.15269	1.68454	1.48223	1.1997	4.19537	G1
TCGA-F4-6463-01	1.42998	4.07699	2.72023	2.44939	3.59105	1.57317	1.60917	1.84685	G1
TCGA-AZ-6599-01	1.28689	0.431672	0.849476	1.2578	0.837555	0.392497	0.85142	0.845089	G1
TCGA-D5-6532-01	0.911533	0.464025	1.65838	0.90189	0.816331	0.561806	0.5993	1.26801	G1
TCGA-AA-3489-01	3.01463	2.97749	4.13799	3.22783	3.09268	3.18321	3.18809	0.744382	G1
TCGA-CM-6171-01	2.81083	2.8173	2.76771	2.96176	2.01178	1.73055	1.5621	2.40983	G1
TCGA-AA-A00R-01	3.99003	3.93024	4.91533	5.6753	4.78496	2.7427	3.38436	0.341759	G1
TCGA-DM-A28C-01	0.392307	0.0535913	1.05357	0.68153	0.503327	0.267294	0.17852	3.00836	G1
TCGA-AA-A01T-01	1.22889	1.17236	0.569249	2.16322	0.826809	0.119628	0.26473	3.44467	G1
TCGA-AA-A02E-01	1.12754	1.86757	2.08681	1.70778	3.80919	0.776036	0.663544	0.699883	G1
TCGA-CM-5860-01	1.85464	2.57886	3.98141	1.58061	1.65929	2.80796	1.71407	0.59198	G1
TCGA-A6-6141-01	1.90279	2.53789	3.0887	3.41849	3.35618	1.45979	2.92047	0.498848	G1
TCGA-AA-A00D-01	3.20436	3.77628	4.6706	4.09511	3.18945	3.24764	3.15067	0.723153	G1
TCGA-G4-6628-01	3.77898	3.97115	4.76858	4.66124	3.58592	3.52489	3.41118	0.777341	G1
TCGA-AA-3688-01	1.23453	1.62482	2.28066	1.73631	1.46093	1.32571	0.806328	0.636502	G1
TCGA-AA-3492-01	2.58907	1.15367	3.8561	2.60833	2.5066	1.58013	1.43572	1.23458	G1
TCGA-AA-3819-01	1.0888	2.10798	2.44262	1.5145	0.992058	0.961402	1.07268	0.413655	G1
TCGA-A6-2678-01	2.83484	2.39249	4.25914	2.64333	1.84838	2.49821	2.18925	1.62295	G1
TCGA-AA-3521-01	1.65003	1.6191	3.21932	1.00438	1.46783	1.3666	1.22284	0.315162	G1
TCGA-DM-A1DA-01	0.677714	0.672512	2.322	1.23956	1.21445	0.327217	0.433468	0.699322	G1
TCGA-AA-3864-01	2.23005	2.04772	3.30942	2.27714	1.1951	2.41218	1.57829	0.692105	G1
TCGA-F4-6855-01	1.66632	1.67384	3.74039	0.862577	1.16301	2.64073	1.2676	0.895689	G1
TCGA-F4-6856-01	1.68222	1.804	2.49291	2.47649	2.15706	0.849478	1.96015	0.154378	G1
TCGA-DM-A0X9-01	1.65133	1.59094	2.4375	3.09869	2.60474	0.901947	1.67257	1.28371	G1
TCGA-A6-5659-01	1.3186	1.25295	2.08626	0.515148	0.592977	1.49447	0.999135	2.14642	G1
TCGA-AZ-6598-01	1.80169	1.79926	3.97278	3.40098	2.18265	2.44545	1.30895	1.1431	G1
TCGA-AA-3519-01	1.53623	1.65788	2.29402	1.75172	0.623318	1.24408	0.392429	0.212581	G1
TCGA-DM-A1HB-01	1.74105	1.28213	1.95219	0.81631	0.574215	0.967834	0.792194	3.9226	G1
TCGA-A6-A567-01	1.43591	1.35345	1.97279	0.908119	0.572782	0.83527	0.345569	2.85654	G1
TCGA-AA-3970-01	2.40668	2.05741	3.34092	2.87095	1.99246	2.00237	1.37906	0.537758	G1
TCGA-CA-5796-01	1.46497	1.07073	2.53203	1.22404	1.21682	1.3386	1.23864	1.54244	G1
TCGA-5M-AAT6-01	4.15294	3.84792	4.67546	4.35816	3.30785	3.2779	2.95167	0.54088	G1
TCGA-CM-6163-01	2.08091	2.88867	3.39694	2.57873	1.99749	2.15653	2.39062	0.678507	G1
TCGA-AD-6889-01	1.82247	1.98446	2.05923	1.75323	1.6228	0.948226	1.2571	2.21511	G1
TCGA-CM-4751-01	2.57888	3.35941	3.30712	3.47369	3.31464	2.14052	2.87901	0.551816	G1
TCGA-AA-3982-01	1.86269	2.27934	4.04324	3.36846	2.86645	2.01916	2.52947	2.11354	G1
TCGA-AA-A00A-01	2.63927	2.72311	3.43655	3.23304	2.4711	2.13671	2.03466	0.662287	G1
TCGA-D5-6924-01	2.7586	3.09195	3.69821	2.47218	2.55098	3.14913	2.47625	1.02962	G1
TCGA-AA-3502-01	1.1041	1.10997	3.3557	2.21634	1.11216	1.13629	0.776805	0.558302	G1
TCGA-D5-7000-01	2.61545	2.0246	3.26794	2.51448	2.22147	2.1501	1.91532	1.12692	G1
TCGA-D5-6540-01	2.61519	2.13161	2.86139	2.91457	2.44667	1.99777	1.97924	0.942351	G1
TCGA-D5-6932-01	1.59297	2.16144	3.0104	2.17446	1.79388	1.93427	1.41953	4.30928	G1
TCGA-CK-5912-01	1.06494	1.40689	2.1912	0.838123	0.828964	1.13943	0.735251	0.572007	G1
TCGA-AA-3538-01	1.18152	1.57615	3.21119	0.95221	0.966377	1.27569	1.03451	0.356414	G1
TCGA-AA-3930-01	2.55747	1.47635	4.01336	2.4949	0.740117	1.92453	1.69995	1.08126	G1
TCGA-AA-A00W-01	1.42765	1.89883	1.52399	2.33311	1.24393	0.574613	1.22023	1.05104	G1
TCGA-AA-3555-01	2.48422	1.41418	3.18098	1.58922	1.15976	2.29093	1.07634	0.555048	G1
TCGA-AA-3655-01	2.61847	1.80811	3.28856	2.48727	1.95378	1.81889	1.47156	2.43178	G1
TCGA-AA-3989-01	1.64178	1.89331	2.93837	3.41565	3.05045	2.14412	1.31105	0.79491	G1
TCGA-5M-AAT4-01	1.01107	0.831559	1.31594	1.63775	0.707438	0.677179	0.301684	1.11058	G1
TCGA-AA-A02R-01	3.93132	3.06644	5.1852	5.25695	4.36434	3.0921	2.90708	0.760107	G1
TCGA-A6-6649-01	2.12843	2.5843	2.60694	2.56635	1.75372	2.27602	2.0917	3.15824	G1
TCGA-A6-3809-01	4.25689	3.6454	4.78228	2.50997	2.12684	3.55663	3.12702	0.461404	G1
TCGA-AY-4070-01	1.80489	3.41488	2.61394	3.14719	2.46693	1.96781	2.12569	0.916045	G1
TCGA-G4-6299-01	1.76474	3.13072	4.49362	4.28381	3.33803	2.65107	2.38714	4.50983	G1
TCGA-AA-A02O-01	1.22252	2.10866	1.58208	1.76134	1.84454	0.776295	0.816415	1.83861	G1
TCGA-AA-3972-01	1.67304	0.65844	2.6223	1.09546	0.745613	1.25251	0.488116	2.39502	G1
TCGA-NH-A50T-01	0.937494	0.80309	1.40089	0.647005	0.40067	0.326942	0.401595	0.143384	G1
TCGA-DM-A0XD-01	1.65387	0.836824	1.42192	1.58476	0.890673	1.08116	0.55328	0.623295	G1
TCGA-AU-6004-01	2.81743	3.37205	4.46121	3.31509	2.97215	2.53007	2.49644	0.840476	G1
TCGA-AA-3841-01	1.3604	1.76471	2.42378	2.35148	2.4138	1.36536	1.00114	0.810309	G1
TCGA-DM-A28E-01	1.03979	1.01653	0.908553	1.15597	0.47985	0.358594	0.510511	0.127948	G1
TCGA-AA-A00E-01	3.29465	3.15399	4.16215	3.19114	2.61164	2.53554	2.37	2.0544	G1
TCGA-AA-3514-01	0.305958	2.64716	2.16563	1.59035	1.504	0.864488	0.757385	1.71925	G1
TCGA-AA-A01F-01	1.1002	1.11171	0.866717	0.909685	0.709359	0.360463	0.330159	1.80223	G1
TCGA-A6-5665-01	2.69486	2.79514	3.46805	2.66769	2.248	2.80063	2.08411	0.643934	G1
TCGA-G4-6315-01	0.880307	0.364576	0.870143	1.22011	0.656852	0.558254	0.617006	0.509446	G1
TCGA-F4-6459-01	1.18466	1.35749	3.71386	1.9457	1.98867	1.74795	1.62729	0.497578	G1
TCGA-D5-6926-01	2.89187	1.98092	3.71057	2.21257	2.29279	2.77287	1.65603	0.938535	G1
TCGA-CK-6747-01	1.39521	1.30454	2.32457	2.02895	1.70415	1.32999	1.54936	1.35979	G1
TCGA-DM-A1D8-01	1.38103	1.24642	1.67856	2.38848	1.55494	0.293934	1.20564	2.88824	G1
TCGA-AA-3858-01	1.2437	1.89874	2.73309	2.04862	1.90174	1.63075	0.859265	1.04028	G1
TCGA-AA-3522-01	1.57961	1.60642	2.93785	1.42837	1.53257	1.08954	1.41678	2.00443	G1
TCGA-G4-6314-01	1.3718	2.02751	3.10338	2.26239	1.31194	1.95073	1.71414	0.646252	G1
TCGA-AA-3544-01	2.86607	2.96833	4.0748	3.70132	2.92622	2.44457	2.13559	0.820588	G1
TCGA-NH-A6GA-01	1.40189	2.01937	2.74361	2.11202	1.40284	0.853516	1.33442	1.29781	G1
TCGA-D5-6537-01	2.31991	1.17605	2.01024	1.68792	1.46906	1.15437	0.766756	0.42145	G1
TCGA-AZ-4684-01	1.23233	2.73674	3.31415	1.95314	1.76714	1.87561	1.46973	0.470079	G1
TCGA-G4-6302-01	2.2366	2.51107	3.91011	3.12422	1.94031	2.65269	2.06069	1.05236	G1
TCGA-AA-3862-01	2.0806	2.5762	3.79382	2.69254	2.5796	2.19501	2.57472	0.531129	G1
TCGA-A6-2685-01	1.48592	2.07003	4.72052	2.07994	1.2976	1.79765	1.49669	1.81863	G1
TCGA-AA-3712-01	1.92908	1.96049	2.9451	2.31788	2.23312	2.17419	1.67142	0.957299	G1
TCGA-AA-3562-01	1.19128	1.83037	3.21386	1.54455	1.33586	1.57619	1.1702	0.492707	G1
TCGA-AA-3846-01	2.72973	3.12016	3.36803	2.07985	1.69742	2.57839	2.44713	0.882462	G1
TCGA-A6-A565-01	2.42585	3.63017	3.61945	2.76863	2.93897	2.28733	3.19024	0.523437	G1
TCGA-AU-3779-01	2.32377	2.67161	3.42028	2.40035	2.25926	1.98976	1.94962	0.626642	G1
TCGA-A6-2684-01	3.18309	2.4873	3.4648	1.71692	1.07527	2.91293	1.75364	1.33712	G1
TCGA-AA-3561-01	1.39745	1.2067	2.35205	1.16464	0.634445	1.11941	0.223716	1.95612	G1
TCGA-CM-5341-01	1.72819	2.42252	4.79889	1.37668	0.684748	3.25983	1.47034	1.69973	G1
TCGA-A6-2683-01	0.337359	0.749011	1.53438	0.669222	0.675591	0.106035	0.235942	2.47557	G1
TCGA-AA-A004-01	0.830669	1.88043	1.99612	2.99579	3.25892	0	0.951165	1.98654	G1
TCGA-AA-3529-01	1.05991	1.42312	2.50741	1.15375	1.33215	0.985379	1.24821	0.319286	G1
TCGA-AA-3861-01	1.67421	1.34252	2.73107	2.15291	1.96325	1.55766	1.63548	2.50709	G1
TCGA-AA-3844-01	2.64084	1.87932	2.54623	2.49007	1.74888	1.53211	1.1656	1.5893	G1
TCGA-AA-3952-01	0.797519	1.32099	3.60399	1.57744	0.56375	1.59202	0.387547	1.58809	G1
TCGA-D5-5537-01	1.17745	1.44802	2.34704	0.93096	1.23436	0.87289	1.10059	1.57872	G1
TCGA-AA-3837-01	0.973532	1.92635	2.04333	2.22349	1.92937	0	1.26793	1.07055	G1
TCGA-AA-3511-01	1.44431	1.82355	2.48671	1.84925	1.04565	1.21729	1.22183	4.29797	G1
TCGA-D5-6922-01	2.1298	2.51893	3.44474	2.81801	2.09159	2.46114	1.952	0.852705	G1
TCGA-AA-3556-01	2.67152	1.84066	3.10413	2.2815	1.24819	1.9062	1.48397	1.38751	G1
TCGA-CM-6674-01	2.00061	2.04066	3.63038	2.7067	1.89134	1.87521	1.89138	0.282006	G1
TCGA-AA-3939-01	1.31855	2.37353	2.7328	1.81173	1.14391	1.59388	1.24587	3.01936	G1
TCGA-AA-A00K-01	1.68472	2.37965	2.07779	2.84749	1.93005	0.394018	0.890302	1.09447	G1
TCGA-DM-A28A-01	1.65013	1.53653	2.85809	2.26241	1.35795	1.8978	0.673983	1.09928	G1
TCGA-CK-5914-01	2.35472	2.49106	2.94211	2.70741	1.88324	2.00164	1.92594	0.368534	G1
TCGA-G4-6320-01	0.6359	1.15036	1.56446	1.87725	1.33154	0.566638	1.29886	1.21558	G1
TCGA-A6-A5ZU-01	1.82837	1.84384	3.85282	1.56549	1.84679	2.46916	1.88908	0.927244	G1
TCGA-AA-3495-01	1.8887	2.45667	3.0436	2.0855	0.954544	1.94509	1.57811	0.412143	G1
TCGA-QL-A97D-01	2.0489	3.46592	3.05225	3.56894	2.89461	1.51333	3.0436	1.22867	G1
TCGA-CM-5868-01	1.01896	0.984916	2.90639	0.88683	0.690405	0.97089	0.575236	1.18912	G1
TCGA-AA-3534-01	1.51635	1.8801	2.9152	1.48322	1.36518	1.49731	0.716807	1.13644	G1
TCGA-AA-3693-01	1.0071	0.500897	2.68254	0.833172	0.375553	0.56404	0.658006	2.01427	G1
TCGA-AA-A02J-01	0.942294	0.532511	1.34159	0.827223	0.864577	0.180655	0.240357	0.17827	G1
TCGA-D5-5541-01	2.47949	2.46265	4.12586	2.2758	2.04291	2.63609	2.07246	2.49544	G1
TCGA-AA-3860-01	2.73142	2.94986	3.63425	2.70375	2.65291	2.0538	2.04944	1.59779	G1
TCGA-A6-5657-01	1.95885	2.66222	2.71947	2.18015	2.94513	1.92787	2.37066	0.55458	G1
TCGA-AA-3812-01	1.30504	1.3846	2.76582	1.48817	0.902979	1.6372	0.473203	2.44733	G1
TCGA-DM-A1D4-01	0.880783	1.635	1.4649	1.87286	1.0635	0.481107	1.06186	1.70553	G1
TCGA-AA-3854-01	2.41839	1.21149	2.49049	1.24437	1.29363	1.55881	0.61037	0.431752	G1
TCGA-CK-4950-01	1.93743	2.25458	3.17555	2.59138	2.79136	1.60716	2.03892	0.596227	G1
TCGA-D5-6541-01	2.85137	2.07194	4.827	3.11731	2.04417	3.36958	2.03862	2.54666	G1
TCGA-QG-A5YV-01	1.40512	1.72298	2.15232	1.59705	1.69546	0.966741	1.19601	0.426566	G1
TCGA-AD-6901-01	3.02665	2.21214	3.91157	3.09796	2.24337	1.92954	1.81942	4.10584	G1
TCGA-AA-3526-01	2.68607	2.45031	3.50985	2.40698	2.36069	2.44919	1.6487	0.379915	G1
TCGA-DM-A1HA-01	2.46011	0.759537	1.9359	2.66752	2.18198	0.537797	0.94998	0.638553	G1
TCGA-AA-A02W-01	1.46413	2.08742	2.10874	1.72661	1.0792	1.04671	1.46763	0.843161	G1
TCGA-AA-A00F-01	1.92574	2.41071	2.07318	1.9982	1.35288	2.12893	1.00128	4.13485	G1
TCGA-AA-A02Y-01	2.08196	1.5715	1.95959	2.96688	2.57923	0.454885	1.73812	0.129231	G1
TCGA-A6-6780-01	4.59618	3.75774	5.26839	3.15316	2.98412	4.18608	2.29137	1.16601	G1
TCGA-AA-3525-01	2.1813	1.12346	2.67317	2.14536	1.5094	1.40649	1.01836	0.645501	G1
TCGA-CM-4752-01	2.01323	2.96831	3.64893	2.31423	1.6795	1.9042	1.55529	0.404485	G1
TCGA-CM-6680-01	2.78524	2.98617	3.55252	2.75309	2.43014	2.03675	2.0984	0.988934	G1
TCGA-AD-A5EK-01	1.28844	1.84631	2.03468	1.15289	1.3036	1.20952	0.700869	1.79523	G1
TCGA-A6-2682-01	1.02408	1.28136	3.07299	2.09599	0.65434	1.98174	1.0326	2.07153	G1
TCGA-CM-6164-01	2.02555	1.94888	2.78677	2.83053	2.29017	1.91484	1.71763	0.607028	G1
TCGA-DM-A28H-01	0.998412	1.23053	2.15195	0.541096	0.816996	0.695095	0.623648	0.968011	G1
TCGA-D5-6898-01	2.40896	2.34768	3.78534	2.30551	1.68914	2.41952	2.24117	1.6434	G1
TCGA-A6-3808-01	2.51316	3.94031	3.70308	2.38398	2.37679	3.15759	2.13989	1.72074	G1
TCGA-AA-3662-01	2.64037	1.09841	3.28029	1.77974	1.82504	2.30461	1.00025	2.77662	G1
TCGA-CM-5864-01	1.20049	1.63832	2.11655	1.51084	1.99158	1.14904	0.720625	2.65677	G1
TCGA-NH-A6GB-01	2.19814	2.63293	2.35201	2.61122	1.79894	1.36177	1.5452	0.60026	G1
TCGA-NH-A8F8-01	1.91005	1.68641	3.44883	2.08848	1.59579	1.7247	1.16737	0.645679	G1
TCGA-CM-6677-01	1.76219	2.54992	2.89287	2.51312	2.2007	2.00626	1.74949	0.508617	G1
TCGA-AA-3949-01	4.31766	2.28716	5.16154	4.24205	3.46046	4.2845	2.90376	0.606609	G1
TCGA-DM-A1D9-01	1.41318	1.36102	1.72456	1.71165	0.704205	0.546164	0.794597	2.53343	G1
TCGA-D5-6930-01	2.20335	2.654	3.69991	3.30897	2.99328	1.70316	2.93177	1.58225	G1
TCGA-AA-3980-01	3.31862	2.7532	4.07549	4.25558	2.64393	2.65505	2.72544	1.166	G1
TCGA-CA-5797-01	1.59054	2.03957	2.94794	2.41723	1.67249	1.63958	1.5444	0.725267	G1
TCGA-AA-3494-01	1.58319	2.10624	2.14084	1.43707	1.50277	1.49997	0.854266	0.413089	G1
TCGA-D5-6531-01	3.12073	2.58177	4.03818	4.02406	2.68527	2.66823	2.29432	2.83387	G1
TCGA-AZ-4615-01	3.41861	2.36037	4.79875	4.45006	3.30097	2.63562	3.24252	1.21502	G1
TCGA-A6-5656-01	1.80991	2.31035	2.49889	0.960992	0.515335	1.86803	1.48408	1.34768	G1
TCGA-CM-4743-01	4.17975	1.65719	2.46591	1.95367	1.41231	1.73955	0.985786	0.424063	G1
TCGA-AA-A01K-01	2.42509	3.30203	3.27374	2.59822	2.66287	2.0005	1.76524	1.5144	G1
TCGA-NH-A50U-01	1.15268	0.696717	2.97682	1.87276	1.97932	1.19539	0.293839	0.778174	G1
TCGA-D5-6928-01	5.36661	4.83387	5.47316	5.69242	5.81909	4.25978	4.62515	1.58745	G1
TCGA-DM-A28K-01	1.24557	0.295997	2.0165	1.32241	0.752866	0.777782	0.38277	0.834096	G1
TCGA-AY-6196-01	3.20869	3.42912	5.18317	3.91985	4.62012	4.12766	4.24456	3.02179	G1
TCGA-CM-5344-01	1.46587	1.26822	2.77154	0.894333	1.07928	1.42418	0.97505	1.25297	G1
TCGA-G4-6309-01	1.44742	2.18297	2.53898	2.03411	1.98813	0.968327	1.61337	0.753539	G1
TCGA-CM-6165-01	2.01457	1.92356	3.87502	1.82251	1.62686	2.48506	2.18132	2.88841	G1
TCGA-AY-5543-01	3.15627	2.39701	2.50412	2.05188	1.55831	1.15732	1.72947	4.61927	G1
TCGA-CM-6167-01	1.92548	3.00011	4.03441	1.68842	1.68921	2.76326	2.89427	0.634055	G1
TCGA-AA-3664-01	2.52587	2.5628	3.06656	3.00299	2.49163	2.20164	1.94388	4.24539	G1
TCGA-AZ-4313-01	1.24818	0.633586	1.01747	1.44433	0.942335	0.497649	0.768687	0.217171	G1
TCGA-AA-3530-01	2.04121	2.15386	3.11067	2.29942	1.44889	1.8731	1.34165	0.358786	G1
TCGA-AA-3877-01	3.49239	2.21249	4.34741	3.0208	2.24064	2.74845	2.04283	3.80168	G1
TCGA-D5-6535-01	3.01625	3.07128	2.8659	2.38948	2.42872	2.2627	2.38923	3.42295	G1
TCGA-CM-6678-01	0.596672	2.25644	1.32128	0.917206	0.743544	0.73129	0.679671	3.56423	G1
TCGA-CM-4746-01	1.02784	0.513039	0.939603	1.31108	1.11266	0.577429	0.67315	0.323804	G1
TCGA-A6-6652-01	1.1151	0.78641	1.43869	0.870365	0.75196	0.466938	0.501302	0.89072	G1
TCGA-AA-A01Q-01	3.96386	2.49596	3.3067	3.68453	1.30785	1.27535	2.18455	0.793827	G1
TCGA-A6-5661-01	3.16175	2.39473	3.62986	2.15426	1.21237	3.10426	2.46728	0.788274	G1
TCGA-5M-AATE-01	1.14724	1.54041	1.88553	0.978958	0.871435	0.542284	0.791433	0.572755	G1
TCGA-DM-A1D0-01	0.494435	0.338029	1.08291	1.57441	0.212715	0.412887	0.089942	1.95533	G1
TCGA-AA-3681-01	3.00878	2.24035	3.06721	2.82813	2.21161	2.14795	1.87386	0.314845	G1
TCGA-D5-5538-01	2.95713	2.48145	4.76911	2.21868	1.99436	3.40942	2.04313	2.67331	G1
TCGA-AA-3870-01	2.26297	1.94028	3.9413	2.62317	2.69175	2.41451	1.7438	1.94376	G1
TCGA-CM-6679-01	1.48972	2.32752	3.14564	1.9924	1.99902	1.75327	1.74139	1.14699	G1
TCGA-T9-A92H-01	1.33958	1.58603	1.60679	2.4732	1.10614	0.706203	0.908856	0.061699	G1
TCGA-AA-3818-01	1.44412	1.32419	3.01249	2.15296	1.74874	1.19504	1.49604	1.72755	G1
TCGA-CA-5254-01	2.04446	1.17247	2.23751	1.49809	0.894374	1.15946	0.829522	0.798144	G1
TCGA-AA-3672-01	2.65887	2.4917	3.69476	3.64613	3.44724	2.00532	1.89024	1.31396	G1
TCGA-AD-5900-01	2.71382	3.00692	3.99455	3.25698	2.15123	2.10783	2.38378	1.35704	G1
TCGA-CA-6719-01	2.04132	2.29272	3.61639	2.57879	1.8509	2.42233	1.88186	1.9692	G1
TCGA-A6-6654-01	3.60186	3.86083	5.04284	3.47087	2.61308	4.05422	3.32316	2.47468	G1
TCGA-CM-6161-01	2.06321	2.34877	3.48706	2.12231	2.44822	1.82838	2.6094	0.427175	G1
TCGA-AA-3814-01	2.55464	2.32099	4.29494	2.00887	1.969	2.7511	1.43007	2.35345	G1
TCGA-AA-3697-01	2.19989	2.61573	2.84774	2.45804	2.17617	1.83398	1.51625	1.03552	G1
TCGA-AA-3532-01	3.02229	2.87048	4.35929	2.70808	2.86025	3.10213	2.23092	1.28136	G1
TCGA-AZ-6606-01	1.8886	0.714832	1.36097	1.38211	0.716432	0.740425	0.696006	2.97535	G1
TCGA-CK-4947-01	1.98752	2.58021	3.63983	2.83036	2.29827	2.29716	2.81836	0.624565	G1
TCGA-A6-2674-01	3.90098	2.78006	4.09827	1.63372	1.40167	3.84791	1.58648	1.61959	G1
TCGA-CA-6716-01	0.861067	0.886622	1.51059	0.82881	0.511595	0.535681	0.474512	3.19201	G1
TCGA-NH-A6GC-01	1.97377	1.78724	2.38292	1.83807	1.17911	1.32591	0.642213	0.962909	G1
TCGA-AA-3848-01	0.995634	1.3589	2.03069	2.17227	1.96245	0.622491	0.50485	1.3958	G1
TCGA-AA-3684-01	1.27446	2.43288	3.49019	2.3776	3.34416	1.30974	1.31792	0.776445	G1
TCGA-F4-6807-01	3.03069	2.72314	3.71119	3.56493	3.22684	2.9418	2.7534	1.5982	G1
TCGA-AA-3875-01	2.74461	2.56334	3.22261	2.53613	2.0475	2.40653	1.98268	0.479816	G1
TCGA-G4-6297-01	1.89602	2.9183	3.90264	2.32993	2.15927	2.34829	1.98054	3.45627	G1
TCGA-A6-5660-01	1.12123	1.48135	3.16163	0.720282	0.775164	1.82519	1.00977	0.876524	G1
TCGA-AZ-6607-01	4.48371	2.08202	4.34151	2.64312	2.28418	3.41035	1.77172	7.1517	G1
TCGA-AZ-4308-01	0.801752	1.52216	2.19271	1.925	1.98576	0.331353	1.4218	0.672647	G1
TCGA-AA-3524-01	1.25006	0.96643	2.65917	0.732752	1.54271	2.49004	1.44712	0.535744	G1
TCGA-AA-3975-01	1.47641	2.09337	2.8874	2.48494	1.52226	1.66711	1.26134	1.62772	G1
TCGA-AA-3666-01	2.97712	1.57719	2.95216	2.00527	1.48544	2.26626	0.891341	0.585895	G1
TCGA-AA-3872-01	1.88126	2.10953	4.22626	2.53118	1.8248	2.13092	1.78397	1.8499	G1
TCGA-AA-3979-01	3.23047	0.987334	2.35834	1.449	0.813877	0.858368	0.178271	2.70531	G1
TCGA-CM-6168-01	2.76277	3.63347	4.37553	2.10524	2.28299	3.29536	2.7928	1.9541	G1
TCGA-G4-6588-01	2.27133	2.37238	3.20805	2.49167	1.68374	1.93334	1.65843	1.91302	G1
TCGA-CM-5348-01	2.65268	2.78456	4.91143	1.98793	2.51946	2.45534	1.98654	2.0322	G1
TCGA-AA-3553-01	2.45855	2.78713	3.55215	2.349	2.49848	2.38413	1.58761	0.541453	G1
TCGA-AA-3833-01	2.21572	2.41172	3.51933	2.87599	3.01495	2.41153	1.83758	1.86551	G1
TCGA-G4-6295-01	2.57072	3.2684	3.21999	3.92558	3.1085	2.12622	2.91032	0.413431	G1
TCGA-AA-3867-01	0.908241	0.958913	3.7343	1.68983	1.8301	1.63931	0.864948	0.289777	G1
TCGA-AA-A00N-01	2.20336	1.70503	3.61151	2.66576	1.46027	2.4385	1.21607	1.5244	G1
TCGA-CK-5915-01	0.472111	0.600025	1.10414	1.42831	0.304621	0.667575	0.277561	1.18319	G1
TCGA-AA-3520-01	2.28825	1.88298	3.79544	1.78705	1.30073	2.35929	1.03043	2.62279	G1
TCGA-G4-6303-01	1.83301	2.19394	2.88078	1.72101	1.19838	1.63555	1.35366	0.682319	G1
TCGA-AA-A03F-01	0.948981	1.16883	1.76393	2.67541	2.02149	0	1.20377	1.71732	G1
TCGA-DM-A1DB-01	1.17019	1.75287	1.78093	2.424	1.58845	0.752439	1.68219	0.337773	G1
TCGA-CM-6170-01	2.1895	1.79273	2.99906	1.87057	1.64592	1.9468	1.66194	0.83348	G1
TCGA-A6-2680-01	1.40805	2.0449	2.87965	2.34102	1.96353	1.0363	1.2718	0.976091	G1
TCGA-QG-A5YW-01	2.3151	2.5065	2.83004	2.64211	2.22811	1.65617	1.83943	0.540029	G1
TCGA-AA-A024-01	1.03633	3.64462	1.27426	1.4678	2.22534	0.126021	0.773014	3.13748	G1
TCGA-DM-A285-01	0.759431	0.872692	2.45658	1.32645	0.435743	0.779325	0.328703	2.30343	G1
TCGA-QG-A5YX-01	1.0675	1.77242	1.5945	0.936809	0.911601	0.512607	1.04987	0.307175	G1
TCGA-AA-A017-01	1.32065	1.63727	2.06555	2.06095	1.83097	0.838652	1.15344	1.23103	G1
TCGA-AA-3509-01	2.29419	1.90745	2.98967	1.64192	1.42557	2.25342	1.00781	2.85989	G1
TCGA-D5-6920-01	2.73581	3.08475	2.67825	2.94911	2.10554	1.78112	1.55977	0.44154	G1
TCGA-D5-6534-01	3.80911	4.23035	5.36787	2.6399	3.68931	3.87091	4.20672	1.70762	G1
TCGA-AA-3496-01	2.91705	2.96276	4.11157	3.30861	2.83469	2.87747	2.27336	0.485879	G1
TCGA-AA-A02K-01	0.688097	1.03206	2.00318	3.2377	0.640511	0.727425	0.485493	3.43704	G1
TCGA-AA-3685-01	2.51754	2.62554	3.54726	2.29513	1.94079	2.60918	1.31507	0.422705	G1
TCGA-AA-3851-01	1.96512	2.27115	3.4311	2.26309	1.94847	2.00971	1.53935	0.571791	G1
TCGA-DM-A282-01	0.678863	1.01665	1.52992	1.07138	0.580498	0.528863	0.72322	1.52157	G1
TCGA-AA-3543-01	3.35252	2.81868	4.37954	4.60078	3.89311	2.88794	2.35247	1.09998	G1
TCGA-F4-6805-01	2.44626	2.56201	4.35017	2.40555	2.01973	2.59577	2.21669	2.41971	G1
TCGA-AA-3821-01	2.65931	2.65715	3.98629	2.52736	1.76576	2.70141	1.89406	1.73565	G1
TCGA-F4-6460-01	1.53045	1.67195	2.82092	2.86095	2.11658	1.72282	1.32507	0.717336	G1
TCGA-AZ-5407-01	0.973652	0.967549	2.34786	1.99381	1.5656	1.19207	1.2935	1.17247	G1
TCGA-D5-6929-01	1.26865	1.84918	2.82052	1.75196	1.7999	1.5611	1.16836	1.46466	G1
TCGA-AA-3984-01	3.31091	3.2314	3.51007	3.28713	1.89538	2.47484	2.40802	0.13736	G1
TCGA-A6-5664-01	2.15866	4.15573	3.6293	2.32844	2.64183	2.59143	1.98586	1.42538	G1
TCGA-AM-5821-01	6.49023	2.45031	3.78065	3.60435	2.47385	3.07363	2.10297	2.47482	G1
TCGA-AA-3488-01	0.982916	0.905569	1.70982	1.49438	1.73784	0.605852	0.410644	0.228379	G1
TCGA-AA-3956-01	1.83662	2.38841	2.85774	2.28958	0.906547	1.9648	1.91653	1.3457	G1
TCGA-G4-6298-01	0.721532	0.489731	1.47353	0.583489	0.580535	0.607238	0.266878	0.6128	G1
TCGA-DM-A28F-01	0.918528	1.23989	1.28307	1.59233	1.06525	0.723386	0.848397	0.933104	G1
TCGA-AA-A00J-01	2.81636	2.83572	3.96163	2.28262	1.21785	2.29115	1.53933	1.89794	G1
TCGA-A6-6142-01	2.03934	1.21221	3.32668	1.44453	1.01142	1.82481	0.561684	3.29338	G1
TCGA-G4-6304-01	1.58633	1.99279	2.62656	2.20344	1.86434	0.902835	0.974423	0.794956	G1
TCGA-G4-6310-01	0.964129	0.191229	0.706573	1.78998	0.582539	0.465878	0.167781	0.17027	G1
TCGA-AA-3866-01	3.76271	3.28607	5.06986	3.17331	2.85036	3.74024	2.68548	0.907611	G1
TCGA-F4-6806-01	1.43208	1.58404	1.77552	1.56406	1.66928	0.962162	1.18152	0.845118	G1
TCGA-AY-A8YK-01	0.952404	2.04204	2.19947	1.43054	1.25974	0.780474	0.67927	0.319951	G1
TCGA-AA-3852-01	1.86911	1.93975	2.7924	2.5351	1.97575	2.24318	1.17943	0.701965	G1
TCGA-D5-5539-01	1.63607	1.64984	3.4398	1.26526	0.75631	1.54425	1.39021	2.00518	G1
TCGA-AZ-6601-01	3.14557	2.72851	4.6996	3.53329	3.59198	3.31681	2.95415	1.17292	G1
TCGA-AA-3994-01	1.61315	1.68561	3.10051	1.70285	1.51225	1.70136	0.693535	3.46693	G1
TCGA-G4-6307-01	0.688838	0.88522	0.822765	1.33787	0.727084	0.308752	0.573913	0.0800289	G1
TCGA-CM-4747-01	0.839105	1.5031	2.28165	1.96302	1.15476	0.7915	0.475292	5.7313	G1
TCGA-NH-A50V-01	2.60143	3.3876	3.1325	2.05646	2.26691	2.24116	2.46864	3.21843	G1
TCGA-A6-5667-01	1.51128	1.33633	2.78256	1.82573	1.49506	1.24312	1.20509	0.313672	G1
TCGA-NH-A5IV-01	2.05559	2.88962	4.68043	4.1287	3.32729	2.7957	2.7604	0.794004	G1
TCGA-AA-3667-01	1.46553	1.15633	1.90285	1.79194	1.61069	0.984913	0.694054	1.19362	G1
TCGA-QG-A5Z2-01	2.60723	3.45492	2.81111	3.08598	3.02964	1.25021	3.29602	1.28388	G1
TCGA-AA-A01X-01	1.10436	1.69085	1.57046	1.8948	2.76121	0.499068	0.715368	4.4952	G1
TCGA-AY-6197-01	2.95993	3.05668	2.52863	2.79448	1.70437	1.33019	1.80017	0.339639	G1
TCGA-AA-3517-01	2.21635	2.97703	3.22695	2.14573	1.69287	1.7412	0.98344	1.05923	G1
TCGA-AA-3968-01	2.28949	2.13455	3.81469	2.98668	2.16835	2.49672	1.81739	0.530077	G1
TCGA-AA-3713-01	3.3781	2.86144	3.66654	3.01803	2.48842	2.42086	2.35546	0.47853	G1
TCGA-AA-3527-01	1.12804	1.58988	2.61388	2.27351	2.24607	0.659203	1.15343	1.1821	G1
TCGA-AA-3673-01	1.77842	1.48874	2.88753	1.95023	2.01466	1.54026	1.67834	1.49808	G1
TCGA-AA-3856-01	2.46305	2.80859	3.674	3.22857	2.47538	2.26775	2.55357	0.812182	G1
TCGA-CM-6676-01	1.00896	1.76278	2.1196	1.38182	1.15045	0.644104	0.727294	1.18369	G1
TCGA-A6-2679-01	1.19095	0.582298	0.719484	3.00248	2.49927	1.69091	0.807308	3.33375	G1
TCGA-DM-A28M-01	1.11778	0.25527	0.798833	0.276203	0.414414	0.29052	0.288483	0.0910841	G1
TCGA-AA-A010-01	1.71729	4.70257	3.77039	2.76338	2.57763	0.952474	2.26684	0.942656	G1
TCGA-AD-6548-01	2.90896	2.94934	4.06212	2.72296	2.72918	2.53996	2.42411	0.970733	G1
TCGA-AA-3554-01	3.61241	2.41119	4.16156	2.80581	1.99951	3.20008	1.89433	1.49098	G1
TCGA-CK-5913-01	2.97577	2.70825	3.41547	2.26763	2.08342	1.71813	2.12406	0.683744	G1
TCGA-AA-A01S-01	0.479956	0.618595	0.922284	0.398727	0.757277	0.0956673	0.145978	0.66525	G1
TCGA-AA-3660-01	1.56474	1.85878	2.57848	1.79027	1.94243	1.42333	1.15939	0.372765	G1
TCGA-CM-6166-01	1.03513	0.89851	1.05415	0.938726	0.59432	0.34868	0.844908	1.86222	G1
TCGA-AA-A01P-01	4.17464	2.78616	4.64399	4.59225	4.06604	3.00148	3.09874	0.646826	G1
TCGA-DM-A28G-01	0.931043	1.84683	1.95363	1.47257	1.70476	0.892119	0.978485	2.60011	G1
TCGA-CA-5256-01	0.717728	0.906376	2.52815	1.56051	1.1309	1.42195	1.03095	0.198106	G1
TCGA-CM-6675-01	1.95454	2.06713	2.63593	1.67075	1.86591	1.04805	1.52627	3.42296	G1
TCGA-AA-A029-01	1.14187	1.24818	1.65365	1.58675	0.869946	0	0.467777	0.571679	G1
TCGA-AA-3678-01	2.60666	2.18465	2.73929	2.46403	1.94298	1.70225	1.45965	1.67962	G1
TCGA-A6-6140-01	1.46113	1.83126	1.90105	1.75953	1.25581	1.38774	1.31557	0.530904	G1
TCGA-AA-3986-01	2.84985	3.17333	3.2425	3.67955	2.98607	2.27229	2.02377	0.512114	G1
TCGA-G4-6293-01	3.12529	2.88946	2.7616	3.04016	2.53077	1.83614	2.11986	0.430677	G1
TCGA-D5-6538-01	0.31886	0.781512	1.47547	0.38381	0.604738	0.551333	0.115578	2.54211	G1
TCGA-AA-3941-01	0.982689	1.99	1.74816	3.45089	1.5788	0.853924	0.524965	1.40339	G1
TCGA-G4-6317-01	0.30298	0.626107	0.874053	1.37967	1.51696	0.217066	0.662801	0.11109	G1
TCGA-AA-A01D-01	1.89043	2.17788	4.37722	3.64236	1.72324	1.3043	0.935838	1.66608	G1
TCGA-CM-5862-01	0.697145	1.00811	1.73764	0.451513	1.07774	0.897897	0.342754	0.295129	G1
TCGA-CK-5916-01	3.44474	2.66112	4.62582	4.41625	3.83345	3.13746	2.86891	4.06804	G1
TCGA-AA-3692-01	1.54332	2.62815	4.08605	2.35788	1.74945	1.30924	1.17013	0.818343	G1
TCGA-AA-A00O-01	1.67281	3.53619	3.1557	1.66642	2.23198	1.4517	1.21131	1.87243	G1
TCGA-AZ-4323-01	1.83201	4.36163	3.41802	4.89377	5.12949	2.8722	4.87771	0.921351	G1
TCGA-A6-6648-01	2.08737	1.47206	2.07621	1.6943	0.946504	1.68598	1.0854	0.758738	G1
TCGA-AA-A01Z-01	0.838101	1.0836	1.37177	1.04184	1.01468	0.448753	0.399172	3.49218	G1
TCGA-WS-AB45-01	3.43494	3.18967	5.29749	3.21891	1.93199	4.68933	1.96562	0.994695	G1
TCGA-CM-5861-01	2.30753	2.75604	2.40548	4.67777	1.82357	0.868268	1.13876	1.81126	G1
TCGA-A6-6138-01	3.71264	3.77129	4.55162	4.77565	3.26817	3.43295	3.27966	5.07986	G1
TCGA-AA-A01G-01	1.10216	2.22383	2.09911	1.82654	1.35061	1.14566	1.36763	1.7124	G1
TCGA-AM-5820-01	1.20628	0.303173	3.41202	0.940579	0.475982	1.28242	0.346321	0.40219	G1
TCGA-AA-3845-01	4.8807	3.0748	3.85985	3.65624	5.78173	2.59906	2.20739	0.302585	G1
TCGA-AA-A02F-01	1.52457	0.696861	2.04078	0.797827	0.530882	0.710319	0.579198	1.47362	G1
TCGA-G4-6322-01	2.04536	1.72886	1.81928	1.91371	1.66381	1.12031	0.958608	0.654662	G1
TCGA-3L-AA1B-01	1.61742	2.99685	2.45078	2.0541	1.55945	1.51189	2.23578	1.52333	G1
TCGA-AZ-6603-01	2.91709	1.9314	3.40622	2.67909	1.76944	1.9831	1.21037	0.684062	G1
TCGA-AZ-5403-01	1.01498	1.14884	2.9801	0.923932	0.754207	1.62301	0.674312	0.817307	G1
TCGA-G4-6323-01	1.69134	2.72049	2.11853	1.73428	2.95013	1.21492	2.24267	1.87396	G1
TCGA-AA-3811-01	2.72763	2.09395	3.50729	3.23754	2.20623	2.25007	2.07358	1.87464	G1
TCGA-AA-3831-01	1.16705	2.4216	3.3063	2.38741	2.19006	2.00173	1.48373	1.15351	G1
TCGA-AY-A54L-01	0.584221	1.07771	0.6951	1.46713	0.897109	0.0898156	0.559612	0.550348	G1
TCGA-AD-6963-01	2.3976	2.38633	2.15357	2.94797	2.8616	1.65183	1.9156	0.194625	G1
TCGA-A6-A566-01	2.77936	3.8976	5.38661	2.95166	2.20052	4.08953	2.97725	2.51446	G1
TCGA-CA-6718-01	5.20198	3.65681	4.47538	5.2337	3.8606	3.46651	3.0714	1.73875	G1
TCGA-G4-6627-01	2.23561	2.64491	3.56928	2.9462	2.50572	1.95003	2.82805	0.738772	G1
TCGA-G4-6625-01	3.5907	4.43574	4.08152	3.86437	3.33004	3.10859	3.45823	1.36054	G1
TCGA-AA-3710-01	4.68312	3.07225	5.09804	4.72846	4.33565	3.38102	2.9064	0.582517	G1
TCGA-G4-6306-01	1.47552	1.75697	1.71717	2.23715	1.95007	0.214124	2.07374	0.144267	G1
TCGA-F4-6854-01	1.93846	1.77636	2.86017	2.57519	2.57555	1.69222	1.83881	2.63438	G1
TCGA-AD-6890-01	1.78348	2.49453	2.49827	2.43307	2.25333	1.09574	1.77761	0.42761	G1
TCGA-A6-3807-01	2.80703	2.58832	3.80277	2.26138	2.61882	2.02307	1.94699	1.00515	G1
TCGA-A6-6782-01	2.21203	1.58559	3.63139	2.44957	1.81095	2.02694	1.66756	0.441454	G1
TCGA-AA-A01C-01	1.34524	1.03824	2.73913	2.42918	1.6385	1.60717	0.632385	1.22972	G1
TCGA-AA-3855-01	1.7399	1.76418	2.57191	2.48122	1.87321	1.62782	1.37896	0.054041	G1
TCGA-A6-6653-01	1.95677	1.93953	2.91931	2.33787	1.41282	1.4646	1.06579	0.238718	G1
TCGA-AA-A01R-01	2.89944	3.36245	3.95094	5.15563	4.37511	1.94012	3.09844	0.87098	G1
TCGA-A6-2671-01	1.78073	1.67086	3.43509	2.6504	1.53984	2.07754	0.835669	1.47768	G1
TCGA-AA-3663-01	2.07655	1.88134	3.0722	2.10246	1.21735	1.76813	0.941008	0.595472	G1
TCGA-A6-2672-01	3.57931	3.98567	4.41633	3.75734	3.31295	3.40333	2.6212	0.848858	G1
TCGA-G4-6294-01	1.20092	1.26474	2.5028	1.28163	1.57826	0.888044	0.531249	0.640761	G1
TCGA-A6-2676-01	3.48643	3.43961	4.70003	4.10149	3.34414	3.51208	1.89976	1.43224	G1
TCGA-AA-3549-01	2.24338	2.38458	2.65399	2.40289	1.80528	1.72149	1.33453	1.87393	G1
TCGA-CM-5349-01	1.74933	1.51571	3.67777	1.4782	0.309246	2.23823	1.26933	1.555	G1
TCGA-AA-A01V-01	2.46096	4.28936	1.74246	2.55266	4.22853	0.640661	1.1512	1.83683	G1
TCGA-NH-A8F7-06	0.710947	0	1.53176	0.401678	0.15837	0.0490319	0.0569564	0.373404	G1
TCGA-AZ-4682-01	0.85966	0.927518	1.81289	1.13278	0.885985	0.683848	0.393905	1.21951	G1
TCGA-AA-3842-01	1.60382	1.40994	4.11017	2.34144	2.15438	1.37843	1.4255	0.745047	G1
TCGA-AA-3542-01	0.49299	0.774349	1.81044	1.06707	0.636094	0.359558	0.1857	0.68224	G1
TCGA-AA-3560-01	1.55296	1.59365	3.30605	1.82103	0.4704	1.19672	1.00248	2.43741	G1
TCGA-AA-A01I-01	1.80938	2.18154	2.09921	2.09458	0.701185	1.42129	1.63213	2.89828	G1
TCGA-AY-A71X-01	0.95774	1.49869	1.34739	1.66511	0.809032	0.336904	0.385598	1.75796	G1
TCGA-F4-6809-01	1.64512	2.31673	3.37131	2.42649	2.68756	1.94222	2.16456	3.53731	G1
TCGA-G4-6321-01	1.70896	1.53171	1.81953	2.33183	2.24667	0.746863	1.66552	1.89926	G1
TCGA-CM-6172-01	1.14564	1.83807	2.58754	1.82324	1.03006	1.79515	1.01589	0.888991	G1
TCGA-AD-A5EJ-01	2.55973	1.75351	2.55129	2.32647	1.61164	1.55871	1.32026	0.387276	G1
TCGA-AA-3966-01	3.93094	4.08766	4.7277	3.73924	3.02111	3.59758	2.41534	1.69739	G1
TCGA-AA-A00L-01	2.00912	1.6389	1.67624	1.41507	0.901023	0.828089	0.709766	0.15478	G1
TCGA-D5-6927-01	3.60038	3.56786	4.17408	3.15134	3.44251	3.12638	2.68298	1.09498	G1
TCGA-D5-6536-01	2.27773	2.65784	2.83536	1.07771	0.108789	2.29882	0.217975	0.634332	G1
TCGA-D5-6539-01	1.85778	1.2692	2.48458	2.19763	1.21945	1.56255	1.39029	1.34257	G1
TCGA-A6-2686-01	3.40541	3.92815	4.84289	4.43082	3.25476	3.46991	2.94547	1.0712	G1
TCGA-A6-3810-01	2.69513	2.0442	3.65005	1.36046	1.26252	3.05793	1.90141	0.945814	G1
TCGA-F4-6461-01	1.99714	3.71449	2.75176	1.71334	2.18175	1.306	1.75323	2.17953	G1
TCGA-AD-6895-01	4.08174	2.97043	3.51589	3.67333	3.36001	1.75593	2.38175	2.60958	G1
TCGA-AA-3510-01	2.01386	1.58775	3.51365	2.43264	2.19181	1.94187	1.54311	0.251715	G1
TCGA-CA-6715-01	0.85785	0.387335	1.25832	0.334711	0.388298	0.690184	0.294305	1.23321	G1
TCGA-AA-3850-01	2.1758	2.71575	3.38108	2.79256	2.82102	1.97327	1.60346	3.22861	G1
TCGA-AZ-4616-01	4.11019	1.99911	3.04476	3.54124	3.00041	1.27651	2.03319	0.52241	G1
TCGA-AA-3715-01	4.29431	3.68786	4.27427	4.56209	2.89436	2.81457	2.22076	5.27141	G1
TCGA-AA-3506-01	2.05604	1.78579	2.55101	2.33153	1.91146	1.15988	0.712858	1.05786	G1
TCGA-AD-6964-01	3.57629	2.73344	5.06188	4.56535	4.20757	3.1925	2.9771	0.974207	G1
TCGA-G4-6586-01	2.75596	2.04918	3.32686	4.19709	3.14577	0.895783	2.68628	0.0614512	G1
TCGA-AZ-6600-01	1.72352	1.77969	4.13863	1.75196	2.05389	2.15508	1.69907	0.763007	G1
TCGA-AA-3675-01	1.53231	1.83597	2.08118	1.04643	1.39751	1.06746	0.500338	2.83043	G1
TCGA-D5-6529-01	2.89259	2.81402	3.76009	3.46571	3.16841	2.67324	2.60022	0.73575	G1
TCGA-4N-A93T-01	0.88457	1.42158	0.984855	1.66298	1.12073	0.189018	0.881656	0.0328116	G1
TCGA-AA-3696-01	1.18308	1.57031	2.27561	1.43723	0.579006	0	0.228221	2.88424	G1
TCGA-AA-3679-01	1.56818	1.04114	2.37456	1.94935	1.25042	1.15882	0.668212	0.583655	G1
TCGA-AA-A03J-01	2.11001	2.63867	2.86875	3.60604	2.73814	0.942489	1.59849	3.43915	G1
TCGA-F4-6703-01	4.48	4.25743	5.5506	4.32702	4.21285	4.48181	3.34985	1.05947	G1
TCGA-CK-4948-01	1.49876	2.1077	3.33121	1.33584	1.69244	1.51967	1.33316	0.784894	G1
TCGA-RU-A8FL-01	0.291662	0.597493	1.18635	0.680193	0.598881	0.0501596	0.220138	2.19576	G1
TCGA-AY-A69D-01	1.72472	2.31338	2.32997	1.91682	1.16626	0.980541	1.38927	0.990564	G1
TCGA-F4-6808-01	1.22693	0.485095	0.738319	0.78895	1.07192	0.702195	0.638249	0.640903	G1
TCGA-CM-6162-01	3.86751	2.5345	4.99715	3.08566	3.01251	3.87281	3.16187	0.891024	G1
TCGA-F4-6704-01	1.5172	2.11583	3.66838	2.55822	2.12599	2.6284	1.91143	0.741121	G1
TCGA-AD-6888-01	0.862453	0.466392	0.849361	1.01314	0.957626	0.144393	0.304529	0.713719	G1
TCGA-A6-A56B-01	1.33473	1.20032	2.79039	1.39893	0.30644	1.58957	0.928641	3.46998	G1
TCGA-CM-4750-01	0.966016	1.28508	2.08455	1.58192	1.58014	0.575992	1.06732	0.164727	G1
TCGA-A6-4105-01	3.11987	3.61783	4.38055	4.15389	3.69022	3.08174	2.15351	1.19128	G1
TCGA-AA-3548-01	1.58755	1.49233	2.96972	2.8054	2.23993	1.47528	1.53282	2.26786	G1
TCGA-AY-6386-01	1.45265	1.4949	2.40938	1.69052	2.03703	0.95339	1.41674	1.52072	G1
TCGA-AY-4071-01	2.20281	2.50594	3.30763	3.29463	2.49031	1.9988	1.92315	2.40318	G1
TCGA-F4-6569-01	1.53018	1.59507	4.18791	2.10829	1.75544	2.49934	1.47028	1.72229	G1
TCGA-AA-3976-01	1.94679	1.39353	2.747	2.20547	1.56472	1.38101	0.795988	2.32966	G1
TCGA-AD-6899-01	2.84112	2.95476	4.17908	3.44054	2.91208	2.81833	2.4195	0.926169	G1
TCGA-A6-6651-01	2.30408	2.72949	4.46106	3.30081	2.44494	3.49909	2.67142	1.68658	G1
TCGA-AA-3977-01	2.22602	3.02287	4.36966	3.57881	3.14222	2.51501	1.9831	1.72242	G1
TCGA-AA-A00Z-01	2.38808	1.84625	2.4041	2.00735	0.741354	1.03618	1.05539	0.878685	G1
TCGA-D5-6533-01	3.0397	1.88359	2.53661	2.05755	1.71636	1.6057	1.03373	0.460573	G1
TCGA-CK-6746-01	3.78973	2.6509	4.05644	7.24687	2.80557	2.99628	1.74318	0.155173	G1
TCGA-DM-A288-01	0.369559	0.305356	1.76169	0.218503	0.511475	0.117059	0.0917144	0.321935	G1
TCGA-A6-4107-01	1.23539	1.68123	3.16109	1.93124	1.09528	1.6002	1.16715	2.50448	G1
TCGA-QG-A5Z1-01	0.656192	1.23004	3.06869	1.0338	0.758077	1.32225	1.06025	1.72309	G1
TCGA-DM-A0XF-01	1.23844	1.83923	2.6433	2.0863	1.37956	1.07403	1.38908	0.411687	G1
TCGA-AA-3947-01	3.30234	3.05098	4.95317	1.42504	0	3.66285	1.29246	2.56255	G1
TCGA-AA-3950-01	2.77997	3.65105	5.21155	3.1733	2.46047	4.07441	2.20954	3.477	G1
TCGA-AA-3971-01	2.47231	2.34938	3.25331	2.85578	1.98068	2.40879	1.99105	1.47708	G1
TCGA-CK-6751-01	1.28319	2.11287	2.6177	2.20822	1.98368	1.43191	1.82755	0.920607	G1
TCGA-F4-6570-01	3.46944	2.66501	5.19219	4.54154	3.64469	3.44824	2.65009	1.23402	G1
TCGA-AA-3955-01	1.30169	2.0237	2.70183	1.17665	0.541562	1.3944	0.43908	1.52286	G1
TCGA-AH-6643-11	2.83611	2.99229	3.10787	3.66864	2.82025	2.57199	3.02344	1.01277	Normal
TCGA-AF-5654-11	1.25886	1.23247	1.82452	2.3597	0.765616	1.34689	1.14725	0.253335	Normal
TCGA-AG-3732-11	1.86286	0.734957	2.82096	2.53255	1.15702	2.76931	1.04769	0.53771	Normal
TCGA-AG-3725-11	1.38777	0.666665	3.81892	1.93726	1.12309	2.68072	0.941115	0.758909	Normal
TCGA-AF-2691-11	2.24907	1.47956	3.09468	2.82795	2.43949	1.98775	2.06535	0.62715	Normal
TCGA-AF-2689-11	1.99672	2.2458	3.09081	3.399	2.84912	1.94154	2.49934	0.616898	Normal
TCGA-AF-3400-11	1.02691	0.454589	1.98145	1.82827	0.687265	0.926912	0.78094	0.303143	Normal
TCGA-AG-3742-11	1.89327	1.16662	3.79603	2.85599	1.31615	2.48737	1.08279	0.626856	Normal
TCGA-AG-3731-11	1.63114	1.70132	3.55391	2.88407	2.06859	2.55444	1.85562	0.662245	Normal
TCGA-AF-2692-11	2.01145	2.4072	3.22208	3.11552	1.94798	2.30356	2.05249	0.767747	Normal
TCGA-AA-3518-11	1.9645	0.713649	2.76558	3.67802	1.64522	2.06011	1.58719	0.261177	Normal
TCGA-A6-5662-11	1.6846	2.06479	2.76798	3.04719	1.84448	1.94633	2.00114	0.407347	Normal
TCGA-AZ-6603-11	3.03323	2.33857	4.88592	4.30216	2.50315	3.55578	2.02243	0.658904	Normal
TCGA-AA-3496-11	2.21833	0.748154	3.56395	3.58982	1.49443	2.43748	1.50247	0.553064	Normal
TCGA-AZ-6605-11	1.42646	0.243987	2.40253	3.21857	0.547903	2.14644	0.418673	0.492761	Normal
TCGA-AA-3516-11	2.07898	0.74128	2.80511	4.03352	1.2309	1.72404	1.93185	0.291233	Normal
TCGA-A6-5667-11	1.61849	1.70454	2.97053	2.99977	2.1997	1.52884	1.73635	0.475269	Normal
TCGA-A6-2684-11	1.85729	1.45753	3.02866	3.05899	1.61545	1.83667	1.43515	0.508554	Normal
TCGA-A6-2685-11	1.95166	1.30017	2.73836	3.59207	0.976758	1.4353	1.99388	0.311847	Normal
TCGA-AA-3489-11	4.51977	1.765	3.60499	3.33461	1.22176	3.66043	1.34559	0.231376	Normal
TCGA-AA-3525-11	2.58988	2.19457	3.35782	4.12763	3.07504	2.65918	2.43344	0.687234	Normal
TCGA-AA-3522-11	1.82724	0.688132	3.01768	2.92872	1.2762	2.12926	1.43848	0.616346	Normal
TCGA-AA-3660-11	2.00479	1.25844	3.22273	2.73786	1.94023	1.94808	1.55507	0.454708	Normal
TCGA-A6-2686-11	1.86525	0.710872	2.85166	2.9237	0.999675	1.99212	1.08259	0.296766	Normal
TCGA-AA-3712-11	1.77661	1.34598	3.24945	2.72456	1.8789	1.96327	1.16582	0.461249	Normal
TCGA-A6-2683-11	1.69571	0.528291	3.32794	3.29005	1.58286	1.88773	1.35524	0.315309	Normal
TCGA-AA-3534-11	1.90143	1.43893	3.3265	3.18588	2.417	2.5241	1.91816	0.540728	Normal
TCGA-AA-3713-11	1.28334	0.644117	3.50465	2.0438	1.09001	2.03208	1.09663	0.246743	Normal
TCGA-AZ-6600-11	2.25187	0.782987	2.58139	3.7766	2.19256	1.91615	1.43915	0.16979	Normal
TCGA-AA-3697-11	2.70014	2.53292	3.65717	2.55592	2.13614	2.61561	1.76892	0.973215	Normal
TCGA-F4-6704-11	1.81865	1.1857	2.38547	2.00071	1.51109	2.13684	1.16948	0.236205	Normal
TCGA-A6-2671-11	1.24238	0.581362	2.704	3.06739	1.1483	1.47478	1.61047	0.155378	Normal
TCGA-AA-3663-11	1.68933	1.71958	3.32164	3.65332	2.12362	2.22013	1.34968	0.545418	Normal
TCGA-AZ-6598-11	1.83548	1.51208	2.33428	3.30558	2.42568	1.93976	1.58553	0.26859	Normal
TCGA-AA-3655-11	2.09797	1.37748	3.46583	2.94488	1.83924	2.66826	1.82349	0.473986	Normal
TCGA-A6-2682-11	1.59037	1.64423	3.11103	3.04285	2.27909	2.05365	1.64378	0.470306	Normal
TCGA-A6-2680-11	1.82228	0.53768	2.37987	3.31837	1.20506	1.37606	0.636732	3.0711	Normal
TCGA-A6-2679-11	2.60488	1.83902	3.13724	4.14135	2.34848	2.53264	2.3569	0.608191	Normal
TCGA-A6-5659-11	1.95746	1.67594	2.53171	2.41629	1.92673	1.56942	1.42773	0.108884	Normal
TCGA-AA-3527-11	2.3438	0.98868	3.33418	2.87691	1.53709	2.45326	1.54282	0.260689	Normal
TCGA-AA-3517-11	2.04279	1.85914	3.01836	3.60837	2.69094	2.35242	2.26676	0.468507	Normal
TCGA-AA-3520-11	1.86389	1.00981	2.96687	3.04342	1.78028	1.82201	1.58196	0.488311	Normal
TCGA-AA-3531-11	1.77876	1.28253	2.4551	2.42161	2.12789	1.47414	1.58696	0.507996	Normal
TCGA-A6-2678-11	1.59799	0.802383	3.53785	3.13131	1.33458	2.15096	1.4705	0.52443	Normal
TCGA-AA-3514-11	3.61496	1.13916	3.28243	4.54929	1.89887	2.9702	2.49775	0.176988	Normal
TCGA-AA-3511-11	1.77518	2.45454	2.9559	3.61191	3.4101	2.27078	2.79019	0.722158	Normal
TCGA-AZ-6601-11	1.93484	1.36817	2.21552	3.05207	2.34255	1.7051	2.02836	0.682048	Normal
TCGA-A6-2675-11	1.34646	0.720513	2.50216	2.3543	0.722122	1.8797	1.00424	0.371388	Normal
TCGA-AA-3662-11	1.71148	0.677338	3.8365	2.66546	1.5516	2.89634	1.59025	0.636723	Normal
TCGA-AZ-6599-11	1.46257	0.479221	3.46213	2.66497	0.71944	1.93561	1.47	0.349766	Normal
TCGA-A6-5665-11	1.65135	1.39682	2.6358	2.36862	1.92172	1.86831	1.79639	0.60423	Normal
